# Supplementary material for: Longitudinal profiling of the intestinal microbiome in children with cystic fibrosis treated with elexacaftor-tezacaftor-ivacaftor
Source: mBio. 2024 Jan 26;15(2):e01935-23. doi: 10.1128/mbio.01935-23 (PMC10865789; doi:10.1128/mbio.01935-23)
Supplement: Data Set S1 — Compiled metadata and metagenomic results. [file mbio.01935-23-s0001.xlsx]

## Sheet: Legend
Supplemental Dataset S1. Compiled Metadata and Metagenomic Results. This file contains complete metadata and processed metagenomic data. Metadata is formatted for MaAsLin2 input. Processed metagenomic data includes: MetaPhlAn4 full taxonomy output and species level output; HUMAnN3 output for KEGG orthology groups and MetaCyc Pathways; and ShortBRED output of antibiotic resistance genes. Data is p…

## Sheet: metadata
SampleName	P10T2	P10T3	P10T4	P11T1	P11T2	P11T3	P12T1	P12T4	P13T1	P13T4	P14T1	P14T4	P15T1	P15T2	P15T3	P16T1	P16T3	P16T4	P17T1	P17T2	P17T4	P18T1	P18T2	P18T3	P18T4	P19T1	P19T4	P1T1	P1T3	P1T4	P20T1	P20T2	P20T4	P21T1	P21T2	P21T4	P22T1	P22T4	P23T2	P23T3	P23T4	P24T1	P24T2	P24T3	P24T4	P25T1	P25T3	P25T4	P26T1
PatientNumber	10	10	10	11	11	11	12	12	13	13	14	14	15	15	15	16	16	16	17	17	17	18	18	18	18	19	19	1	1	1	20	20	20	21	21	21	22	22	23	23	23	24	24	24	24	25	25	25	26
TimePoint	2	3	4	1	2	3	1	4	1	4	1	4	1	2	3	1	3	4	1	2	4	1	2	3	4	1	4	1	3	4	1	2	4	1	2	4	1	4	2	3	4	1	2	3	4	1	3	4	1
Age	10.3	11.06	11.57	7.31	10.01	10.66	11.59	15.43	10.29	12.93	10.4	14.1	6.35	9.27	10	9.54	12.56	13.21	6.74	9.49	10.41	3.67	6.17	6.63	7.11	12.42	15.37	11.18	14	14.63	5.86	8.86	9.94	3.39	6.21	7.24	5.66	9.51	9.51	10.07	10.57	5.83	8.84	9.55	9.98	6.71	10.5	10.94	4.7
AgeCategory	1	1	1	1	1	1	2	2	2	2	2	2	1	1	1	2	2	2	1	1	1	1	1	1	1	2	2	2	2	2	1	1	1	1	1	1	1	1	1	1	1	1	1	1	1	1	1	1	1
Sex	M	M	M	M	M	M	F	F	M	M	F	F	M	M	M	M	M	M	M	M	M	F	F	F	F	M	M	M	M	M	M	M	M	F	F	F	M	M	F	F	F	M	M	M	M	M	M	M	F
F508	1	1	1	1	1	1	2	2	2	2	2	2	2	2	2	2	2	2	1	1	1	2	2	2	2	1	1	2	2	2	2	2	2	1	1	1	1	1	2	2	2	2	2	2	2	1	1	1	1
ActivelyTakingOtherModulator	N	N	N	N	N	N	N	N	N	N	N	N	N	N	N	N	N	N	N	N	N	N	Y	N	N	N	N	N	N	N	N	Y	N	N	N	N	N	N	Y	N	N	N	Y	N	N	N	N	N	N
ModulatorBeforeTrikafta	N	N	N	N	N	N	N	N	N	N	N	N	N	N	N	Y	Y	Y	N	N	N	Y	Y	Y	Y	N	N	N	N	N	Y	Y	Y	N	N	N	N	N	Y	Y	Y	Y	Y	Y	Y	N	N	N	N
Trikafta	N	Y	Y	N	N	Y	N	Y	N	Y	N	Y	N	N	Y	N	Y	Y	N	N	Y	N	N	Y	Y	N	Y	N	Y	Y	N	N	Y	N	N	Y	N	Y	N	Y	Y	N	N	Y	Y	N	Y	Y	N
TrikaftaDosage	NA	1	1	NA	NA	1	NA	1	NA	1	NA	1	NA	NA	3	NA	1	1	NA	NA	1	NA	NA	3	3	NA	1	NA	1	1	NA	NA	3	NA	NA	3	NA	2	NA	1	1	NA	NA	1	1	NA	1	1	NA
PI	Y	Y	Y	Y	Y	Y	Y	Y	Y	Y	Y	Y	Y	Y	Y	Y	Y	Y	Y	Y	Y	Y	Y	Y	Y	Y	Y	Y	Y	Y	Y	Y	Y	Y	Y	Y	Y	Y	Y	Y	Y	Y	Y	Y	Y	Y	Y	Y	Y
CFRD	N	N	N	Y	Y	Y	N	N	N	N	N	N	N	N	N	N	N	N	N	N	N	N	N	N	N	N	N	N	N	N	N	N	N	N	N	N	Y	Y	N	N	N	N	N	N	N	N	N	N	N
CFLD	N	N	N	N	N	N	N	N	Y	Y	N	N	N	N	N	N	N	N	N	N	N	N	N	N	N	N	N	N	N	N	N	N	N	N	N	N	N	N	N	N	N	N	N	N	N	Y	Y	Y	N
Gtube	N	N	N	Y	Y	Y	N	N	N	N	Y	Y	Y	Y	Y	N	N	N	Y	Y	Y	N	N	N	N	N	N	N	N	N	N	N	N	N	N	N	N	N	N	N	N	N	N	N	N	N	N	N	Y
FEV1	64	78	81	77	63	93	83	115	97	118	64	92	102	101	117	69	82	79	110	104	115	NA	86	79	97	51	86	75	95	96	NA	95	109	NA	104	111	91	108	81	87	87	92	99	110	117	101	97	103	104
BMI_zscore	-1.86	-0.47	-0.93	-0.51	-0.59	-0.63	-0.33	0.41	0.17	0.32	-1.38	-1.14	-0.12	-0.42	0.69	1.39	1.67	1.89	0.4	0.46	0.2	1.04	0.7	0.15	0.33	-0.49	0.3	-0.82	0.51	0.14	-0.49	-0.3	-0.42	1.16	1.08	0.86	-0.26	0.53	0.86	0.79	0.87	-0.23	-0.05	0.14	0.54	-0.34	-0.21	-0.14	-0.01
BMI_percentile	3.1	31.9	17.6	30.5	27.8	26.4	37.1	65.9	56.7	62.6	8.4	12.7	45.2	33.7	75.5	91.8	95.3	97.1	65.5	67.7	57.9	85.1	75.8	56	62.9	31.2	61.8	20.6	69.5	55.6	31.2	38.2	33.7	87.7	86	80.5	39.7	70.2	80.5	78.5	80.8	40.9	48	55.6	70.5	36.7	41.7	44.4	49.6
Height_zscore	-0.98	-1.05	-1	-0.01	-0.12	-0.01	-1.15	-0.47	-0.33	-0.54	-0.67	-1.01	-0.87	-1.06	-0.94	-0.15	1.01	1.04	-0.89	-1.25	-1.26	-0.37	-0.84	-0.92	-1.15	-0.17	-0.61	1.14	0.65	0.69	-0.8	-0.72	-0.69	0.2	0.05	0.07	1.55	1.79	-0.79	-0.51	-0.41	0.48	0.79	0.96	0.88	-0.63	-0.58	-0.46	-0.64
Height_percentile	16.4	14.7	15.9	49.6	45.2	49.6	12.5	31.9	37.1	29.5	25.1	15.6	19.2	14.5	17.4	44	84.4	85.1	18.7	10.6	10.4	35.6	20	17.9	12.5	43.3	27.1	87.3	74.2	75.5	21.2	23.6	24.5	57.9	52	52.8	93.9	96.3	21.5	30.5	34.1	68.4	78.5	83.1	81.1	26.4	28.1	32.3	26.1
Weight_zscore	-1.8	-1.01	-1.3	-0.32	-0.44	-0.46	-1.26	0.16	-0.05	-0.47	-1.45	-1.83	-0.72	-0.89	0.02	1.04	1.8	2.1	-0.36	-0.35	-0.6	0.37	-0.06	-0.47	-0.42	-0.52	0.04	0.22	0.72	0.4	-0.91	-0.58	-0.68	0.85	0.74	-0.67	0.69	1.19	0.2	0.23	0.34	0.1	0.44	0.59	0.79	-0.66	-0.53	-0.43	-0.57
Weight_percentile	3.6	15.6	9.7	37.4	33	32.3	10.4	56.4	48	31.9	7.4	3.4	23.6	18.7	50.8	85.1	96.4	98.2	35.9	36.3	27.4	64.4	47.6	31.9	33.7	30.2	51.6	58.7	76.4	65.5	18.1	28.1	24.8	80.2	77	25.1	75.5	88.3	57.9	59.1	63.3	54	67	72.2	78.5	25.5	29.8	33.4	28.4
Albumin	3.3	4.1	4.2	4.1	3.4	4.1	4	4	4.2	4.3	4.1	3.9	4.1	4.4	4.4	4.1	4.3	4.3	4.6	4.3	4.3	4.9	5	4.4	4.4	4.7	4.7	4.3	4.4	4.5	4.2	4.2	4.7	4.5	4.5	4.4	3.8	4.2	4	3.9	4.3	4.3	4.1	3.9	4.3	4.2	4	4.3	4.7
AST	31	28	32	28	33	67	35	21	64	25	29	19	31	33	30	22	30	71	29	37	23	36	39	29	28	44	25	35	36	35	38	53	34	37	42	35	36	37	19	19	28	36	30	23	29	54	36	37	39
ALT	22	26	26	16	29	68	37	27	92	27	29	16	23	24	22	14	46	97	21	19	14	33	35	22	23	34	32	34	30	29	27	38	33	27	35	23	36	33	16	19	19	29	21	17	20	51	27	24	27
PPI	Y	Y	Y	Y	Y	Y	Y	Y	Y	Y	Y	Y	N	Y	Y	N	N	N	N	Y	Y	N	N	N	N	Y	N	Y	Y	Y	Y	Y	N	Y	Y	Y	Y	N	Y	Y	N	N	N	N	N	Y	Y	N	Y
H2Blocker	Y	Y	Y	N	N	N	Y	N	N	N	N	N	Y	N	N	N	N	N	Y	N	N	Y	N	N	N	N	N	N	N	N	Y	N	N	N	N	N	Y	Y	Y	Y	Y	Y	Y	Y	Y	Y	N	N	N
Probiotic	Y	Y	N	N	N	N	N	N	Y	N	N	N	N	N	N	Y	Y	Y	Y	Y	Y	N	N	N	N	N	N	N	N	N	Y	N	N	N	N	N	N	N	N	N	N	Y	N	N	N	Y	Y	Y	N
AbxDaysPrior6months	28	0	14	28	14	14	42	0	28	0	36	14	28	0	0	42	14	0	24	24	21	0	0	14	0	0	0	14	0	28	28	0	0	14	14	14	10	0	0	0	0	14	0	0	0	42	14	14	14
RecentAbx_binary	Y	N	Y	Y	Y	Y	Y	N	Y	N	Y	Y	Y	N	N	Y	Y	N	Y	Y	Y	N	N	Y	N	N	N	Y	N	Y	Y	N	N	Y	Y	Y	Y	N	N	N	N	Y	N	N	N	Y	Y	Y	Y
Calprotectin	115.9	41.1	41.2	167	76.1	58.5	44.9	16.6	41.9	22.4	58.5	44.9	88.7	45	41.3	41.9	9.3	54.2	155.9	51.8	46.3	72.7	42.5	13.4	14	241.5	41.3	41.8	12.7	10.8	46.2	44.2	20.8	56	49.7	60.1	44.4	11.8	40.6	12	12.6	60.9	1231.2	40.9	40.6	594.5	41.4	13.8	132.3
collection_year	2021	2022	2022	2018	2021	2021	2018	2021	2018	2021	2018	2021	2018	2021	2022	2018	2021	2022	2018	2021	2022	2018	2021	2021	2022	2018	2021	2018	2021	2022	2018	2021	2022	2018	2021	2022	2018	2022	2021	2022	2022	2018	2021	2022	2022	2018	2022	2022	2018
broad-scale environmental context	human-associated habitat	human-associated habitat	human-associated habitat	human-associated habitat	human-associated habitat	human-associated habitat	human-associated habitat	human-associated habitat	human-associated habitat	human-associated habitat	human-associated habitat	human-associated habitat	human-associated habitat	human-associated habitat	human-associated habitat	human-associated habitat	human-associated habitat	human-associated habitat	human-associated habitat	human-associated habitat	human-associated habitat	human-associated habitat	human-associated habitat	human-associated habitat	human-associated habitat	human-associated habitat	human-associated habitat	human-associated habitat	human-associated habitat	human-associated habitat	human-associated habitat	human-associated habitat	human-associated habitat	human-associated habitat	human-associated habitat	human-associated habitat	human-associated habitat	human-associated habitat	human-associated habitat	human-associated habitat	human-associated habitat	human-associated habitat	human-associated habitat	human-associated habitat	human-associated habitat	human-associated habitat	human-associated habitat	human-associated habitat	human-associated habitat
local-scale environmental context	human-intestine	human-intestine	human-intestine	human-intestine	human-intestine	human-intestine	human-intestine	human-intestine	human-intestine	human-intestine	human-intestine	human-intestine	human-intestine	human-intestine	human-intestine	human-intestine	human-intestine	human-intestine	human-intestine	human-intestine	human-intestine	human-intestine	human-intestine	human-intestine	human-intestine	human-intestine	human-intestine	human-intestine	human-intestine	human-intestine	human-intestine	human-intestine	human-intestine	human-intestine	human-intestine	human-intestine	human-intestine	human-intestine	human-intestine	human-intestine	human-intestine	human-intestine	human-intestine	human-intestine	human-intestine	human-intestine	human-intestine	human-intestine	human-intestine
environmental medium	stool	stool	stool	stool	stool	stool	stool	stool	stool	stool	stool	stool	stool	stool	stool	stool	stool	stool	stool	stool	stool	stool	stool	stool	stool	stool	stool	stool	stool	stool	stool	stool	stool	stool	stool	stool	stool	stool	stool	stool	stool	stool	stool	stool	stool	stool	stool	stool	stool
geographic location	USA: Nashville, TN	USA: Nashville, TN	USA: Nashville, TN	USA: Nashville, TN	USA: Nashville, TN	USA: Nashville, TN	USA: Nashville, TN	USA: Nashville, TN	USA: Nashville, TN	USA: Nashville, TN	USA: Nashville, TN	USA: Nashville, TN	USA: Nashville, TN	USA: Nashville, TN	USA: Nashville, TN	USA: Nashville, TN	USA: Nashville, TN	USA: Nashville, TN	USA: Nashville, TN	USA: Nashville, TN	USA: Nashville, TN	USA: Nashville, TN	USA: Nashville, TN	USA: Nashville, TN	USA: Nashville, TN	USA: Nashville, TN	USA: Nashville, TN	USA: Nashville, TN	USA: Nashville, TN	USA: Nashville, TN	USA: Nashville, TN	USA: Nashville, TN	USA: Nashville, TN	USA: Nashville, TN	USA: Nashville, TN	USA: Nashville, TN	USA: Nashville, TN	USA: Nashville, TN	USA: Nashville, TN	USA: Nashville, TN	USA: Nashville, TN	USA: Nashville, TN	USA: Nashville, TN	USA: Nashville, TN	USA: Nashville, TN	USA: Nashville, TN	USA: Nashville, TN	USA: Nashville, TN	USA: Nashville, TN
host	Homo sapiens	Homo sapiens	Homo sapiens	Homo sapiens	Homo sapiens	Homo sapiens	Homo sapiens	Homo sapiens	Homo sapiens	Homo sapiens	Homo sapiens	Homo sapiens	Homo sapiens	Homo sapiens	Homo sapiens	Homo sapiens	Homo sapiens	Homo sapiens	Homo sapiens	Homo sapiens	Homo sapiens	Homo sapiens	Homo sapiens	Homo sapiens	Homo sapiens	Homo sapiens	Homo sapiens	Homo sapiens	Homo sapiens	Homo sapiens	Homo sapiens	Homo sapiens	Homo sapiens	Homo sapiens	Homo sapiens	Homo sapiens	Homo sapiens	Homo sapiens	Homo sapiens	Homo sapiens	Homo sapiens	Homo sapiens	Homo sapiens	Homo sapiens	Homo sapiens	Homo sapiens	Homo sapiens	Homo sapiens	Homo sapiens
host phenotype	cystic fibrosis	cystic fibrosis	cystic fibrosis	cystic fibrosis	cystic fibrosis	cystic fibrosis	cystic fibrosis	cystic fibrosis	cystic fibrosis	cystic fibrosis	cystic fibrosis	cystic fibrosis	cystic fibrosis	cystic fibrosis	cystic fibrosis	cystic fibrosis	cystic fibrosis	cystic fibrosis	cystic fibrosis	cystic fibrosis	cystic fibrosis	cystic fibrosis	cystic fibrosis	cystic fibrosis	cystic fibrosis	cystic fibrosis	cystic fibrosis	cystic fibrosis	cystic fibrosis	cystic fibrosis	cystic fibrosis	cystic fibrosis	cystic fibrosis	cystic fibrosis	cystic fibrosis	cystic fibrosis	cystic fibrosis	cystic fibrosis	cystic fibrosis	cystic fibrosis	cystic fibrosis	cystic fibrosis	cystic fibrosis	cystic fibrosis	cystic fibrosis	cystic fibrosis	cystic fibrosis	cystic fibrosis	cystic fibrosis
[truncated: 65 more columns]

## Sheet: metaphlan_species
species	P10T2	P10T3	P10T4	P11T1	P11T2	P11T3	P12T1	P12T4	P13T1	P13T4	P14T1	P14T4	P15T1	P15T2	P15T3	P16T1	P16T3	P16T4	P17T1	P17T2	P17T4	P18T1	P18T2	P18T3	P18T4	P19T1	P19T4	P1T1	P1T3	P1T4	P20T1	P20T2	P20T4	P21T1	P21T2	P21T4	P22T1	P22T4	P23T2	P23T3	P23T4	P24T1	P24T2	P24T3	P24T4	P25T1	P25T3	P25T4	P26T1
s__Methanobrevibacter_smithii	0	0	0	0	0	0	0	0	0	0	0	0	0	0	0	0	0	0	0	0	0.15642	0	0	0	0	0	0	0	0	0	0	0	0	0	0	0	0	0	0	0	0	0	0	0	0	0	0	0	0
s__Methanobrevibacter_woesei	0	0	0	0	0	0	0	0	0	0	0	0	0	0	0	0	0	0	0	0	0	0	0	0	0	0	0	0	0	0	0	0	0	0	0	0	0	0	0	0	0	0	0	0	0	0	0	0	0
s__Actinobaculum_sp_oral_taxon_183	0	0	0	0	0	0	0	0	0	0.00026	0	0	0	0	0	0	0	0	0	0	0	0	0	0	0	0	0	0	0	0	0.00858	0	0.0007	0.01047	0	0	0	0	0	0	0	0	0	0	0	0	0	0	0
s__Actinomyces_bouchesdurhonensis	0	0	0	0	0	0	0	0	0	0	0	0	0	0	0	0	0	0.07888	0	0	0	0	0	0	0	0	0	0	0	0	0	0	0	0	0	0	0	0	0	0	0	0	0	0	0	0	0	0	0
s__Actinomyces_dentalis	0	0	0	0	0	0	0	0.00018	0	0	0	0	0	0	0	0	0	0	0	0	0	0	0	0	0	0	0	0	0.00106	0	0	0	0	0	0	0	0	0	0	0	0	0	0	0	0	0	0	0.00823	0
s__Actinomyces_gerencseriae	0	0	0	0	0	0	0	0.00117	0	0	0	0	0	0	0	0	0	0	0	0	0	0	0	0	0	0	0	0	0	0	0	0	0.00198	0	0	0	0	0	0.15429	0.01218	0.00941	0	0	0	0.00028	0	0.00613	0.0043	0
s__Actinomyces_graevenitzii	0	0	0	0	0	0	0	0.00321	0	0	0	0	0	0	0	0	0	0	0	0.00294	0	0	0	0	0	0	0	0	0	0	0	0	0.00635	0.00681	0	0.01027	0	0	0.48552	0.04542	0.01592	0	0	0	0	0.00233	0.00792	0	0
s__Actinomyces_ihuae	0	0	0	0	0	0	0	0	0	0	0	0	0	0	0	0	0	0	0	0	0	0	0	0	0	0	0	0	0	0	0	0	0	0	0	0	0	0	0	0	0	0	0	0	0	0	0	0	0
s__Actinomyces_israelii	0	0	0	0	0	0	0	0	0	0	0	0	0	0	0	0	0	0	0	0	0	0	0	0	0	0	0	0	0.00089	0	0	0	0	0	0	0	0	0	0	0	0	0	0	0	0	0	0	0	0
s__Actinomyces_johnsonii	0	0	0	0	0	0	0	0	0	0.00013	0	0	0	0	0	0	0	0.00714	0	0	0.01622	0	0	0	0	0	0	0	0	0	0	0	0	0	0	0	0.02148	0	0	0	0	0.00649	0	0	0	0	0.0024	0.0244	0
s__Actinomyces_massiliensis	0	0	0	0	0	0.00557	0	0	0	0	0	0	0	0	0	0	0	0	0	0.00038	0	0	0	0	0	0.02304	0.0056	0	0.01704	0	0.00204	0	0	0	0	0	0.00753	0	0.10186	0.00849	0	0	0	0.00419	0.00225	0	0.00892	0.00828	0.04476
s__Actinomyces_naeslundii	0	0.03476	0	0	0	0.02825	0	0	0	0	0	0	0	0	0.00396	0	0	0	0	0	0	0	0	0	0	0	0	0	0	0	0.01037	0	0	0	0	0.00659	0	0	0.02436	0.00487	0	0	0	0.00974	0.01187	0.01276	0.00593	0.00699	0.00061
s__Actinomyces_oris	0	0	0	0	0	0.00288	0	0.01597	0	0	0	0	0	0	0	0	0	0	0	0.00046	0	0	0	0	0	0	0	0	0.03467	0.00406	0.00827	0	0.01524	0.00094	0.00183	0.00361	0	0.00198	0.29216	0.07872	0.02543	0.00862	0	0	0	0.06967	0	0.00747	0.01494
s__Actinomyces_SGB17154	0	0	0	0	0	0	0.01351	0.03023	0	0	0	0	0	0	0	0	0	0	0	0.00408	0.00619	0	0	0	0	0	0.21454	0	0	0	0	0	0	0.03339	0	0.00222	0	0	0.80994	0.02958	0.16036	0	0	0	0	0	0	0	0
s__Actinomyces_SGB17168	0	0.10442	0	0	0	0.00205	0	0	0	0	0	0	0	0	0	0	0	0.04558	0	0	0	0	0.04357	0.01032	0.0033	0	0	0	0	0	0	0	0.02311	0	0	0	0	0	0	0	0	0.00689	0	0	0	0	0.02215	0.01201	0.00654
s__Actinomyces_sp_ICM47	0	0	0	0	0	0.01281	0	0	0	0.01517	0	0	0	0	0	0	0.0177	0.05447	0	0	0	0	0.00465	0.00309	0	0	0	0	0.03166	0.00452	0.01615	0	0.04015	0	0	0.02774	0	0.02473	0	0	0	0.12681	0.00847	0.00211	0.02648	0	0.03588	0.02656	0
s__Actinomyces_sp_ICM58	0	0	0	0	0	0	0	0	0	0	0	0	0	0.00536	0.00346	0	0	0	0	0	0	0	0	0	0	0	0	0	0.12274	0.00546	0.01482	0	0	0	0.0199	0	0	0	0.16545	0.18486	0.12065	0	0	0	0.03194	0.00337	0	0	0
s__Actinomyces_sp_S6_Spd3	0	0	0	0	0	0	0	0	0	0	0	0	0	0	0	0	0	0	0	0	0	0	0	0	0	0	0	0	0	0	0	0	0.00027	0	0	0	0	0	0.01018	0.00734	0.00525	0.00174	0	0	0	0	0.00574	0.01853	0.01677
s__Actinomyces_timonensis	0	0	0	0	0	0	0	0	0	0	0	0	0	0	0	0	0	0.00101	0	0	0	0	0	0	0	0	0	0	0	0	0	0	0	0	0	0	0	0	0	0	0	0	0	0	0	0	0	0	0
s__Arcanobacterium_haemolyticum	0	0	0	0	0	0	0	0	0	0	0	0	0	0	0	0	0	0	0	0	0	0	0	0	0	0	0	0	0	0	0	0	0	0	0	0	0	0	0	0	0	0	0	0	0	0	0	0	0
s__Arcanobacterium_urinimassiliense	0	0	0	0	0	0	0	0	0	0	0	0	0	0	0	0	0	0	0	0	0	0	0	0	0	0	0	0	0	0	0	0	0	0	0	0	0	0	0	0	0	0	0	0	0	0	0	0	0
s__Fannyhessea_vaginae	0	0	0	0	0	0	0	0	0	0	0	0	0	0	0	0	0	0	0	0	0	0	0	0	0	0	0	0	0	0	0	0	0	0	0	0	0	0	0	0	0	0	0	0	0	0	0	0	0
s__Pauljensenia_hongkongensis	0	0	0	0	0	0	0	0	0	0	0	0	0	0	0	0	0	0	0	0	0	0	0	0	0	0	0	0	0	0	0	0	0	0	0	0	0	0	0	0	0	0	0	0	0.00123	0	0.03005	0	0
s__Peptidiphaga_gingivicola	0	0	0	0	0	0	0	0	0	0	0	0	0	0	0	0	0	0	0	0	0	0	0	0	0	0	0	0	0	0	0	0	0	0	0	0	0	0	0	0	0	0.00169	0	0	0	0	0	0	0
s__Schaalia_georgiae	0	0	0	0	0	0	0	0	0	0	0	0	0	0	0	0	0	0	0	0	0	0	0	0	0	0	0	0	0	0	0	0	0	0	0	0	0	0	0	0	0	0	0	0	0	0	0	0	0
s__Schaalia_odontolytica	0	0	0	0	0	0	0	0	0	0	0	0	0	0	0	0	0	0	0	0	0	0	0	0	0	0.00681	0.00185	0	0	0	0	0	0	0	0	0	0	0	0	0	0	0	0	0	0	0	0.0003	0	0
s__Schaalia_turicensis	0	0	0	0	0	0	0	0	0	0	0	0	0	0	0	0	0	0	0	0	0	0	0.00038	0	0	0	0	0	0	0	0	0	0	0.00251	0	0	0	0	0	0	0	0	0	0	0	0	0	0	0
s__Trueperella_pyogenes	0	0	0	0	0.22599	0.00306	0.0165	0	0	0	0	0	0	0	0	0	0	0	0	0	0	0	0.00175	0	0	0	0	0	0.00601	0	0	0	0.01967	0.00267	0	0	0.02218	0	0.14387	0.02808	0.05259	0	0	0	0	0	0.06379	0.04541	0.007
s__Varibaculum_SGB15480	0	0	0	0	0	0	0	1.27678	0	0	0	0	0	0	0	0	0	0	0	0	0	0	0	0	0	0	0	0	0	0	0	0	0	0	0	0	0.00589	0	0	0	0	0	0	0	0	0	0	0	0.00659
s__Alloscardovia_omnicolens	0	0	0	0	0	0	0	0.02634	0	0	0	0	0	0	0	0	0	0	0	0	0	0	0	0	0	0	0	0	0	0	0	0	0	0	0	0	0	0	0	0	0	0	0	0	0	0	0	0	0
s__Bifidobacterium_adolescentis	0	0	0	0	0.00819	0	0	0	0	0	0	0	0	0	0	0	6.26638	33.9204	0.00338	0	0.07026	0	0	0	0	0	0	0.20198	17.5415	52.9274	0.00603	0.69989	5.03793	2.67914	0.9874	0.04965	1.91662	0.81361	0.0965	33.9358	21.4379	11.2552	0.01139	1.53162	8.64813	0.76738	0	0	0
s__Bifidobacterium_angulatum	0	0	0	0	0	0	0	0	0	0	0	0	0	0	0	0	0	0	0	0	0	0	0	0	0	0	0	0	0	0	0	0	0	0	0	0	0	0	0	0	0	0	0	0	0	0	0	0	0
s__Bifidobacterium_animalis	0	0	0	0	0	0	0	0	0	0	0	0	0	0	0	0	0	0	0	0	0	0	0	0	0	0	0	0	0	0	0	0	0	0	0	0	0	0	0	0	0	0	0	0	0	0	0	0.21487	0
s__Bifidobacterium_bifidum	0	0	0	0	0	0	0	4.59166	0	0	0	0	0.09291	2.55652	0	0	3.01832	9.72798	0	0	1.21683	3.49383	3.98426	6.21957	3.78715	0	0	0.10274	5.84194	17.2505	0.29824	0.14445	0	6.75271	0.00158	3.57268	3.74417	1.16138	0.00434	2.5601	4.16079	3.94945	0.00069	0	0	2.96604	0	7.44895	40.6767
s__Bifidobacterium_breve	0	0	0	0	0	0	0.12427	0	0	0	0	0	0	19.4973	0	0	0	0	0	0.0509	0	0.07795	0.02713	0	0	0	0	0	0	0	0	0	0	0.00868	0.53257	0.54886	0	0	0.05255	0	0	0	0	0	0	0	0	0	0
s__Bifidobacterium_catenulatum	0	0	0	0	0	0	0	0	0	0	0	0	0	0	0	0	0	0	0	0	0	0	0	0	0	0	0	0	0	0	0	0	0	0	0	0	0	0	0	0	0	0	0	0	0	0	0	0.1779	0.58946
s__Bifidobacterium_dentium	0	0	0	0	0	0	0	0.38063	0	0	0	0	0	0	0	0	0	0	0	0	0	0	0	0	0	0	0	0	0	0	0	0	0	0	0	0	0	0	0	0	0	0	0	0	0	0	0	0	0
s__Bifidobacterium_longum	0	0.68327	0.36488	0.00482	0.04975	6.41096	0.01765	1.69927	0	0	1.02658	0	0.21075	50.1352	0	0	18.6846	19.9677	8.35981	0	3.24718	2.18047	4.28487	2.24009	5.0059	6.4547	0	0.1316	0.35798	1.70813	35.4561	0.14748	1.09701	14.4413	19.404	2.45958	6.8273	0.10331	0.00605	3.70944	1.98916	4.81461	1.07644	0.08823	0.97318	0.95697	11.2754	4.7954	10.5106
s__Bifidobacterium_pseudocatenulatum	0	0	0.19558	0	0.34173	0	0	0.00261	2.54903	74.1659	0	0	1.61075	0	0	0	1.31873	2.62001	19.8082	0	10.6003	10.3319	6.91725	9.84278	13.7725	0	0	0.02751	1.74055	8.11075	20.1032	0.40554	11.7504	5.96834	34.3522	1.52838	6.38326	0.31548	0	1.44981	0.52375	9.9929	1.71193	0	0	0.64404	0	16.4987	23.3741
s__Bifidobacterium_pseudolongum	0	0	0	0	0	0	0	0	0	0	0	0	0	0	0	0	0	0	0	0	0	0	0	0	0	0	0	0	0	0	0	0	0	0	0	0	0	0	0.02043	0	0	0	0	0	0	0	0	0	0
s__Bifidobacterium_pullorum	0	0	0	0	0	0	0	0	0	0	0	0	0	0	0	0	0.31614	0.15593	0	0	0	0	0	0	0	0	0	0	0	0	0	0	0	0	0	0	0	0	0	0	0	0	0	0	0	0	0	0	0
s__Bifidobacterium_scardovii	0	0	0	0	0	0	0	0	0	0	0	0	0	0	0	0	0	0	0	0	0	0	0	0	0	0	0	0	0	0	0	0	0	0	0	0	0	0	0.02637	0	0	0	0	0	0	0	0	0	0
s__Gardnerella_vaginalis	0	0	0	0	0	0	0	0	0	0	0	0	0	0	0	0	0	0	0	0	0	0	0	0	0	0	0	0	0	0	0	0	0	0	0	0	0	0	0	0	0	0	0	0	0	0	0	0	0
s__Parascardovia_denticolens	0	0	0	0	0	0	0	0.00084	0	0	0	0	0	0	0	0	0	0	0	0	0	0	0	0	0	0	0	0	0	0	0	0	0	0	0	0	0	0	0	0.05075	0	0	0	0	0	0	0	0	0
s__Scardovia_wiggsiae	0	0	0	0	0	0	0	0	0	0	0	0	0	0	0	0	0	0	0	0	0	0	0	0	0	0	0	0	0	0	0	0	0	0	0	0	0	0	0.01322	0	0	0	0	0	0	0	0	0	0
s__Corynebacterium_argentoratense	0	0	0	0	0	0	0.00204	0	0	0	0	0	0	0	0	0	0	0	0	0	0	0	0	0	0	0	0	0	0	0	0	0	0	0	0	0	0	0	0	0	0	0	0	0	0	0	0	0	0
s__Corynebacterium_durum	0	0	0	0	0	0.01262	0	0	0.01682	0	0	0	0	0	0	0	0	0	0	0.02018	0	0.0187	0	0	0	0.00038	0	0	0	0	0	0	0	0.00011	0	0	0	0.00491	0.00965	0.01171	0.00014	0.01061	0	0.01852	0.00011	0.01211	0.00346	0	0.0039
s__Corynebacterium_flavescens	0	0	0	0	0	0	0	0	0	0	0	0	0	0	0	0	0	0	0	0	0	0	0	0	0	0	0	0	0	0	0	0	0	0	0	0	0	0	0	0	0	0	0	0	0	0	0	0	0
s__Corynebacterium_kroppenstedtii	0	0	0	0	0	0	0	0	0	0	0	0	0	0	0	0	0	0	0	0	0	0	0	0	0	0	0	0	0	0	0	0	0	0	0	0	0	0	0	0	0	0	0	0	0	0	0	0	0
s__Corynebacterium_propinquum	0	0	0	0	0	0	0	0	0	0	0	0	0	0	0	0	0	0	0	0	0	0	0	0	0	0	0	0	0	0	0	0	0	0	0	0	0	0	0	0	0	0	0	0	0	0	0	0	0.0339
s__Corynebacterium_sp_HMSC08D02	0	0	0	0	0	0	0	0	0	0	0	0	0	0	0	0	0	0	0	0	0	0	0	0	0	0	0	0	0	0	0	0	0	0	0	0	0	0	0	0	0	0	0	0	0	0	0	0	0
s__Lawsonella_clevelandensis	0	0	0	0	0	0	0	0	0	0	0	0	0	0	0	0	0	0	0	0	0	0	0	0	0	0	0	0	0	0	0	0	0	0	0	0	0	0	0	0	0	0	0	0	0	0	0	0	0
s__Lawsonella_SGB3665	0	0	0	0	0	0	0.03042	0.02869	0	0	0	0	0	0	0	0	0	0	0.06853	0	0	0.00813	0	0	0	0	0	0.01209	0	0	0	0.0442	0	0	0	0	0.00269	0.00259	0	0	0	0.05053	0.23099	0	0	0	0	0	0.03261
s__Mycobacterium_gordonae	0	0	0	0	0	0	0	0	0	0	0	0	0	0	0	0	0	0	0	0	0	0	0	0	0	0	0	0	0	0	0	0	0	0	0	0	0	0	0	0	0	0	0	0	0	0	0	0	0
s__Kytococcus_sedentarius	0	0	0	0	0	0	0	0	0	0	0	0	0	0	0	0	0	0	0	0	0	0	0	0	0	0	0	0	0.00661	0	0	0	0	0	0	0	0	0	0.15785	0.00668	0.00818	0	0	0	0	0	0	0	0
s__Kocuria_salsicia	0	0	0	0	0	0	0	0	0	0	0	0	0	0	0	0	0	0	0	0	0	0	0	0	0	0	0	0	0	0	0	0	0	0	0	0	0	0	0	0	0	0	0	0	0	0	0	0	0.01151
s__Rothia_aeria	0	0	0	0	0	0	0	0	0	0	0	0	0	0	0	0	0	0	0	0	0	0	0	0	0	0	0	0	0	0	0	0	0	0	0	0	0	0	0.00173	0	0	0	0	0	0	0	0	0	0
s__Rothia_dentocariosa	0	0	0	0	0	0	0	0	0	0	0	0	0	0	0	0	0	0	0	0.00667	0	0	0	0	0	0	0	0	0	0	0	0	0	0.00029	0	0	0	0	0.13165	0	0	0	0	0	0	0	0	0	0
s__Rothia_mucilaginosa	0	0	0	0.07329	0.35547	0	0.02747	0	0	0	0	0	0	0	0	0	0	0	0	0	0.00752	0	0	0	0	0	0	0	0.00961	0	0	0	0.13779	0.04749	0.00084	0.03941	0.00043	0.00958	0.31564	0.00537	0	0.01603	0	0	0	0	0.01155	0	0
s__Isoptericola_variabilis	0	0	0	0	0	0	0	0	0	0.0037	0	0	0	0	0	0	0	0	0	0	0.00535	0	0	0	0	0	0	0	0	0	0.00116	0	0.02878	0.00452	0.00088	0	0	0.00313	0.12483	0.05717	0.00655	0.01002	0	0	0	0	0	0.00062	0.02948
s__Arachnia_SGB15899	0	0	0	0	0	0	0	0	0	0	0	0	0	0	0	0	0	0.00328	0	0	0	0	0	0	0	0	0	0	0	0	0	0	0	0	0	0	0.0003	0	0	0	0	0	0	0	0	0	0	0	0
s__Pseudopropionibacterium_propionicum	0	0	0	0	0	0	0	0	0	0	0	0	0	0	0	0	0	0	0	0	0	0	0	0	0	0	0	0	0	0	0	0	0	0	0	0	0	0	0.0006	0	0	0	0	0	0	0	0	0	0
s__Cutibacterium_avidum	0	0	0	0	0	0	0	0	0	0	0	0	0	0	0	0	0	0	0	0	0	0	0	0	0	0	0	0	0	0	0	0	0	0	0	0	0	0	0	0	0	0	0	0	0	0	0	0	0
s__Cutibacterium_granulosum	0	0	0	0	0	0	0	0	0	0	0	0	0	0	0	0	0	0	0	0	0	0	0	0	0	0	0	0	0	0	0	0	0	0	0	0	0	0	0	0	0	0	0	0	0	0	0	0	0
s__GGB10022_SGB15896	0	0	0	0	0	0	0	0.00252	0	0	0	0	0	0	0	0	0	0	0	0	0	0	0	0	0	0	0	0	0	0	0	0	0	0	0	0	0	0	0	0	0	0	0	0	0	0	0.01283	0	0
s__Propionibacterium_acidifaciens	0	0	0	0	0	0	0	0	0	0	0	0	0	0	0	0	0	0	0	0	0	0	0	0	0	0	0	0	0	0	0	0	0	0	0	0	0	0	0	0	0	0	0	0	0	0	0	0	0
s__Propionibacterium_freudenreichii	0	0	0	0	0	0	0	0	0	0	0	0	0	0	0	0	0	0	0	0	0	0	0	0	0	0	0	0	0	0	0	0	0	0	0	0	0	0	0	0	0	0	0	0	0	0	0	0	0
s__GGB51959_SGB72479	0	0	0	0	0	0	0	0	0	0	0	0	0	0	0	0	0	0	0	0	0	0	0	0	0	0	0	0	0	0	0	0	0	0	0	0	0	0	0	0	0	0	0	0	0	0	0	0	0
s__GGB9369_SGB14350	0	0	0	0	0	0	0	0	0	0	0	0	0	0	0	0	0	0	0	0	0	0	0	0	0	0	0	0	0.0533	0	0	0	0	0	0	0	0	0	0	0	0	0	0	0	0	0	0	0	0
s__Lancefieldella_parvula	0	0	0	0	0	0	0	0	0	0	0	0	0	0	0	0	0	0	0	0	0	0	0	0	0	0	0	0	0	0	0	0	0.01173	0	0	0	0	0	0.06989	0.00057	0.01913	0	0	0	0	0	0.00056	0	0
s__Olsenella_uli	0	0	0	0	0	0	0	0	0	0	0	0	0	0	0	0	0	0	0	0	0	0	0	0	0	0	0	0	0	0	0	0	0	0	0	0	0	0	0	0	0	0	0	0	0	0	0	0	0
s__Collinsella_aerofaciens	0	0	0	0	0.21234	0	0.11354	1.78308	0	0	0	0	0.98182	0.57785	0	0	2.92453	4.91231	5.73282	0	0.01966	1.16931	6.02732	3.06774	2.18239	0	0	0.14578	6.41627	2.95726	7.61756	0.11996	2.20083	2.10178	0.87074	2.18466	2.95227	1.07866	0.02497	11.1963	6.47107	0.97121	2.49026	3.62344	3.89081	0	0	0	0
s__Collinsella_intestinalis	0	0	0	0	0	5.59383	0.057	0	0	0	0	0	0	0	0	0	0	0	0	0	0	0.35176	0.57056	0.55946	0.49284	0	0	0	0	0	0	0	0	0	0	0	0	0	0	0	0	1.02139	0.0821	0.01256	0.03663	0	0	6.9354	0
s__Collinsella_phocaeensis	0	0	0	0	0	0	0	0	0	0	0	0	0	0	0	0	0	0	0	0	0	0	0	0	0	0	0	0	0	0	0	0	0	0	0	0	0	0	0	0	0	0	0	0	0	0	0	0	0
s__Collinsella_sp_AF08_23	0	0	0	0	0.02995	0	0	0	0	0	0	0	0.15222	1.1006	0	0	0	0	0	0	0	0	0	0	0	0	0	0.00067	0	0	0	0	0	0	0	0	0	0	0	0	0	0.33776	0.4287	1.15357	0.39168	0	0	0	0
s__Collinsella_stercoris	0	0	0	0	0	0	0	0	0	0	0	0	0.28712	0	0	0	1.73437	1.35384	0	0	3.77478	0.45669	12.4085	2.64169	0.35863	0	0	0	0	0	0	0.06553	0	0	0	0	0	0	0	0	0	0	0	0	0	0	0	0	0
s__Collinsella_tanakaei	0	0	0	0	0	0	0	0	0	0	0	0	0	0	0	0	1.11688	2.18261	0	0.00971	0.01591	0	0	0	0	0	0	0	0	0	0	0.21076	0.00515	0	0	0	0	0	0	0	0	0	0	0	0	0	0	0	0
s__Senegalimassilia_anaerobia	0	0	0	0	0	0	0	0	0	0	0	0	0	0.28987	0	0	0	0	0	0	0	0	0	0	0	0	0	0	0	0	0	0	0	0	0.1923	0	0	0.06036	0	0	0	0	0	0	0	0	0	0	0
s__Adlercreutzia_equolifaciens	0	0	0	0	0	0	0	0	0	0	0	0	0	0	0	0	0	0.00415	0.23539	0	0.06648	0	0	0.16085	0.17316	0	0	0.06574	0	0	0	0	0	0	0	0	0	0	0	0	0	0.06771	0.02292	0.58565	0.91378	0	0	0.2517	0
s__Eggerthella_lenta	1.41249	1.17098	0.70035	0.75447	0.07074	0.4878	0.77868	0.75221	0	0	0.4827	0	0.05691	0.01723	0	0	0.00634	0.0133	0.158	0.19842	0.65064	0.05538	0.3197	0.30271	0.07546	7.42058	3.41748	0	0.29401	0.16564	0.48583	0.01983	0	0.4556	0.02808	0	0.30031	0.0018	0	1.44212	0.54764	0.15419	0.05816	0.14208	0.07037	2.27203	3.28649	0.27957	3.01669
s__Eggerthellaceae_unclassified_SGB14322	0	0	0	0	0	0	0	0	0	0	0	0	0	0	0	0	0	0	0	0	0	0	0	0	0	0	0	0	0	0	0	0	0	0	0	0	0	0	0	0	0	0	0	0	0	0	0	0	0
s__Eggerthellaceae_unclassified_SGB14332	0	0	0	0	0	0	0	0	0	0	0	0	0	0	0	0	0	0	0	0	0	0	0	0	0	0	0	0	0	0	0	0	0	0	0	0	0	0	0	0	0	0	0	0	0	0	0	0	0
s__Eggerthellaceae_unclassified_SGB14341	0	0	0	0	0	0	0	0	0	0	0	0	0	0	0	0	0	0	0.08632	0	0	0	0	0	0	0	0	0	0	0	0	0	0	0	0	0	0	0	0	0.39521	0.24251	0	0	0	0	0	0	0	0
s__GGB45432_SGB63101	0	0	0	0	0	0	0	0	0	0	0	0	0	0	0	0	0.00289	0	0	0	0	0	0	0	0	0	0	0	0	0	0	0	0	0	0	0	0	0	0	0	0	0	0	0	0	0	0	0	0
s__GGB9423_SGB14792	0	0	0	0	0	0	0	0	0	0	0	0	0	0	0	0	0	0	0	0	0	0	0	0	0	0	0	0	0	0	0	0.00311	0	0	0	0	0	0	0	0	0	0	0	0	0	0	0	0	0
s__Gordonibacter_pamelaeae	0.00438	0.07567	0	0	0	0	0	0	0	0	0	0	0	0	0	0	0	0	0	0	0.05821	0	0	0.03095	0.02535	0	0	0	0	0	0	0	0	0	0	0	0.01486	0	0	0	0	0	0	0	0	0	0	0	0
s__Gordonibacter_urolithinfaciens	0	0	0	0	0	0	0	0	0	0	0	0	0	0	0	0	0	0	0.05243	0	0	0	0	0	0	0	0	0	0	0	0.00714	0	0	0	0	0	0	0	0	0	0	0.01285	0.00782	0.26439	0.16139	0.0674	0	0.14765	0.19321
s__Paraeggerthella_hongkongensis	0	0	0	0	0	0	0	0	0	0	0	0	0	0	0	0	0	0	0	0.0033	0	0	0	0	0	0	0	0	0	0	0	0	0	0	0	0	0	0	0	0	0	0	0	0	0	0	0	0	0
s__Raoultibacter_timonensis	0	0	0	0	0	0	0	0	0	0	0	0	0	0	0	0	0	0	0	0	0	0	0	0	0	0	0	0	0	0	0	0	0	0	0	0	0	0	0	0	0	0	0	0	0	0	0	0	0
s__Slackia_exigua	0	0	0	0	0	0	0	0	0	0	0	0	0	0	0	0	0	0	0	0	0	0	0	0	0	0	0	0	0	0	0	0	0	0	0	0	0	0	0	0	0	0	0	0	0	0	0	0	0
s__Slackia_isoflavoniconvertens	0	0	0	0	0	0	0	0	0	0	0	0	0	0	0	0	0	0	0	0	0	0	0	0	0	0	0	0	0	0	0	0	0	0	0	0	0	0	0	0	0	0	0	0	0	0	0	0	0
s__Slackia_piriformis	0	0	0	0	0	0	0	0	0	0	0	0	0	0	0	0	0	0	0	0	0	0	0	0	0	0	0	0	0	0	0	0	0	0	0	0	0	0	0	0	0	0	0	0	0	0	0	0	0
s__Slackia_SGB14778	0	0	0	0	0	0	0	0	0	0	0	0	0	0	0	0	0.02848	0.11492	0	0	0	0	0	0	0	0	0	0	0	0	0	0	0	0	0	0	0	0	0	0	0	0.17301	0.1201	0.17089	0.52862	0	0	0	0
s__Bacteroidaceae_bacterium	0	0	0	0	0	0	0	0	0	0	0	0	0	0	0	0	0	0	0	0	0	0	0	0	0	0	0	0.23572	0	0	0	0	0	0	0	0	0	0	0	0	0	0	0	0	0	0	0	0	0
s__Bacteroidaceae_unclassified_SGB1468	0	0	0	0	0	0	0	0	0	0	0	0	0	0	0	0	0	0	0	0	0	0	0	0	0	0	0	0	0	0	0	0	0.00724	0	0	0	0	0	0	0	0	0	0	0	0	0	0	0	0
s__Bacteroides_caccae	0	0	0	0	0	0	5.84726	0	0	0	0	0	0	0	0	0	0	0.00366	0.01317	0	2.46948	0	0	0	0	0	0	0	0.17159	0	0	0.60285	0	0	0	0	0	0	0	0	0	0	0	0	0	0	0	0	0
s__Bacteroides_cellulosilyticus	0	0	0	0	0	0	0	0	0	0	0	0	0	0	0	0	0	0	0	0	0.46776	0	0	0	0	0	0	0	0	0	0	0.22422	0	0	0	0	0	0	0	0	0	0	0	0	0	0	0	0	0
s__Bacteroides_faecis	0	0	0	0	0	0	1.41071	0	0	0	0	0	0.0014	0	0	1.27241	0.19275	0	0	0	0.12065	0	0	0	0	0.09491	0.719	0	0	0	0	0	0	0	0	0	0	0	0	0	0	0	0	0	0	0.53958	0.00699	0	0.0914
s__Bacteroides_finegoldii	0.45986	2.33186	2.58065	0	0	0	0	0	0	0	0	0	0	0	0	2.40392	0.1434	0.00165	0.17997	0	0	0	0	0	0	0	0	0	0.08274	0.00076	0	0	0	0	0	0	0	0	0	0	0	0	0	0	0	0	0	0	0
s__Bacteroides_fragilis	8.49322	0.85144	0	0	0	14.0132	0.49043	0	0.01884	0	0	0	0.0008	0.6225	0	1.41111	0.6213	0.00286	0.02305	0	2.75373	0.03665	0.57023	0.19344	0.03973	0.00243	0.40864	0.86903	0	0	0.1472	0.15734	0	0.11821	0	0.00168	0.31257	0.60632	0	0	0	0.04357	2.14976	0.01008	0.28148	0.92783	0.00561	0.06451	0.04313
s__Bacteroides_intestinalis	0	0	0	0	0	0	0	0	0	0	0	0	0	0	0	0	0	0	0	0	1.94988	0	0	0	0	0	0	0	0	0	0	0	0	0	0	0	0	0	0	0	0	0	0	0	0	0	0	0	0
s__Bacteroides_nordii	0	0	0	0	0	0	0	0	0	0	0	0	0	0	0	0	0	0	0	0	0	0	0	0	0	0	0	0	0	0	0	0	0	0	0	0	0	0	0	0	0	0	0	0	0	0	0	0	0
s__Bacteroides_ovatus	7.47497	0	0	0	0.01409	0	0.43536	2.31612	0	0	0	1.179	0.00873	0	0	0	0	0	0.02562	0	1.89965	0	0	0	0	0	0.10231	0.52443	0	0	0.01095	0.6013	0	0.18147	0	0	0.01138	0.67234	1.05975	0	1.42961	0.00437	0.48252	0	0.06955	0.40732	0.06033	0.02354	0
s__Bacteroides_salyersiae	0	0	0	0	0	0	0	0	0	0	0	0	0	0	0	0	0	0	0	0	0	0	0	0	0	0	0	0	0	0	0	0	0	0	0	0	0	0	0	0	0	0	0	0	0	0	0	0	0
s__Bacteroides_sp_An19	0	0	0	0	0	0	0	0	0	0	0	0	0	0	0	0	0	0	0	0	0	0	0	0	0	0	0	0	0	0	0	0	0	0	0	0	0	0	0	0	0	0	0	0	0	0	0	0	0
s__Bacteroides_stercoris	16.0324	23.469	16.959	0	0	0	1.01085	6.51873	0.10489	0	14.3205	4.10943	0	0	0	3.53876	5.88431	0.01016	0.37465	0	4.20483	0	0	0	0	0	10.1821	0	0.15726	0.00318	1.21405	2.74565	0.002	0	0	0.01368	0	0.88992	0	0	0	0.06781	3.32043	0.40604	1.75966	0	0	0	0
s__Bacteroides_thetaiotaomicron	0	0	0	0	0	0	0	0	0	0	0	0	0	0	0	0.41479	0	0	0.0166	1.49975	1.37446	0.60073	0.3325	1.14086	0.78661	0	0	0.3481	0	0	0.00039	0.02527	0	0	0	0	0.00292	0.63323	1.11463	0	1.61327	0.02429	0.5386	0.20891	0.86621	0	0	0.03127	0
s__Bacteroides_uniformis	4.24688	4.41413	0	0	0.24682	10.8832	6.60782	2.19493	0.0017	0	0	2.56235	1.26337	0	0	13.5081	3.71709	0.09821	0.43592	0	1.80956	4.56772	1.49387	8.45892	5.02762	0.47934	1.03468	0.18126	0.44056	0.00641	0.21904	0.60851	0	0	0	0	0.02874	0.24029	2.30232	0.61637	4.04295	0.86124	2.48919	0.06404	1.58971	0	0	0.11308	0
s__Bacteroides_xylanisolvens	0	0	0	0	0	0	0	0	0	0	6.13519	1.05822	0	0	0	29.5952	0.17982	0	0	0	0	0	0	0	0	0.01903	0.27837	0	0	0	0.12067	0	0	0	0	0	0	0	0	0	0	0.02626	0.23182	0.01484	0.21108	0.23006	0	0.03304	0.04087
s__GGB1154_SGB1482	0	0	0	0	0	0	0	0	0	0	0	0	0	0	0	0	0	0	0	0	0	0	0	0	0	0	0	0	0	0	0	0	0	0	0	0	0	0	0	0	0	0	0	0	0	0	0	0	0
s__Bacteroidales_bacterium	0	0	0	0	0	0	0	0	0	0	0	0	0	0	0	0	0	0	0	0	0	0	0	0	0	0	0	0	0	0	0	0	0	0	0	0	0	0.0009	0	0	0	0	0	0	0	0	0	0	0
s__Phocaeicola_coprocola	0	0	0	0	0	0	0	0	0	0	0	0	0	0	0	0	0	0	0	0	0	0	0	0	0	0	0	3.30328	0	0	0	0	0	0	0	0	0	0	0	0	0	0	0	0	0	0	0	0	0
s__Phocaeicola_coprophilus	0	0	0	0	0	0	0	0	0	0	0	0	0	0	0	0	0	0	0	0	0	0	0	0	0	0	0	0	0	0	0	0	0	0	0	0	0	0	0	0	0	0	0	0	0	0	0	0	0
s__Phocaeicola_dorei	0	0	0	0	0	0	0	0	0	0	0	0	0.04401	0	0	0	0	0	0	35.3585	4.46657	0.21839	0	0	0	0	2.93079	2.50327	0	0	0	0.10475	0	0	0	0	0	0	0	0	0	0.01852	0.20175	0.76621	1.18167	1.1611	0.37303	0.25219	0.19881
s__Phocaeicola_massiliensis	0	0	0	0	0	0	0	0	0	0	0	0	0.04889	0	0	0	0	0	0	0	0.68787	0	0	0	0	0	0	0	0	0	0	0.00241	0	0	0	0.00595	0	0	0	0.01261	2.21266	0	0	0	0	0	0	0	0
s__Phocaeicola_plebeius	0	0	0	4.54346	0	0	0	0	0	0	0	0	0	0	0	0	0	0	0	0	0	0	0	0	0	0	0	0	0	0	0	0	0	0	0	0	0	0	0	0	0	0	0	0	0	0	0	0	0
s__Phocaeicola_vulgatus	7.33701	9.22715	21.4005	0	0.18199	0	23.1252	13.5056	0.72629	0	7.37532	0.85889	0.53399	4.1961	0	24.3854	2.09862	0.04484	1.65871	0	6.50964	15.9887	6.6925	16.844	12.6976	0.07359	0	11.6139	1.66219	0.04956	0.19859	5.91839	0.04567	0	0	0.4442	0.061	1.92846	7.05278	0.08606	3.09414	0.42428	1.04612	0.102	0.15734	0	0	0	0
s__Barnesiella_intestinihominis	0	0	0	0	0	0	0	0	0	0	0	0	0	0	0	0	0	0	0	0	0	0	0	0	0	0	0	0	0	0	0	0	0	0	0	0	0	0	0	0	0	0	0	0	0	0	0	0	0
s__Coprobacter_secundus	0	0	0	0	0	0	0.10544	0	0	0	0	0	0	0	0	0	0	0	0	0	0	0	0	0	0	0	0	0	0	0	0	0	0	0	0	0	0	0	0	0	0	0	0	0	0	0	0	0	0
s__Dysgonomonas_gadei	0	0	0	0	0	0	0	0	0	0	0	0	0	0	0	0	0	0	0	0	0	0	0	0	0	0	0	0	0	0	0	0	0	0	0	0	0	0	0	0	0	0	0	0	0	0	0	0	0
s__Butyricimonas_faecihominis	0	0	0	0	0	0	0	0	0	0	0	0	0	0	0	0	0	0	0	0	0	0	0	0	0	0	0	0.37693	0	0	0	0	0	0	0	0	0	0	0	0	0	0	0	0	0	0	0	0	0
s__Butyricimonas_paravirosa	0	0	0	0	0	0	0	0	0	0	0	0	0	0	0	0	0	0	0	0	0.0717	0	0	0	0	0	0	0	0	0	0	0	0	0	0	0	0	0	0	0	0	0	0	0	0	0	0	0	0
s__Butyricimonas_virosa	0	0	0	0	0	0	0	0	0	0	0	0	0	0	0	0	0	0	0	0	0	0	0	0	0	0	0	0	0	0	0	0	0	0	0	0	0	0	0	0	0	0	0	0	0	0	0	0	0
s__Odoribacter_splanchnicus	0	0	0	0	0	0	0	0	0	0	0	0	0	0	0	0	0	0	0	0	0.42396	0	0	0	0	0	0	0	0	0	0.02204	0.2244	0	0	0	0	0	0	0	0	0	0	0	0	0	0	0	0	0
s__Porphyromonas_bennonis	0	0	0	0	0	0	0	0	0	0	0	0	0	0	0	0	0	0	0	0	0	0	0	0	0	0	0.00158	0	0	0	0	0	0	0	0	0	0	0	0	0	0	0	0	0	0	0	0	0	0
s__Porphyromonas_pasteri	0	0	0	0	0	0	0	0	0	0	0	0	0	0	0	0	0	0	0	0	0	0.00466	0	0	0	0	0	0	0	0	0	0	0	0	0	0	0	0	0	0	0	0	0	0	0	0	0	0	0
s__Porphyromonas_SGB1977	0	0	0	0	0	0	0	0	0	0	0	0	0	0	0	0	0	0	0	0	0	0	0	0	0	0	0	0	0	0	0	0	0	0	0	0	0	0	0	0	0	0	0	0	0	0	0	0	0
s__Porphyromonas_SGB1980	0	0	0	0	0	0	0	0	0	0	0	0	0	0	0	0	0	0	0	0	0	0	0	0	0	0	0	0	0	0	0	0	0	0	0	0	0	0	0	0	0	0	0	0	0	0	0	0	0
s__Porphyromonas_somerae	0	0	0	0	0	0	0.02442	0	0	0	0	0	0	0	0	0	0	0	0	0	0	0	0	0	0	0	0	0	0	0	0	0	0	0	0	0	0	0	0	0	0	0	0	0	0	0	0	0	0
s__Porphyromonas_sp_HMSC065F10	0	0	0	0.00048	0	0	0	0	0	0	0	0	0	0	0	0	0	0	0	0	0	0	0	0	0	0	0	0	0	0	0	0	0	0	0	0	0	0	0	0	0	0	0	0	0	0	0	0	0
s__GGB1215_SGB1581	0	0	0	0	0	0	0	0	0	0	0	0	0	0	0	0	0	0	0	0	0	0	0	0	0	0	0	0	0	0	0	0	0	0	0	0	0	0	0	0	0	0	0	0	0	0	0	0	0
s__Paraprevotella_clara	0	0	0	0	0	0	0	0	0	0	0	0	0	0	0	0	0	0	0	0	0	0	0	0	0	0	0	0	0	0	0	0	0	0	0	0	0	0	0	0	0	0	0	0	0	0	0	0	0
s__Paraprevotella_xylaniphila	0	0	0	0	0	0	0	0	0	0	0	0	0	0	0	0	0	0	0	0	0	0	0	0	0	0	0	0	0	0	0	0	0	0	0	0	0	0	0	0	0	0	0	0	0	0	0	0	0
s__Prevotella_bergensis	0	0	0	0	0	0	0	0	0	0	0	0	0	0	0	0	0	0	0	0	0	0	0	0	0	0	0	0	0	0	0	0	0	0	0	0	0	0	0	0	0	0	0	0	0	0	0	0	0
s__Prevotella_bivia	0	0	0	0	0	0	0	0.10858	0	0	0	0	0	0	0	0	0	0	0	0	0	0	0	0	0	0	0	0	0	0	0	0	0	0	0	0	0	0	0	0	0	0	0	0	0	0	0	0	0
s__Prevotella_buccae	0	0	0	0	0	0	0	0	0	0	0	0	0	0	0	0	0	0	0	0	0	0	0	0	0	0	0	0	0	0	0	0	0	0	0	0	0	0	0	0	0	0	0	0	0	0	0	0	0
s__Prevotella_buccalis	0	0	0	0	0	0	0	0	0	0	0	0	0	0	0	0	0	0	0	0	0	0	0	0	0	0	0.00799	0	0	0	0	0	0	0	0	0	0	0	0	0	0	0	0	0	0	0	0	0	0
s__Prevotella_copri_clade_A	0	0	0	0	0	0	4.94837	0	70.1656	0	0	0	0.02975	0	0	0	0	0	2.71507	0	0.51432	0	0	0	0	0	0	29.1105	15.618	0.22037	0	62.3942	16.175	0	3.90892	77.5097	0.23112	45.704	0.14919	0	0	13.8559	10.58	3.61994	5.59126	0	0	0	0
s__Prevotella_copri_clade_C	0	0	0	0	0	0	0	0	0	0	0	0	0	0	0	0	0	0	0	0	0	0	0	0	0	0	0	0	0	0	0	0	0	0	0	0	0	0	0	0	0	0	0	0	0	0	0	0	0
s__Prevotella_corporis	0	0	0	0	0	0	0	0	0	0	0	0	0	0	0	0	0	0	0	0	0	0	0	0	0	0	0	0	0	0	0	0	0	0	0	0	0	0	0	0	0	0	0	0	0	0	0	0	0
s__Prevotella_denticola	0	0	0	0	0	0	0	0	0	0	0	0	0	0	0	0	0	0	0	0	0	0	0	0	0	0	0	0	0	0	0	0	0	0	0	0	0	0	0	0	0	0	0	0	0	0	0	0	0
s__Prevotella_disiens	0	0	0	0	0	0	0	0.01106	0	0	0	0	0	0	0	0	0	0	0	0	0	0	0	0	0	0	0	0	0	0	0	0	0	0	0	0	0	0.00503	0	0	0	0	0	0	0	0	0	0	0
s__Prevotella_histicola	0	0	0	0	0	0	0	0	0	0	0	0	0	0	0	0	0	0	0	0	0	0	0	0	0	0	0	0	0	0	0	0	0.20619	0	0	0	0	0	0	0	0	0	0	0	0	0	0	0	0
s__Prevotella_melaninogenica	0	0	0	0	0	0	0	0	0	0	0	0	0	0	0	0	0	0	0	0	0	0.26097	0	0	0	0	0	0	0	0	0	0	0.04468	0	0	0	0	0	0	0	0	0	0	0	0	0	0	0	0
s__Prevotella_nanceiensis	0	0	0	0	0	0	0	0	0	0	0	0	0	0	0	0	0	0	0	0	0	0.07989	0	0	0	0	0	0	0	0	0	0	0	0	0	0	0	0	0	0	0	0	0	0	0	0	0	0	0
s__Prevotella_oralis	0	0	0	0	0	0	0	0	0	0	0	0	0	0	0	0	0	0	0	0	0	0	0	0	0	0	0	0	0	0	0	0	0	0	0	0	0	0	0	0	0	0	0	0	0	0	0	0	0
s__Prevotella_oris	0	0	0	0	0	0	0	0	0	0	0	0	0	0	0	0	0	0	0	0	0	0	0	0	0	0	0	0	0	0	0	0	0	0	0	0	0	0	0	0	0	0	0	0	0	0	0	0	0
s__Prevotella_salivae	0	0	0	0	0	0	0	0	0	0	0	0	0	0	0	0	0	0	0	0	0	0	0	0	0	0	0	0	0	0	0	0	0	0	0	0	0	0	0	0	0	0	0	0	0	0	0	0	0
s__Prevotella_scopos	0	0	0	0	0	0	0	0	0	0	0	0	0	0	0	0	0	0	0	0	0	0	0	0	0	0	0	0	0	0	0	0	0.03886	0	0	0	0	0	0	0	0	0	0	0	0	0	0	0	0
s__Prevotella_sp_885	0	0	0	0	0	0	0	0	0	0	0	0	0	0	0	0	0	0	0	0	0	0	0	0	0	0	0	0	0	0	0	0	0	0	0	0	0	0	0	0	0	0	0	0	0	0	0	0	0
s__Prevotella_sp_A2879	0	0	0	0	0	0	0	0	0	0	0	0	0	0	0	0	0	0	0	0	0	0	0	0	0	0	0	0	0	0	0	0	0	0	0	0	0	0	0	0	0	0	0	0	0	0	0	0	0
s__Prevotella_timonensis	0	0	0	0	0	0	0	0	0	0	0	0	0	0	0	0	0	0	0	0	0	0	0	0	0	0	0	0	0	0	0	0	0	0	0	0	0	0.00096	0	0	0	0	0	0	0	0	0	0	0
s__Prevotella_veroralis	0	0	0	0	0	0	0	0	0	0	0	0	0	0	0	0	0	0	0	0	0	0	0	0	0	0	0	0	0	0	0	0	0	0	0	0	0	0	0	0	0	0	0	0	0	0	0	0	0
s__Alistipes_communis	0	0	0	0	0	0	0	0	0	0	0	0	0	0	0	0	0	0	0	0	0	0	0	0	0	0	0	0	0	0	0	0	0	0	0	0	0	0.00622	0	0	0	0	0	0	0	0.45696	0	0	0
s__Alistipes_dispar	0	0	0	0	0	0	0	0	0	0	0	0	0	0	0	0	0	0	0	0	0	0	0	0	0	0	0	0	0	0	0	0.07165	0	0	0	0	0	0	0	0	0	0	0	0	0	0	0	0	0
s__Alistipes_finegoldii	0	0	0	0	0	0	0.0242	0	0	0	0	0	0	0	0	0	0	0	0	0	0.28956	0	0	0	0	0	0	0	0	0	0	0.16405	0	0.00867	0.00035	0	0	1.40666	0	0	0	0	0	0	0	0	0	0.16893	0
s__Alistipes_ihumii	0	0	0	0	0	0	0	0	0	0	0	0	0	0	0	0	0	0	0	0	0	0	0	0	0	0	0	0	0	0	0	0	0	0	0	0	0	0	0	0	0	0	0	0	0	2.05563	0	0	0
s__Alistipes_indistinctus	0	0	0	0	0	0	0	0	0	0	0	0	0	0	0	0	0	0	0	0	0	0	0	0	0	0	0	0	0	0	0	0	0	0	0	0	0	0	0	0	0	0	0	0	0	0	0	0	0
s__Alistipes_onderdonkii	0	0	0	0.00622	0	0	1.06724	0	0	0	0	0	0	0.20283	0	0	0.17476	0.01492	0	0	1.04553	0	0	0	0	1.1874	7.46936	0	0	0	0.00514	0.59841	0	0	0	0	0	0.76954	0	0	0	0	0	0	0	30.4467	0.37556	0.04628	0
s__Alistipes_putredinis	0	0	0	0	0	0	0	0	0	0	0	0	0	0	0	0	0.57866	0.00194	0.02605	0	0	0	0	0	0	1.18978	0	0	0	0	0	0	0	0	0	0	0	0	0	0	0	0	0	0	0	7.57116	0	0	0
s__Alistipes_senegalensis	0	0	0	0	0	0	0	0.87758	0	0	0	0	0	0	0	0	0	0	0	0	0	0	0	0	0	0	0	0	0	0	0	0	0	0	0	0	0	0	0	0	0	0	0	0	0	0	0	0	0
s__Alistipes_shahii	0.9062	0	0	0	0.00302	0	0	0	0	0	0	0	0.05741	0	0	0	0	0	0.02949	0	0.83529	0	0	0	0	0	0.01838	0	0	0	0.27814	0.0063	0	0	0	0	0	0	0	0	0	0	0	0	0	0.72427	0	0.0657	0
s__Alistipes_sp_AF17_16	0	0	0	0	0	0	0	0	0	0	0	0	0	0	0	0	0	0	0	0	0	0	0	0	0	0	1.23293	0	0	0	0	0	0	0	0	0	0	0	0	0	0	0	0	0	0	0	0	0	0
s__Parabacteroides_distasonis	9.91037	1.98078	0.15836	1.25285	0.00706	0	3.48194	1.77984	0.034	0	0	0	0.03585	0	0	6.31685	0.43717	0.00548	0.07548	0	0.80953	0	0	0	0	0.25581	0.3223	0.54248	0.23401	0.01625	0.19351	0.95369	0	0	0	0.00276	0.00173	0.05334	0	0	0	0.1221	0.31918	0.12466	0.30163	2.15684	0.11714	0.58687	0.33779
s__Parabacteroides_faecis	0	0	0	0	0	0	0	0	0	0	0	0	0	0	0	0	0	0	0	0.21471	0	0	0	0	0	0	0	0	0	0	0	0	0	0	0	0	0	0	0	0	0	0	0	0	0	0	0	0	0
s__Parabacteroides_goldsteinii	0	0	0	0	0	0	0	0	0	0	0	0	0	0	0	0	0	0	0	0	0	0	0	0	0	0.00012	0	0	0	0	0	0	0	0	0	0	0	0	0	0	0	0	0	0	0	0	0	0	0
s__Parabacteroides_johnsonii	0	0	0	0	0	0	0	0.22044	0	0	0	0	0	0	0	0.33435	0.54423	0.00475	0	0	0	0	0	0	0	0	0	0	0	0	0	0	0	0	0	0	0	0	0	0	0	0	0	0	0	0	0	0	0
s__Parabacteroides_merdae	3.28974	3.97994	1.8197	0.31001	0.00814	0	0.87559	0	0.02653	0	15.7701	0.64021	0.00509	0	0	0	0	0	0.23346	0	0.63733	0	0	0	0	0.22158	0.4199	0.46355	0.14773	0.00893	0.28267	0.51699	0	0	0.4567	0	0.00622	0.01558	0	0	0	0.18206	1.33509	0.21835	1.25865	0	0	0	0
s__GGB58233_SGB79883	0	0	0	0	0	0	0	0	0	0	0.03395	0	0	0	0	0	0	0	0	0	0	0	0	0.01068	0.00474	0	0.0359	0	0	0	0	0	0	0	0	0	0	0	0	0	0	0	0	0	0	0	0	0.00637	0
s__GGB1201_SGB1566	0	0	0	0	0	0	0	0	0	0	0	0	0	0	0	0	0	0	0	0	0	0	0	0	0	0	0	0	0	0	0	0	0	0	0	0	0	0	0	0	0	0	0	0	0	0	0	0	0
s__GGB1456_SGB2019	0	0	0	0	0	0	0	0	0	0	0	0	0	0	0	0	0	0	0	0	0	0	0	0	0	0	0	0	0	0	0	0	0	0	0	0	0	0	0	0	0	0	0	0	0	0	0	0	0
s__Candidatus_Gastranaerophilales_bacterium	0	0	0	0	0	0	0	0	0	0	0	0	0	0	0	0	0	0	0	0	0	0	0	0	0	0	0	0	0	0	0	0	0	0	0	0	0	0	0	0	0	0	0	0	0	0	0	0	0
s__GGB12785_SGB19823	0	0	0	0	0	0	0	0	0	0	0	0	0	0	0	0	0	0	0	0	0	0	0	0	0	0	0	0	0	0	0	0	0	0	0	0	0	0	0.00236	0.00111	0	0	0	0	0	0	0	0	0
s__Candidatus_Saccharibacteria_unclassified_SGB19850	0	0	0	0	0	0	0	0	0	0	0	0	0	0	0	0	0	0	0	0	0	0.03818	0	0	0	0	0	0	0	0	0	0	0	0	0	0	0	0	0.14328	0.00367	0	0	0	0	0	0	0.00195	0.00143	0
s__TM7_phylum_sp_oral_taxon_348	0	0	0	0	0	0	0	0	0	0	0	0	0	0	0	0	0	0	0	0	0	0	0	0	0	0	0	0	0	0	0	0	0	0	0	0	0	0	0.0264	0	0	0	0	0	0	0	0	0	0
s__Bacillus_coagulans	0	0	0	0	0	0	0	0	0	0	0	0	0	0	0	0	0	0	0	0	0	0	0	0	0	0	0	0	0	0	0	0	0	0	0	0	0	0	0	0	0	0	0	0	0	0	0.05464	0	0
s__Gemella_haemolysans	0	0	0	0	0	0	0	0	0	0	0	0	0	0	0	0	0	0	0	0	0	0	0	0	0	0	0	0	0	0	0	0	0.00177	0	0	0	0	0	0.01642	0	0	0	0	0	0	0	0	0	0
s__Gemella_sanguinis	0	0	0	0	0	0	0	0	0	0	0	0	0	0	0	0	0	0	0	0	0	0.00206	0	0	0	0	0	0	0	0	0	0	0.06951	0	0	0	0.00741	0	0.0312	0	0	0	0	0	0	0	0	0	0
s__Staphylococcus_aureus	0	0	0	0	0	0	0	0	0	0	0	0	0	0	0	0	0	0	0	0	0	0	0	0	0	0.02754	0	0	0	0	0	0	0	0	0	0	0.00466	0	0.05209	0	0	0.17381	0	0	0	0	0	0	0
s__Abiotrophia_defectiva	0	0	0	0.00734	0	0	0	0	0	0	0	0	0	0	0	0	0	0	0	0	0	0	0	0	0	0	0	0	0	0	0	0	0	0	0	0	0.00677	0	0	0	0	0	0	0	0	0	0	0	0
s__Abiotrophia_sp_HMSC24B09	0	0	0	0	0	0	0	0	0	0	0	0	0	0	0	0	0	0	0	0	0	0	0	0	0	0	0	0	0	0	0	0	0	0	0	0	0.0095	0	0	0	0	0.00409	0	0	0	0	0	0	0
s__Facklamia_hominis	0	0	0	0	0	0	0	0	0	0	0	0	0	0	0	0	0	0	0	0	0	0	0	0	0	0	0	0	0	0	0	0	0	0	0	0	0	0	0	0	0	0	0	0	0	0	0	0	0
s__Granulicatella_adiacens	0	0	0	0	0	0	0	0	0	0	0	0	0	0	0	0	0	0	0	0	0	0	0	0	0	0	0	0	0	0	0	0	0.01908	0	0	0	0	0	0.00659	0	0	0	0	0	0	0	0	0	0
s__Enterococcus_avium	0	0	0	0	0	0	0	0	0	0	0	0	0	0	0	0	0	0	0	0	0	0	0	0	0	0	0	0	0	0	0	0	0	0	0	0	0.00011	0	0.00261	0	0	0	0	0	0	0	0	0	0
s__Enterococcus_canintestini	0	0.00744	0	0	0	0	0	0	0	0	0	0	0	0	0	0	0	0	0	0	0	0	0	0	0	0	0	0	0	0	0	0	0	0	0	0	0	0	0.01098	0	0	0	0	0	0	0	0	0	0
s__Enterococcus_casseliflavus	0	0	0	0	0	0	0	0	0	0	0	0	0	0	0	0	0	0	0	0	0	0	0	0	0	0	0	0	0	0	0	0	0	0	0	0	0	0	0	0	0	0	0	0	0	0	0	0	0
s__Enterococcus_durans	0	0	0	0	0	0	0	0	0	0	0	0	0	0	0	0	0	0	0	0	0	0	0	0	0	0	0	0	0	0	0	0	0	0	0	0	0	0	0.01128	0	0	0	0	0	0	0	0	0	0
s__Enterococcus_faecalis	0.0397	0	0	0	96.1004	0	0.0692	0	0	0	0.01258	0	0.00539	0	0.00365	0	0	0	0	0	0	0	0	0	0	0	0	0	0	0	0	0	0	0	0	0	0	0	0	0	0	0	0	0	0	0	0	0	0
s__Enterococcus_faecium	0	0	0.00843	0.00996	0.63434	0	0.04426	0	0.02572	0.32002	7.97134	0.05148	0	0	0	0	0	0	0	0	0.01324	0	0	0	0	0.00166	0	0	0	0	0	0	0	0	0	0	0	0	0.02598	0	0	0	0	0	0	0	0	0	0.08527
s__Enterococcus_gallinarum	0	0	0	0	0	0	0	0	0	0.01508	0	0	0	0	0.9043	0	0	0	0	0	0.00104	0	0	0	0	0	0	0	0	0	0	0	0	0	0	0	0	0	0.00358	0	0	0	0	0	0	0	0	0	0
s__Enterococcus_italicus	0	0	0	0	0	0	0	0	0	0	0	0	0	0	0	0	0	0	0	0	0	0	0	0	0	0	0	0	0	0	0	0	0	0	0	0	0	0	0	0	0	0	0	0	0	0	0	0	0
s__Enterococcus_raffinosus	0	0	0	0	0	0	0	0	0	0	0	0	0	0	0	0	0	0	0	0	0	0	0	0	0	0	0	0	0	0	0	0	0	0	0	0	0.0038	0	0	0	0	0	0	0	0	0	0	0	0
s__Dellaglioa_algida	0	0	0	0	0.01054	0	0	0	0	0	0	0	0	0	0	0	0	0	0	0	0	0	0	0	0	0	0	0	0	0	0	0	0	0	0	0	0	0	0	0	0	0	0	0	0	0	0	0	0
s__Lacticaseibacillus_casei	0	0	0	0	0	0	0	0	0	0	0	0	0	0	0	0	0	0	0	0	0	0	0	0	0	0	0	0	0	0	0	0	0	0	0	0	0	0	0	0	0.01868	0	0	0	0	0	0	0	0
s__Lacticaseibacillus_paracasei	0	0	0	0.00411	0	0	0	0	0	0	0	0	0	0	0	0	0	0	0.00261	0.11283	0	0	0	0.00924	0	0	0	0	0	0	0	0	0	0	0.00048	0	0	0	0	0	0	0	0	0	0	0	0	0	0
s__Lacticaseibacillus_rhamnosus	0	0	0	0.00067	0.0007	0	9.24166	0	0	0	0	0	0	0	0	0.05895	0	0	0	0.31917	0	0	0	0.03565	0	0	0	0.00244	0	0	0	0	0	0	0	0	0	0	0.12296	0.00544	0	0	0	0	0	0	0	0.06945	0
s__Lactiplantibacillus_plantarum	0	0	0	0.008	0	0	0	0	0	0	0	0	0	0	0	0	0.00417	0	0	0	0	0	0	0	0	0	0	0	0	0	0	0	0	0	0	0	0	0	0.03167	0	0	0	0	0	0	0	0.00068	0	0
s__Lactobacillus_acidophilus	0	0	0	0	0	0	0	0.08139	0	0	0	0	0	0	0	0	0	0	0	0	0	0	0.015	0	0	0	0	0	0	0	0	0	0	0	12.6744	0.10647	0	0	0	0	0	0	0	0	0	0	0	0	0
s__Lactobacillus_crispatus	0	0	0	0	0	0	0.28822	0	0	0	0	0	0	0	0	0	0	0	0	0	0	0	0	0	0	0	0	0	0	0	0	0	0	0	0	0	0	0	0	0	0	0	0	0	0	0	0	0	0
s__Lactobacillus_delbrueckii	0	0	0	0	0	0	0	0	0	0	0	0	0.00761	0.2137	0	0	0	0	0	0	0	0	0.00335	0	0	0	0	0	0.00277	0	0	0	0	0	0	0	0	0	0	0	0	0	0	0	0	0	0	0	0
s__Lactobacillus_gasseri	0	0	0	0	0	0	0	0	0	0	0	0	0	0	0	0	0	0	0	0	0.0916	0	0	0	0	0	0	0	0	0	0	0	0	0	0	0	0	0	0	0	0	0	0	0	0	0	0	0	0
s__Lactobacillus_johnsonii	0	0	0	0	0	0	0	0	0	0	0	0	0	0	0	0	0	0	0	0	0	0	0	0	0	0	0	0	0	0	0	0	0	0	0	0	0	0	0.00714	0	0	0	0	0	0	0	0	0	0
s__Lactobacillus_kalixensis	0	0	0	0	0	0	0	0	0	0	0	0	0	0	0	0	0	0	0	0	0	0	0	0	0	0	0	0	0	0	0	0	0	0	0	0	0	0	0	0	0	0	0	0	0	0	0	0	0
s__Latilactobacillus_curvatus	0	0	0	0	0	0	0	0	0	0	0	0	0	0	0	0	0	0	0	0	0	0	0	0	0	0	0	0	0	0	0	0	0	0	0	0	0	0	0	0	0	0	0	0	0	0	0	0	0
s__Lentilactobacillus_buchneri	0	0	0	0	0	0	0	0	0	0	0	0	0	0	0	0	0	0	0	0	0	0	0	0	0	0	0	0	0	0	0	0	0	0	0	0	0	0	0	0	0	0	0	0	0	0	0	0	0
s__Ligilactobacillus_animalis	0	0	0	0	0	0	0	0	0	0	0	0	0	0	0	0	0	0	0	0	0	0	0	0	0	0	0	0	0	0	0	0	0	0	0	0	0	0	0	0	0	0	0	0	0	0	0	0	0
s__Ligilactobacillus_ruminis	0	0	0	0	0	0	0	0	0	0	0	0	0	0	0	0	0	0	0	0	0	0	0	0	0	0	0	0	0	0	0	0	0	0	0	0	0	0	0	0	0.22913	0	0	0	0	0	0	0	0
s__Ligilactobacillus_salivarius	0	0	0	0	0	0	0	0	0	0	0	0	0	0	0	0	0	0	0	0	0	0	0	0	0	0	0	0	0	0	0	0	0	0	0	0	0	0	0.88832	0	0	0	0	0	0	0	0	0	0
s__Lactobacillus_mucosae	0	0	0	0	0	0	6.21908	0	0	0	0	0	0	0	0	0	0	0	0	0	0	0	0	0	0	0	0	0	0	0	0	0	0	0	0	0	0	0	0	0	0	0	0	0	0	0	0	0	0
s__Lactobacillus_pontis	0	0	0	0	0	0	0	0	0	0	0	0	0	0	0	0	0	0	0	0	0	0	0	0	0	0	0	0	0	0	0	0	0	0	0	0	0	0	0	0	0	0	0	0	0	0	0	0	0
s__Limosilactobacillus_fermentum	0	0	0	0	0	0	0	0	0	0	0	0	0	0	0	0	0	0	0	0.44179	0	0	0	0	0	0	0	0	0	0	0	0	0	0	0	0	0	0	0	0	0.00305	0	0	0	0	0	0	0	0
s__Limosilactobacillus_oris	0	0	0	0	0	0	0	0	0	0	0	0	0	0	0	0	0	0	0	0	0	0	0	0	0	0	0	0	0	0	0	0	0	0	0	0	0	0	0	0	0	0	0	0	0	0	0	0	0
s__Limosilactobacillus_reuteri	0	0	0	0	0	0	0	0	0	0	0	0	0	0	0	0	0	0	0	0	0	0	0	0	0	0	0	0	0	0	0	0	0	0	0.46932	0	0	0	0	0	0	0	0	0	0	0	0	0	0
s__Pediococcus_acidilactici	0	0	0	0	0	0	0.15569	0.09378	0	0	0	0	0	0	0	0	0	0	0	0	0	0	0	0	0	0	0	0	0	0	0	0	0	0	0	0	0	0	0	0	0	0	0	0	0	0	0	0	0
s__Pediococcus_pentosaceus	0	0	0	0	0	0	0	0	0	0	0	0.97871	0	0	0	0	0	0	0	0	0	0	0	0	0	0	0	0	0	0	0	0	0	0	0	0	0	0	0	0	0	0	0	0	0	0	0	0	0
s__Leuconostoc_mesenteroides	0	0	0	0	0	0	0	0	0	0	0	0	0	0	0	0	0	0	0	0	0	0	0	0	0	0	0	0	0	0.00215	0	0	0	0	0	0	0	0	0	0	0	0	0	0	0	0	0	0	0
s__Lactococcus_lactis	0	0	0.09442	0.12561	0.0337	0	0.08042	0.00117	0	0	0	0	0	0	0.00124	0	0.00936	0	0	0.01171	0	0	0	0	0	0	0	0	0	0	0	0	1.07946	0	0	0	0.09966	0	0.13739	0.04905	0.01985	0.00438	0	0	0.00283	0	0	0.28759	0.01394
s__Lactococcus_laudensis	0	0	0	0	0	0	0	0	0	0	0	0	0	0	0	0	0	0	0	0	0	0	0	0	0	0	0	0	0	0	0	0	0	0	0	0	0	0	0.01526	0	0	0	0	0	0	0	0	0	0
s__Streptococcus_agalactiae	0	0	0	0	0	0	0	0	0	0	0	0	0	0	0	0	0	0	0	0	0	0	0	0	0	0	0	0	0	0	0	0	0	0	0	0	0	0	0	0	0	0	0	0	0	0	0	0	0
s__Streptococcus_anginosus	0	0	0	0	0	0	0	0.24603	0	0	0	0	0	0	0	0	0	0	0	0.01583	0	0	0	0	0	0	0	0	0	0	0	0	0	0	0	0	0.02733	0.00863	0.42251	0.00455	0.00188	0	0	0	0	0	0	0.01198	0
s__Streptococcus_constellatus	0	0	0	0	0	0	0	0	0	0	0	0	0	0	0	0	0	0	0	0	0	0	0	0	0	0	0	0	0	0	0	0	0.01052	0	0	0	0	0	0	0	0	0	0	0	0	0	0	0	0
s__Streptococcus_cristatus	0	0	0	0	0	0	0	0	0	0	0	0	0	0	0	0	0	0	0	0	0	0	0	0	0	0	0	0	0	0	0	0	0	0	0	0	0	0	0.13292	0	0	0	0	0	0	0	0	0	0
s__Streptococcus_gallolyticus	0	0	0	0	0	0	0	0	0	0.98399	0	0	0	0	0	0	0	0	0	0	0	0	0	0	0	0	0	0	0	0	0	0	0	0	0	0	0	0	0	0	0	0	0	0	0	0	0	0	0
s__Streptococcus_gordonii	0	0	0	0	0	0	0	0.02446	0	0	0	0	0	0	0	0	0	0	0	0	0	0	0	0	0	0	0	0	0	0	0	0	0.04511	0	0	0	0.00288	0	0.14272	0	0	0	0	0	0	0	0	0.06812	0
s__Streptococcus_infantis	0	0	0	0	0.00342	0	0	0	0	0	0	0	0	0	0	0	0	0	0	0	0	0	0	0	0	0	0	0	0	0	0	0	0.0793	0	0	0	0	0	0.02612	0	0	0.00324	0	0	0	0	0	0.00457	0
s__Streptococcus_intermedius	0	0	0	0	0	0	0	0	0	0	0	0	0	0	0	0	0	0	0	0	0	0	0	0	0	0	0	0	0	0	0	0	0	0	0	0	0.01194	0	0.31669	0	0	0	0	0	0	0	0	0	0
s__Streptococcus_lutetiensis	0	0	0	0	0	0	0	0	0	0	0	0	0	0	0	0	0	0	0	0.09497	0	0	0	0	0	0	0	0	0	0	0	0.29401	0	0	0.08186	0	0	3.28705	0	0	0	0	0	0	0	0.0528	0.08641	0	0.01339
s__Streptococcus_mitis	0	0	0	0	0	0	0	0	0	0	0	0	0	0	0	0	0	0	0	0	0	0	0	0	0	0	0	0	0	0	0	0	0.09307	0	0	0	0	0	0.09038	0.00167	0	0	0	0	0	0	0	0	0
s__Streptococcus_mutans	0	0	0	0	0	0	0	0	0	0	0	0	0	0	0	0	0	0	0	0.03857	0.01016	0	0	0	0	0	0	0	0	0	0	0	0	0	0	0	0	0	0	0	0	0	0	0	0	0	0	0	0
s__Streptococcus_oralis	0	0	0	0	0	0	0	0	0	0	0	0	0	0	0	0	0	0	0	0	0	0	0	0	0	0	0	0	0	0	0	0	0.36228	0	0	0	0.00093	0	0.08082	0	0	0	0	0	0	0	0	0	0
s__Streptococcus_parasanguinis	0	0.00823	0.02546	0	0	0.03245	0	0.34814	0	0	0	0	0	0	0.00487	0	0.00522	0.00056	0.01087	0.19089	0.09347	0.01614	0.0028	0	0	0	0	0.00286	0.01741	0	0	0.03954	2.66156	0.10495	0.0138	0.24586	0.26456	0.04848	2.57939	0.12281	0.08703	0.38655	0.00091	0	0.00048	0.10683	0.10505	0.20538	0.03297
s__Streptococcus_peroris	0	0	0	0	0	0	0	0	0	0	0	0	0	0	0	0	0	0	0	0	0	0	0	0	0	0	0	0	0	0	0	0	0	0	0	0	0	0	0.12813	0	0	0	0	0	0	0	0	0	0
s__Streptococcus_pyogenes	0	0	0	0	0	0	0	0	0	0	0	0	0	0	0	0	0	0	0	0	0	0	0	0	0	0	0	0	0	0	0	0	0	0	0	0	0	0	0	0	0	0	0	0	0	0.01172	0	0	0
s__Streptococcus_rubneri	0	0	0	0	0	0	0	0	0	0	0	0	0	0	0	0	0	0	0	0	0	0	0.00459	0	0.00631	0	0	0	0	0	0	0	0	0	0	0	0	0	0	0	0	0	0	0	0	0	0	0	0
s__Streptococcus_salivarius	0	0.06883	0	0	0	0.08255	0	0.34223	0	0.02104	0	0	0.04069	0.00776	0.01658	0	0.09666	0.29848	0.64179	0.61637	0.45717	0.30315	0.0075	0.00749	0.01173	0	0	0	0.06804	0	0.0043	0.15806	8.16476	0.09026	0.02329	1.18725	1.64743	0.16635	4.02753	0.41819	1.92031	2.74913	0.06062	0.05172	0.01429	0.02497	0.22274	0.46174	0.10519
s__Streptococcus_sanguinis	0	0.00373	0.24181	0	0	0	0	0.01136	0	0	0	0	0	0	0	0	0	0	0	0.01252	0.00585	0	0.00014	0	0	0	0	0	0	0	0	0	0.03998	0	0	0.01646	0.06239	0	0.17743	0.04417	0.03246	0.0056	0	0	0	0	0.00413	0.00424	0
s__Streptococcus_sp_263_SSPC	0	0	0	0	0.08565	0	0.0027	0	0	0	0	0	0	0	0	0	0	0	0	0	0	0.00591	0.01519	0	0	0	0	0	0	0	0	0	0.19879	0.00294	0	0	0.0002	0	0.11494	0	0.001	0.00775	0	0	0	0	0	0.00233	0
s__Streptococcus_sp_A12	0	0	0	0	0	0.00279	0	0	0	0	0	0	0	0	0.00872	0	0.01087	0	0.00017	0	0	0.01074	0.01824	0	0.02083	0	0.00562	0	0	0	0	0	0.09704	0.00909	0	0	0.07219	0	0	0	0	0.11329	0.0042	0	0	0.03819	0	0.14997	0
s__Streptococcus_thermophilus	0	0.21474	0.23763	0.16614	0.00317	0.07159	0.49236	0.12661	0	0	0	0	90.326	0	0.08102	2.20376	0.98992	0.16654	0.10324	0.06815	0.01729	0.08103	1.60104	0.04884	0.00931	0	0	0.02665	0.44333	0.31152	0.06393	0	0.389	0.00248	0.00769	0	1.32015	0.04281	7.62719	0.01882	0.06048	0.25794	0.00848	0.01016	0	0	0	1.4873	0.20842
s__GGB32463_SGB47515	0	0	0	0	0	0	0	0.07404	0	0	0	0.11236	0	0.0324	0	0	0	0	0.14273	0	0	0.02136	0.066	0	0	0	0	0.00111	0	0	0	0	0	0	0.1168	0	0.00076	0	0	0	0	0	0	0	0	0	0	0	0
s__GGB33432_SGB47280	0	0	0	0	0	0	0	0	0	0	0	0	0	0	0	0	0	0	0	0	0	0	0	0	0	0	0	0	0	0	0	0	0.03713	0	0	0	0	0	0	0	0	0	0	0	0	0	0	0	0
s__GGB2982_SGB3964	0	0	0	0	0	0	0	0	0	0	0	0	0	0	0	0	0	0	0	0	0	0	0	0.00814	0.0375	0	0	0	0	0	0	0	0	0	0	0	0	0	0	0	0	0	0	0	0	0	0	0	0
s__GGB35456_SGB47582	0	0	0	0	0	0	0	0	0	0	0	0	0	0	0	0	0	0	0	0	0	0	0	0	0	0	0	0	0	0	0	0	0	0	0	0	0	0	0	0	0	0	0	0	0	0	0	0	0
s__GGB3095_SGB4103	0	0	0	0	0	0	0	0	0	0	0	0	0	0	0	0	0	0	0	0	0	0	0	0	0	0	0	0.01267	0	0	0	0	0	0	0	0	0	0	0	0	0	0	0	0	0	0	0	0	0
s__GGB36472_SGB47660	0	0	0	0	0	0	0	0	0	0	0	0	0	0	0	0	0	0	0	0	0.01811	0	0	0	0	0	0	0	0	0	0	0	0	0	0	0	0	0	0	0	0	0	0	0	0	0	0.00407	0	0
s__GGB3118_SGB4130	0	0	0	0	0	0	0	0	0	0	0	0	0	0	0	0	0	0	0	0	0	0	0	0	0	0	0	0	0	0	0	0	0	0	0	0	0	0	0	0	0	0	0.0032	0	0	0	0	0	0
s__GGB3256_SGB4303	0	2.45447	0	0	0.07541	0	0	0	0	0	0	0	0.40364	0	0	0	0	0	0	0	0.00764	0	0	0	0	0	0	0	1.45434	0.00081	0	0	0	0	0	0.00715	0.90613	0.00247	0	0.59037	0	0.78588	2.53393	0	0	0.93822	0	0.21654	0
s__GGB38987_SGB53576	0	0	0	0	0	0	0	0	0	0	0	0	0	0	0	0	0.00341	0	0	0	0	0	0	0	0	0	0	0	0	0	0	0	0	0	0	0	0	0	0	0	0	0	0	0	0	0	0	0	0
s__GGB3510_SGB4687	0	0	0	0	0	0	0	0	0	0	0	0	0	0	0	0	0	0	0	0	0	0	0	0	0.15022	0	0	0	0	0	0	0	0	0	0	0	0	0	0	0	0	0	0	0	0	0	0	0	0
s__GGB49418_SGB69331	0	0	0	0	0	0	0	0	0	0	0	0	0	0	0	0	0	0	0	0	0	0	0	0	0	0	0	0	0	0	0	0	0	0	0	0	0	0	0	0	0	0	0.00013	0.00035	0.00199	0	0	0	0
s__GGB9186_SGB14125	0	0	0	0	0	0	0	0	0	0	0	0	0	0	0	0	0	0	0	0	0	0	0	0	0	0	0	0	0	0	0	0	0	0	0	0	0	0	0	0	0	0	0	0	0	0	0	0	0
s__GGB9524_SGB14924	0	0	0	0	0	0	0	0	0	0	0	0	0	0	0	0	0	0	0	0	0	0	0	0	0	0	0	0	0	0	0	0	0	0	0	0	0	0	0	0	0	0	0	0	0	0	0	0	0
s__GGB9557_SGB14966	0	0	0	0	0	0	0	0	0	0	0	0	0	0	0	0	0.00169	0	0	0	0	0	0	0	0	0	0	0	0	0	0	0	0	0	0	0	0	0	0	0	0	0	0	0	0	0	0	0	0
s__GGB9559_SGB14969	0	0	0	0	0	0	0	0	0	0	0	0	0	0	0	0	0	0	0.00429	0.01174	0	0	0	0	0	0	0	0	0	0	0	0	0	0	0	0	0	0	0	0	0	0	0.00897	0.1108	0.12349	0	0	0	0
s__GGB9581_SGB14999	0	0	0	0	0	0	0	0	0	0	0	0	0	0	0	0	0	0	0	0	0.00407	0	0	0	0.04616	0	0	0	0	0	0.02775	0.02616	0	0.01673	0.13622	0	0	0.01731	0	0	0.01842	0	0	0	0	0.04935	0	0	0
s__GGB9581_SGB79823	0	0	0	0	0	0	0.0006	0.08453	0	0	0	0	0	0	0	0	0.00123	0.01905	0.14172	0.15042	0.02332	0	0	0	0	0	0	0	0	0	0	0	0	0	0	0	0	0	0	0	0	0	0.10523	0.00249	0.2033	0	0	0	0
s__GGB58158_SGB79798	0	0	0	0	0	0	0	0	0	0	0	0	0	0	0	0	0	0	0	0	0	0	0	0	0.0015	0	0	0	0	0	0	0	0	0	0	0	0	0	0	0	0	0	0	0	0.00269	0	0	0	0
s__GGB51510_SGB71883	0	0.01414	0.00488	0	0	0	0	0	0	0	0	0	0	0	0.03027	0	0.00264	0	0	0	0	0	0.01022	0	0	0	0	0	0	0	0	0	0	0	0	0	0	0	0	0	0.01209	0	0	0	0	0	0	0	0
s__GGB51441_SGB71759	0	0	0	0	0	0	0	0	0	0	0	0	0	0	0	0	0	0	0.0104	0	0	0	0	0	0	0	0	0.01587	0	0	0	0	0	0	0	0	0	0	0	0	0	0.00016	0.07056	0	0	0	0	0	0
s__GGB55957_SGB77276	0	0	0	0	0	0	0	0	0	0	0	0	0	0.00381	0	0	0	0	0	0	0	0	0	0	0	0	0	0	0	0	0	0	0	0	0	0	0	0	0.01729	0	0	0	0	0	0	0	0	0	0
s__GGB25063_SGB36986	0	0	0	0	0	0	0	0	0	0	0	0	0	0	0	0	0	0	0	0	0	0	0	0	0	0	0.04814	0	0	0	0	0	0	0	0	0	0	0	0	0	0	0	0	0	0	0	0.01225	0	0
s__Candidatus_Avimicrobium_caecorum	0	0	0	0	0	0	0	0	0	0	0	0	0	0	0	0	0	0	0	0	0	0	0	0	0	0	0	0	0	0	0	0	0	0	0	0	0	0	0	0	0	0	0	0	0	0.02366	0	0.02483	0
s__Candidatus_Heritagella_intestinalis	0	0	0	0	0	0	0	0	0	0	0	0	0	0	0	0	0	0	0	0	0	0	0	0	0	0	0	0	0	0	0	0	0	0	0	0	0	0	0	0	0	0	0	0	0	0	0	0	0
s__Candidatus_Metaruminococcus_caecorum	0	0	0	0	0	0	0	0	0	0	0	0	0	0	0	0	0	0	0	0	0	0	0	0	0.00866	0	0	0	0	0	0	0	0	0	0	0	0	0	0	0	0	0	0	0	0	0	0	0	0
s__Candidatus_Parachristensenella_avicola	0	0	0	0	0	0	0	0	0	0	0	0	0	0	0	0	0	0	0	0	0	0	0	0.00066	0	0	0	0	0	0	0	0	0	0	0	0	0	0	0	0	0	0	0	0	0	0.00508	0	0	0
s__Candidatus_Pararuminococcus_gallinarum	0	0	0	0	0	0	0	0	0	0	0	0	0	0	0	0	0	0	0	0	0	0	0	0	0	0	0	0	0	0	0	0	0	0	0	0	0	0	0	0	0	0	0	0	0	0.00375	0	0	0
s__Candidatus_Pseudoruminococcus_merdavium	0	0	0	0	0	0	0	0	0	0	0	0	0	0	0	0	0	0	0	0	0	0	0.00327	0.00013	0.001	0	0	0	0	0	0	0	0	0	0	0	0	0	0	0	0	0	0	0	0	0	0	0	0
s__Candidatus_Schneewindia_gallinarum	0	0	0	0	0	0	0	0	0	0	0	0	0	0	0	0	0	0	0	0	0	0	0	0	0	0	0	0	0	0	0	0	0	0	0	0	0	0	0	0	0	0	0	0	0	0	0	0	0
s__Clostridia_bacterium	0	0.11393	0.00859	0	0.05441	0	0.00122	0.11054	0	0	4.45842	0	0.25624	0.01125	0.09532	0	0.00095	0.25896	0.09767	0.2326	0.4585	0	0.29954	3.15271	0.27454	4.64326	1.34708	0.08146	0.34271	0.4484	0.01441	0.34311	0.01176	0.01545	0.04421	0	0	0	0	0	0	0.01135	1.89906	1.71653	0.5277	4.84327	0.04399	0.6606	0.02447
s__Clostridia_bacterium_UC5_1_1D1	0	0.06455	0.07321	0.20941	0	0.06375	0.02612	0.00973	0	0	0.31149	0	0.00148	0.05708	0	0	0.01053	0.00834	0.00671	0.01504	0.00762	0	0.00637	0.03439	0.01686	0	0	0.00072	0	0	0.07336	0	0	0	0.00957	0	0.01098	0	0	0	0.00265	0.0053	0.00125	0	0.00216	0	0.21559	0	0
s__Clostridia_bacterium_UC5_1_1E11	0	0	0	0	0	0.02842	0	0	0	0	0	0	0	0	0	0	0	0	0	0	0.00637	0	0	0	0	0	0	0	0	0	0	0	0	0	0	0	0	0	0	0	0	0	0	0	0	0	0	0	0
s__Clostridia_unclassified_SGB14844	0	0	0	0	0	0	0	0	0	0	0	0	0	0	0	0	0	0	0	0	0	0	0	0	0	0	0	0	0	0	0	0	0	0	0	0	0	0	0	0	0	0	0	0	0	0	0	0	0
s__Clostridia_unclassified_SGB4121	0.03399	0.01325	0.02508	0	0	0.03173	0.02915	0.10811	0	0	0.00179	0	0	0.01418	0	0	0	0	0.00487	0	0.01875	0.01809	0.03324	0.0452	0.03092	0	0.00178	0.00151	0	0	0.00186	0	0	0	0.00125	0	0	0	0.01469	0	0	0.00663	0.00738	0	0.00774	0.01262	0	0	0
s__Clostridia_unclassified_SGB4367	0	0	0	0	0.00277	0	0	0	0	0	0	0	0.0326	0	0	0	0	0	0	0	0	0	0	0	0	0	0	0.04	0	0	0	0	0	0	0	0	0	0	0	0	0	0	0.13813	0	0	0	0	0	0
s__Clostridia_unclassified_SGB4447	0	0.40102	0	0	0	0.02246	0	1.00794	0	0	0	0	0	0	0	0	0	0	0	0	0	0	0	0	0	0	0	0	0	0	0	0	0	0	0	0	0	0.07301	0	0	0.23874	0.02381	0	0.17538	0.23306	0	0	0	0
s__Clostridia_unclassified_SGB71281	0	0	0	0	0	0	0	0	0	0	0	0	0	0	0	0	0	0	0	0	0	0	0	0	0	0	0	0	0	0	0	0	0	0	0	0	0	0	0	0	0	0	0	0	0	0	0	0	0
s__GGB2980_SGB3962	0	0	0	0	0	0	0	0	0	0	0	0	0	0	0	0	0	0	0	0	0	0	0	0	0	0	0	0	0	0	0	0	0	0	0	0	0	0	0	0	0	0	0	0	0	0	0	0	0
s__GGB3003_SGB3994	0	0	0	0	0	0	0	0	0	0	0	0	0	0	0	0	0	0	0	0	0	0	0	0	0	0	0	0	0	0	0	0	0	0	0	0	0	0	0	0	0	0	0	0	0	0.41219	0	0	0
s__GGB3005_SGB3996	0	0	0	0	0	0	0	0	0	0	0	0	0	0	0	0	0	0	0	0	0	0	0	0.07496	0.0014	0	0	0	0	0	0	0	0	0	0	0	0	0	0	0	0	0	0	0	0	0	0	0	0
s__GGB3277_SGB4327	0	0	0	0	0	0	0	0	0	0	0	0	0	0	0	0	0	0	0	0	0	0	0	0	0	0	0	0	0	0	0	0	0	0	0	0	0	0	0	0	0	0	0	0	0	0	0	0	0
s__GGB3278_SGB4328	0	0	0	0	0.00325	0	0	0	0	0	0	0	0	0	0	0	0	0	0	0	0	0	0	0	0	0	0	0	0	0	0	0	0	0	0	0	0	0.29312	0	0	0	0	0	0	0	0	0	0	0
s__GGB3293_SGB4348	0	0	0	0	0	0	0	0	0	0	0	0	0	0	0	0	0	0	2.3605	0	0.16067	0	0	0.01683	2.37254	1.73407	0	1.56356	0	0	0	0.05972	0	0	0.68957	0	0	0	0.10308	0	0	0.25262	0	0	3.62606	0.02036	0	0	0
s__GGB9342_SGB14306	0	0	0	0	0	0	0	0	0	0	0	0	0	0	0	0	0	0	0	0	0	0	0	0	0	0	0	0	0	0	0	0	0	0	0	0	0	0	0	0	0	0	0.00231	0	0	0	0	0	0
s__GGB9480_SGB14875	0	0	0	0	0	0	0	0	0	0	0	0	0	0	0	0	0	0	0	0	0	0	0	0	0	0	0	0	0	0	0	0	0	0	0	0	0	0	0	0	0	0	0	0	0	0	0.35441	0	0.0939
s__GGB9522_SGB14921	0	0	0	0	0	0	0	0	0	0	0	0	0	0	0	0	0	0	0	0	0	0	0	0	0	0	0	0	0	0	0	0	0	0	0	0	0	0	0	0	0	0	0	0	0	0.0151	0	0	0
s__Catabacter_hongkongensis	0	0	0	0	0.00813	0.00221	0	0	0	0	0	0	0	0	0	0	0	0	0	0	0	0	0	0	0	0	0	0	0	0	0	0	0	0	0	0	0	0	0	0	0	0	0	0	0	0	0	0	0
s__Christensenella_massiliensis	0	0	0	0	0	0	0	0	0	0	0	0	0	0	0	0	0	0	0	0	0	0	0	0	0	0	0	0	0	0	0	0	0	0	0	0	0	0	0	0	0	0	0	0	0	0	0.01569	0	0
s__Christensenella_minuta	0	0	0	0	0	0	0	0	0	0	0	0	0	0	0	0	0	0	0	0	0	0	0	0	0	0	0	0	0	0	0	0	0	0	0	0	0	0	0	0	0	0	0	0	0	0	0	0	0
s__Christensenella_timonensis	0	0	0	0	0	0	0	0	0	0	0	0	0	0	0	0	0	0	0	0	0	0	0	0	0	0	0	0	0	0	0	0	0	0	0	0	0	0	0	0	0	0	0	0	0	0	0	0	0
s__Christensenellaceae_bacterium	0	0	0	0	0	0	0	0	0	0	0	0	0	0	0	0	0	0	0	0	0	0	0	0.00934	0.00732	0	0	0	0	0	0	0	0	0	0	0	0	0	0	0	0	0	0.00086	0	0.00552	0.04793	0	0.02618	0
s__Christensenellaceae_bacterium_NSJ_44	0	0	0	0	0	0	0	0	0	0	0	0	0	0	0	0	0	0	0	0	0	0	0	0	0	0	0	0	0	0	0	0	0	0	0	0	0	0	0	0	0	0	0	0	0	0.00991	0	0	0
s__Christensenellaceae_bacterium_NSJ_53	0	0	0	0	0	0	0	0	0	0	0	0	0	0	0	0	0	0	0	0	0	0	0	0	0	0	0	0	0	0	0	0	0	0	0	0	0	0	0	0	0	0	0	0	0	0	0	0	0
s__Butyricicoccus_SGB14985	0	0	0	1.88686	0	0	0.03589	0	0	0.17531	0.19948	0	0	0.4095	0	0	0.02207	0	0	0	0	0	0	0	0	0.00888	0.15568	0	0	0	0	0	0	0	0	0	0	0	0.08206	0	0	0.04272	0	0	0	0	0	0	0.0012
s__Butyricicoccus_sp_AM29_23AC	0	0	0	0	0	0	0	0	0	0	0	0	0	0	0	0	0	0	0.18342	0	0.09117	0	0	0	0.00862	0	0	2.34577	0	0	0	0	0	0	0	0	0	0.48157	0	0	0	0	0	0	0	0	0	0	0
s__Clostridiaceae_bacterium	0	0.08059	0	0	0.02034	0	0.03253	0	0	0	0	0	0.08805	0.45844	0	0	0.26076	0.12213	0.00016	0	0.1267	0.2801	0.29016	0.60952	1.21301	0.18754	2.53425	0.86923	0.00942	0.01635	0.09767	0.05096	0	0.43518	0	0	0.04814	0	0.11416	0.36553	0.00527	0.43097	0.38417	0.13266	0.28546	0.00664	0	0.42042	0.03047
s__Clostridiaceae_bacterium_DONG20_135	0	0	0	0	0	0	0	0	0	0	0	0	0	0	0	0	0	0	0	0.00485	0	0	0	0	0	0	0	0	0	0	0	0	0	0	0	0	0	0	0	0	0	0	0	0	0	0.00074	0	0	0
s__Clostridiaceae_bacterium_NSJ_31	0	0	0	0	0	0	0	0	0	0	0	0	0	0	0	0	0	0	0	0	0	0	0	0	0	0	0	0	0	0	0	0	0	0	0	0	0	0	0	0	0	0	0	0	0	0	0	0	0
s__Clostridiaceae_bacterium_NSJ_33	0	0	0	0	0	0	0	0	0	0	0	0	0	0	0	0	0	0	0	0	0	0	0	0	0	0	0	0	0	0	0	0	0	0	0	0	0	0	0	0	0	0	0	0	0	0	0	0	0
s__Clostridiaceae_bacterium_OM08_6BH	0	0	0	0	0	0	0	0	0	0	0	0	0	0	0	0	0	0	0	0.02889	0.00462	0	0	0	0	0	0	0.63987	0	0	0	0	0	0	0	0	0	0.00722	0	0	0	0	0	0.0039	0	0	0	0	0
s__Clostridiaceae_unclassified_SGB4769	0	0	0	0	0	0	0	0	0	0	0	0	0	0	0	0	0	0	0	0	0	0	0	0	0	0	0	0	0	0	0	0	0	0	0	0	0	0	0	0	0	0	0	0.01112	0.01186	0	0	0	0
s__Clostridium_butyricum	0	0	0	0	0	0	0	0	0.0049	0	0	0	0	0	0.4049	0	0	0	0	0	0	0	0	0	0	0	0	0	0	0	0	0	0.39644	0	0	0	0	0	0	0	0	0	0	0	0	0	0	0	0
s__Clostridium_cadaveris	0	0	0	0	0.00362	0	0	0	0	0	0	0	0	0	0	0	0	0	0	0	0	0	0	0	0	0	0	0	0	0	0	0	0	0	0	0	0	0	0	0	0	0	0	0	0	0	0	0	0
s__Clostridium_celatum	0	0	0	0	0	0	0	0.03217	0	0	0	0	0	0	0	0	0	0	0	0	0	0	0	0	0	0	0	0	0	0	0	0	0.00147	0	0	0	0	0	0.01518	0	0	0	0	0	0	0	0	0	0
s__Clostridium_disporicum	0	0	0	0	0	0.05158	0	0.24743	0.00724	0	0	0	0	0	0	0	0	0.0079	0	0	0	0.03327	0	0	0	0	0.06429	0.03562	0	0	0	0.2756	0.50818	0	0	0	0.05009	0.35063	1.65906	0.00958	0	0.06556	0	0.02601	0	0.00655	0.03016	0	0
s__Clostridium_fessum	0	0	0	0	0.01581	0	0.08379	2.01151	0	0	0	0	0.02086	0	0	0	0	0	0.35722	0	0.04816	0	0	0	0.94115	0	0	1.31364	1.05756	0.58263	0	0.19087	0	2.12362	1.35939	0.12233	2.3374	0.31425	0	0	0	0.66258	0.33752	0.52706	1.09476	0	0	1.917	0
s__Clostridium_neonatale	0	0	0	0	0	0	0	0	0	0	0	0	0	0	0.53209	0	0	0	0	0	0.0084	0	0	0	0	0	0	0	0	0	0	0	0	0	0	0	0	0	0.02947	0	0	0	0	0	0	0	0	0	0
s__Clostridium_paraputrificum	0	0	0	0	0	0	0	0	0	0	0	0	0	0	0.05257	0	0	0	0	0	0.00414	0	0	0	0	0	0	0	0	0	0	0	0.02677	0	0	0	0	0	0	0	0	0	0	0	0	0	0	0.00646	0
s__Clostridium_perfringens	0	0	0	0	0	0.10687	2.23244	0.01117	0.09142	0	0	0	0	0.06132	1.466	0	0	0	0.02073	0	0	0.01516	0	0	0	0	0	0.00655	0	0	0	0.12342	0.08185	0	0	0	0	0.00192	0.05073	0	0	0	0	0	0	0	0	0	0
s__Clostridium_phoceensis	0	0	0	0	0	0	0	0	0	0	0	0	0	0	0	0	0	0	0.00587	0	0.00584	0	0	0	0.00236	0	0	0	0	0	0	0	0	0	0	0	0	0	0	0	0	0	0.00426	0	0.05222	0	0	0	0
s__Clostridium_sartagoforme	0	0	0	0	0	0	0	0	0	0	0	0	0	0	0	0	0	0	0	0	0	0	0	0	0	0	0	0	0	0	0	0	0	0	0	0	0	0	0	0	0	0	0	0	0	0	0	0	0
s__Clostridium_SGB6179	0	0.00211	0	0	0	0	0	0	0.4851	0	0	0	0	0	0.41909	0	0	0	0.03216	0	0	0	0	0	0.0357	0	0	0.20343	0	0	0.08491	0	0.18506	0.00119	0	0.03031	0.10951	0.5851	2.75578	0	0	0	0.00985	0.09783	0	0.01873	0.0367	0.02045	0
s__Clostridium_sp_AF15_49	0	0	0	0	0	0	0	0	0	0	0	0	0	0	0	0	0	0	0	0	0	0	0	0	0	0	0	0	0	0	0	0	0	0	0	0	0	0.42536	0	0	0	0	0	0.08609	1.9569	0	0	0	0
s__Clostridium_sp_AF20_17LB	0	0	0	0	0	0	0	0.11183	0	0	0	0	0	0	0	0	0.15001	0.32193	0	0.58212	0	0	0	0	0	0	0	0	0	0	0	0	0	0	0	0	0	0	0	0	0	0	0.01208	0	0.03743	0	0.29434	0	0
s__Clostridium_sp_AF27_2AA	0	0	0	0	0	0	0	0	0	0	0	0	0	0	0	0	0.06517	0.00868	0	0	0	0	0	0	0	0	0	0.51435	0	0	0	0	0	0.51869	0.07385	0	0	0.00447	0	0	0	0	0	0.0078	0.06744	0	0	0	0
s__Clostridium_sp_AF34_10BH	0	0	0	0	0	0	0	0.0766	0	0	0	0	0	0	0	0	0.00204	0	0	0	0.00748	0	0	0	0.11207	0	0	0.04306	0	0	0	0	0	0	0	0	0	0.12232	0	0	0	0.00951	0.09411	0.03134	0.07492	0.06121	0	0	0
s__Clostridium_sp_AF34_13	0	0	0	0	0	0	0	0	0	0	0	0	0	0	0	0	0	0	0	0	0	0	0	0	0	0	0	0	0	0	0	0	0	0	0	0	0	0	0	0	0	0	0	0.0121	0.00105	0	0	0	0
s__Clostridium_sp_AF36_4	0	0	0	0	0	0	0	0	0	0	0	0	0	0	0	0	0	0	0	1.18804	0	0.07388	0.3317	0.12716	0.05147	0	0	0	0	0	0	0	0	0	0	0	0	0	0	0	0	0	0	0	0	0	0	0	0
s__Clostridium_sp_AM22_11AC	0	0	0	0	0	0	0.00391	2.67203	0	0	0	0	0.0012	0	0	0	0	0	0.11019	0	0.15434	0	0	0	0	0	0	0.34103	0	0	0	0.09324	0	1.50351	0	0	0.02961	0.05695	0	0	0	0	0.14315	3.61468	0.9383	0	0	0	0
s__Clostridium_sp_AM33_3	0	0	0	0	0	0	0	0	0	0	0	0	0	0	0	0	0	0	0	0	0.01775	0	0	0	0	0	0	0	0.06288	0.01871	0	0	0	0.00556	0	0	0	0.01264	0	0	0	0.01231	0	0.13882	0.19553	0	0	0	0
s__Clostridium_sp_AM49_4BH	0	0	0	0	0.00261	0	0	0	0	0	0	0	0	0	0.09269	0	0.00849	0	0.04278	0	0	0	0	0	0.21888	0	0	0.39222	0	0	0	0	0	0	0	0	0.00954	1.13073	0	0	0	0.04891	0.31357	0.12553	0.0743	0	0.05476	0	0
s__Clostridium_sp_AM58_1XD	0	0	0	0	0	0	0	0	0	0	0	0	0	0	0	0	0	0	0	0	0	0	0	0	0	0	0	0	0	0	0	0	0	0	0	0	0	0	0	0	0	0	0	0	0	0	0	0	0
s__Clostridium_sp_AT4	0	0	0	0	0.01414	0	0	0	0	0.07504	0.01122	0	0.08231	0	0	0	5.12791	0.51691	0	0	0.11698	0	1.49621	0.4483	0.17225	0	0.25044	0.50506	0.23057	0.00579	0.11008	0.20362	0	0	0.26862	0	0.00286	0	0.00788	5.80622	7.39612	0.20386	0.02954	0.72519	0.15085	0	2.05734	2.00796	0.16668
s__Clostridium_sp_C5_48	0	0	0	0	0	0	0.248	0.12225	0	0	0	0	0	0	0	0	0.00542	0	0	0.18853	0	0	0.16344	0.05254	0.03314	0	0	0	0.12114	0.00633	0.02886	0	0	0	0.06063	0	0.0845	0	0	0.17708	0.9388	0	0	0	0	0	2.21442	0	0.15077
s__Clostridium_sp_chh4_2	0	0	0	0	0	0	0	0	0	0	0	0	0	0	0	0	0	0	0	0	0	0	0	0	0.00463	0	0	0	0	0	0	0	0	0	0	0	0	0	0	0	0	0	0	0	0	0	0	0	0
s__Clostridium_sp_Marseille_P3244	0	0	0	0	0	0	0	0	0	0	0	0	0	0	0	0	0	0	0	0	0	0	0	0	0	0	0	0	0	0	0	0	0	0	0	0	0	0	0	0	0	0	0	0	0	0	0	0	0
s__Clostridium_sp_NSJ_42	0	0	0	0	0	0	0.09733	0	0	0	0	0	0	0	0	0	0	0	0	0	0	0.20857	0	0	0	0	0	0.02287	0	0	0	0	0.12583	0	0	0	0	0.03442	9.80982	0	0	0	0	0.05292	0	0	0	0	0
s__Clostridium_sp_OM07_10AC	0	0	0	0	0	0	0	0	0	0	0	0	0	0	0	0	0	0	0	0	0	0.00205	0	0	0	0	0	0	0	0	0	0	0	0	0	0	0	0	0	0	0	0	0	0	0	0	0	0	0
s__Clostridium_sp_SN20	0	0	0	0	0	0	0	0	0	0	0	0	0	0	0	0	0	0	0	0	0	0	0	0.00112	0	0	0	0	0	0	0.0037	0	0	0	0	0	0	0	0	0	0	0	0.00081	0	0	0	0	0	0
s__Clostridium_sp_WCA_389_WT_23D1	0	0	0	0	0	0	0	0	0	0	0	0	0	0	0	0	0	0	0	0	0	0	0	0	0	0	0	0	0	0	0	0	0	0	0	0	0	0	0	0	0	0	0	0	0	0.0043	0	0	0
s__Clostridium_tertium	0	0	0	0	0.02637	0	0	0	0	0	0	0	0	0	0	0	0	0	0	0	0	0	0	0	0	0	0	0	0	0	0	0	0	0	0	0	0	0	0	0	0	0	0	0	0	0	0	0	0
s__Clostridium_ventriculi	0	0	0	0	0	0	0	0	0	0	0	0	0	0	0	0	0	0	0	0	0	0	0	0	0	0	0	0	0	0	0	0	0	0	0	0.068	5.13395	0.37095	0	0.01233	0	0	0	0	0	0	0	0	0
s__GGB3486_SGB4658	0	0	0	0	0	0	0	0	0	0	0	0	0	0	0	0	0	0	0	0	0	0	0	0	0	0	0	0.65774	0	0	0	0	0	0	0	0	0	0	0	0	0	0	0	0	0	0	0	0	0
s__GGB4482_SGB6176	0	0	0	0	0	0	0	0	0	0	0	0	0	0	0	0	0	0	0	0	0	0	0	0	0	0	0	0	0	0	0	0	0	0	0	0	0	0	0.00624	0	0	0	0	0	0	0	0	0	0
s__GGB4482_SGB6177	0	0	0	0	0	0	0	0	0	0	0	0	0	0	0.01565	0	0	0	0	0	0	0	0	0	0	0	0	0	0	0	0	0	0.00846	0	0	0	0	0	0	0	0	0	0	0	0	0	0	0	0
s__GGB4487_SGB6184	0	0	0	0	0	0	0	0	0	0	0	0	0	0	0	0	0	0	0	0	0	0	0	0	0	0	0	0	0	0	0	0	0	0	0	0	0	0	0	0	0	0	0	0	0	0	0	0	0
s__GGB9568_SGB14980	0	0	0	0	0	0	0	0	0	0	0	0	0	0	0	0	0	0	0	0.09723	0	0	0	0	0	0	0	0	0	0	0	0	0	0	0	0	0	0	0	0	0	0	0	0	0	0	0	0	0
s__GGB9574_SGB14987	0	0	0	0	0	0	0	0	0	0	0	0	0	0	0	0	0	0	0	0	0	0	0	0	0	0	0	0	0	0	0	0	0	0	0	0	0	0	0	0	0	0	0	0	0	0	0	0	0
s__GGB9580_SGB14996	0	0.00095	0	0	0	0	0	0	0	0	0	0	0	0	0	0	0	0	0	0	0	0	0.28647	0.01564	0	0	0	0	0	0	0	0	0	0	0	0	0	0	0	0	0	0	0	0	0	0	0.22768	0	0
s__GGB9580_SGB14998	0	0	0	0	0	0	0	0	0	0	0	0	0	0	0	0	0	0	0	0	0	0	0.03082	0.00263	0	0	0	0	0	0	0	0	0	0	0	0	0	0	0	0	0	0	0	0	0	0	0.01229	0	0
s__Hungatella_hathewayi	0	0.09655	0.03263	0.01939	0.00887	0.07068	0.00094	3.36792	0	0	0.28665	0	0	0.22552	0	0	0	0	0.00013	0.05985	0.00075	0	0.11314	0.21119	0.03056	0	0.01836	0	0	0	0.00639	0	0	0	0	0	0.32317	0	0.01735	0.01292	0	0.00174	0.02276	0	0.00498	0.01593	0	0.00544	0.01966
s__Lactonifactor_sp_BIOML_A6	0	0	0	0	0	0	0	0	0	0	0	0	0	0	0	0	0	0	0	0	0	0	0	0	0	0	0	0	0	0	0	0	0	0	0	0	0	0	0	0	0	0	0	0	0	0	0	0	0.00283
s__Massilioclostridium_coli	0	0	0	0	0	0	0	0	0	0	0	0	0	0	0	0	0	0	0.00368	0	0	0	0	0	0.00537	0	0	0	0	0	0	0	0	0	0	0	0	0	0	0	0	0	0	0	0	0.00215	0	0.001	0
s__Clostridiales_bacterium_S5_A14a	0	0	0	0.00668	0	0	0	0	0	0	0	0	0	0	0	0	0	0	0	0	0	0	0	0	0	0	0	0	0	0	0	0	0	0	0	0	0	0	0	0	0	0	0	0	0	0	0	0	0
s__Eubacterium_brachy	0	0	0	0	0	0	0	0	0	0	0	0	0	0	0	0	0	0	0	0	0	0	0	0	0	0	0	0	0	0	0	0	0	0	0	0	0	0	0	0	0	0	0	0	0	0	0	0	0
s__Eubacterium_sulci	0	0	0	0	0	0	0	0	0	0	0	0	0	0	0	0	0	0	0	0	0	0	0	0	0	0	0	0	0	0	0	0	0	0	0	0	0	0	0	0.00492	0	0	0	0	0	0	0	0.0001	0
s__Emergencia_timonensis	0	0	0	0	0	0	0	0	0	0	0	0	0	0	0	0	0	0	0	0	0	0	0	0	0	0	0	0	0	0	0	0	0	0	0	0	0	0	0	0	0	0	0	0	0	0	0	0	0
s__Mogibacterium_diversum	0	0	0	0	0	0	0	0.00127	0	0	0	0	0	0	0	0	0	0	0	0	0	0	0	0	0	0	0	0	0	0	0	0	0.03174	0	0	0	0	0	0.06004	0.01277	0.00225	0	0	0	0	0.00659	0	0.05363	0
s__Clostridiales_bacterium	0.09616	0	0	0	0.01177	0	0	0	0	0	0	0	0.06501	0.1305	2.54925	0	0.12072	0.0278	0	0	0.30781	0.12966	0.20658	0.43725	0.22935	0	0	0.14898	0	0	0.0255	0.00973	0	0	0.01902	0	0	0	0	0	0	0.00744	0	0	0	0.04177	0.24358	0.00209	0
s__Clostridiales_bacterium_1_7_47FAA	0	0	0	0	0	0	0	0.03827	0	0	0	0	0	0	0	0	0	0	0	0	0	0	0	0	0	0	0	0	0.02768	0	0	0.00319	0	0	0	0	0	0	0	0	0	0	0	0	0	0	0	0	0
s__Clostridiales_bacterium_Choco116	0	0	0	0	0	0	0	0.05635	0	0	1.06021	0	0	0	0	0	0.22173	0.09659	0.34585	0.45619	1.1721	0	0	0	0	0	0	0	0	0	0.39555	0	0	0	0	0	0	0	0	0	0	0	0	0	0	0	0	0	0
s__Clostridiales_bacterium_KLE1615	0	0	0	0	0	0	0	0.06215	0	7e-05	0	0	0	0	0	0	0.30517	0.01154	0.07452	0.52648	0	0	0	0.00012	0.18983	0	0	0.11708	0	0	0.10483	0	0	0.47083	0.0287	0	0	0.07757	0.18792	0	0.01001	0.55005	0.13823	0.09988	0.22991	0.14353	0	0.02998	0
s__Clostridiales_bacterium_Marseille_P5551	0	0	0	0	0	0	0	0	0	0	0	0	0	0	0	0	0	0	0	0	0	0	0.00015	0.00242	0.00787	0	0	0	0	0	0	0	0	0	0	0	0	0	0	0	0	0	0	0	0	0	0	0	0
s__Clostridiales_bacterium_SIT11	0	0	0	0	0	0	0	0	0	0	0	0	0	0	0	0	0.00013	0	0	0	0	0	0	0	0	0	0	0	0	0	0	0	0	0	0	0	0	0	0	0	0	0	0	0	0	0	0	0	0
s__Clostridiales_unclassified_SGB15145	0	0	0	0	0	0	0	0	0	0	0	0	0	0	0	0	0	0	0.00299	0	0	0	0	0	0.1396	0	0	1.2684	0	0	0	0	0	0	0	0	0	0.09452	0	0	0	0	0.0003	0	0.01611	0.00073	0	0	0
s__Evtepia_gabavorous	0	0	0	0	0.01543	0	0.18269	0	0	0	0	0	0.05606	0	0	0	0.0002	0	0.75507	0.56654	0.01459	0.37376	0.72684	0.94386	0.67537	0	0	0	0	0	0.10902	0.00025	0	0	0	0	0	0	0	0	0	0	0	0.56673	0.37611	0	0	0	0
s__Fenollaria_timonensis	0	0	0	0	0	0	0	0	0	0	0	0	0	0	0	0	0	0	0	0	0	0	0	0	0	0	0	0	0	0	0	0	0	0	0	0	0	0	0	0	0	0	0	0	0	0	0	0	0
s__Intestinimonas_butyriciproducens	0	0	0	0	0	0	0	0	0	0	0.69237	0	0	0	0	0	0	0	0	0	0.13534	0	0	0	0	0	0	0	0	0	0	0.07296	0	0	0	0	0	0	0	0	0	0	0	0	0.02858	0	0	0	0
s__Intestinimonas_massiliensis	0	0	0	0	0	0	0	0	0	0	0	0	0	0	0	0	0	0	0	0	0	0	0	0	0	0	0	0	0	0	0	0	0	0	0	0	0	0	0	0	0	0	0	0	0	0	0	0	0
s__Lawsonibacter_sp_NSJ_51	0	0	0	0	0	0	0	0	0	0	0	0	0	0	0	0	0	0	0	0	0	0	0	0	0	0	0	0	0	0	0	0	0	0	0	0	0	0	0	0	0	0	0	0	0	0.00443	0	0	0
s__Lawsonibacter_sp_NSJ_52	0	0	0	0	0	0	0	0	0	0	0	0	0	0	0	0	0	0	0	0	0	0	0	0	0	0	0	0	0	0	0	0	0	0	0	0	0	0	0	0	0	0	0	0	0	0	0	0	0
s__Levyella_massiliensis	0	0	0	0	0	0	0	0	0	0	0	0	0	0	0	0	0	0	0	0	0	0	0	0	0	0	0	0	0	0	0	0	0	0	0	0	0	0	0	0	0	0	0	0	0	0	0	0	0.00083
s__Massilistercora_timonensis	0	0	0	0	0	0	0	0	0	0	0	0	0	0	0	0	0	0	0	0	0	0	0	0	0	0	0	0	0	0	0	0	0	0	0	0	0	0	0	0	0	0	0	0	0	0	0	0	0
s__Monoglobus_pectinilyticus	0	0	0	0	0	0	0	0	0	0	0	0	0	0	0	0	0	0	0	0	0	0	0	0	0.08974	0	0	0	0	0	0	0	0	0	0	0	0	0	0	0	0	0	0	0	0	0	0	0	0
s__Anaerofustis_stercorihominis	0	0	0	0	0	0	0	0	0	0	0	0	0	0	0	0	0	0	0	0	0	0	0	0	0	0	0	0	0	0	0	0	0	0	0	0	0	0	0	0	0	0	0	0	0	0	0	0.01233	0
s__Eubacteriaceae_bacterium	0	0	0	0	0	0	0	0	0	0	0	0	0	0	0	0	0	0	0.21678	0.06468	0	0	0	0.00462	0.04305	0	0	0	0	0.01181	0	0	0	0	0	0	0	0	0	0	0	0.02096	0	0.08728	0.00209	0	0	0	0
s__Eubacteriaceae_bacterium_CHKCI004	0	0	0	0	0	0	0	0	0	0	0	0	0	0	0	0	0	0	0	0	0	0	0	0	0	0	0	0	0	0	0	0	0	0	0	0	0	0	0	0	0	0	0	0	0	0	0	0	0
s__Eubacterium_callanderi	0	0	0	0	0	0	0	0	0	0	0	0	0	0	0	0	0	0	0	0	0	0	0.01716	0	0	0.01431	0.04599	0	0	0	0	0	0	0	0	0	0	0	0	0	0	0	0	0	0	0.00147	0.05642	0	0.05213
s__Eubacterium_ramulus	2.39974	0	0	0.00015	0.00144	0	0.08998	0.52834	0	0	0	0	0.03615	0	0	0.10011	0.89463	0.37992	1.24293	0	0.75833	0	0	0.63729	2.41967	0.12212	0	0.11705	0	0	0	0.02332	0	0.75941	0.74296	0.00811	0.47871	0.09448	0	0	3.07471	0.10719	0.08915	0.11372	0.11585	0.01897	0.08219	0.08486	0
s__Eubacterium_sp_AF34_35BH	0	0	0	0	0	0	0	0	0	0	0	0	0	0	0	0	0	0	0	0	0	0	0	0	0	0	0	0.00977	0	0	0.03488	0	0	0	0	0	0.00539	0	0	0	0	0	0	0	0	0	0.00051	0	0
s__Eubacterium_sp_AM28_29	0	0	0	0	0	0	0	0	0	0	0	0	0	0	0	0	0	0	0	0	0	0	0	0	0	0	0	0	0	0	0	0.06639	0.25145	0	0	0	0	0	0	0	0	0	0	0	0	0	0	0	0
s__Eubacterium_ventriosum	0	0.04552	0	0	0	0	0	0	0	0	0	0	0	0	0	0	0	0	0	0.04009	0	0	0	0.0235	0.00092	0	0	0	0	0.00258	0	0	0	0	0	0	0	0.09331	0	0	0	0	0	0	0.03149	0	0	0	0
s__Intestinibacillus_sp_Marseille_P6563	0	0	0	0	0	0	0	0	0	0	0	0	0	0	0	0	0	0	0	0	0	0	0	0	0	0	0	0	0	0	0	0	0	0	0	0	0	0	0	0	0	0	0	0	0	0	0	0	0
s__Pseudoramibacter_alactolyticus	0	0	0	0	0	0	0	0	0	0	0	0	0	0	0	0	0	0	0	0	0	0	0	0	0	0	0	0	0	0	0	0	0	0	0	0	0	0	0	0	0	0	0	0	0	0	0	0	0
s__Fastidiosipila_sanguinis	0	0	0	0.00039	0	0	0	0	0	0	0	0	0	0	0	0	0	0	0	0	0	0	0	0	0	0	0	0	0	0	0	0	0	0	0	0	0	0	0	0	0	0	0	0	0	0	0	0	0
s__Anaerobutyricum_hallii	0	0.17746	0.12489	0	0	0	0.14302	0.29619	0.14004	0.46058	0	0	0.00497	1.23201	4.59142	0	0.35087	0.42296	2.06727	1.39432	0.08451	2.15475	1.76573	0.86078	0.52831	1.0479	0	1.33095	0.49926	0.37092	0.12829	0.04178	0.02821	9.7331	0	0.09031	7.42954	0.77771	0.84635	0.26944	0.4294	1.9208	1.02326	2.89895	0.4131	0.73503	0.71604	0.97414	1.50049
s__Anaerosacchariphilus_sp_NSJ_68	0	0	0	0	0	0	0	0	0	0	0	0	0	0	0	0	0	0	0	0	0	0	0	0	0	0	0	0	0	0	0	0	0	0	0	0	0	0	0	0	0	0	0	0.00568	0.01256	0	0	0	0
s__Anaerostipes_caccae	0.27373	0.0113	0.01774	0	0	0.91261	0	0	0	0	0.11798	0	0	0	0.26954	0	0	0	0	0	0	0	0.02079	0.00208	0.00355	0.01683	1.24632	0	0	0	0	0	0	0	0.01446	0	0	0	0.0721	0	0.01613	0	0	0	0	0.01046	0.06431	0.03935	0.00725
s__Anaerostipes_hadrus	0	0.30317	0.27273	0.31583	0.00079	0	0	2.47581	17.5965	0.92101	0	0	0.02357	2.96495	0.1268	0	0.78033	0.33938	0.82271	0.31751	0.33991	2.88616	1.12632	1.62802	0.94594	1.219	0	0.08686	1.00297	0.19755	0.44871	0.14207	5.12521	0.38479	0	0.61303	0.72927	0.14591	4.76535	2.04631	1.13603	0.39098	0.41766	1.24245	0.20637	0.10267	1.4711	0.73496	0.32371
s__Anaerostipes_rhamnosivorans	0	0	0	0	0	0	0	0	0	0	0	0	0	0	0	0	0	0	0	0	0.1984	0	0	0	0	0	0	0	0	0	0	0	0	0	0	0	0	0	0	0	0	0	0	0	0	0	0	0	0
s__Anaerotignum_faecicola	0	0	0	0	0	0	0	0	0	0	0	0	0	0	0	0	0	0	0	0	0	0	0	0	0	0	0	0.17856	0	0	0	0	0.00016	0	0	0	0	0.03003	0	0	0	0.0179	0.32501	0.26734	0.09594	0	0	0	0
s__Anaerotignum_lactatifermentans	0	0	0	0	0	0	0	0.03597	0	0	0	0.07168	0.00917	0.09318	0	0	0	0	0.07559	1.61972	0	0.04704	0.08603	0.07104	0.01715	0	0	0.00743	0	0	0	0.02616	0	0	0.03651	0	0.0065	0	0	0	0	0	0	0	0	0	0	0	0
s__Bariatricus_massiliensis	0	0	0	0	0	0	0	0	0	0	0	0	0	0	0	0	0	0	0	0.00088	0	0	0	0	0	0	0	0	0	0	0	0	0	0	0	0	0	0	0	0	0	0	0	0	0	0	0	0	0
s__Blautia_argi	0	0	0	0	0	0	0	0	0	0	0	0	0	0	0	0	0.00013	0	0	0	0	0	0	0	0	0.01101	7.32087	0	0	0	0	0	0	0	0	0	0	0	0.59119	0	0	0	0	0	0	0	0	0.00044	0
s__Blautia_caecimuris	0	0.29931	2.28225	3.21731	0.03771	3.48931	0.00516	0	0.00575	0	4.54653	0	0.19393	0.49787	0.25947	0	0.26479	0.02179	0.00082	0.00762	0.05249	0.01882	6.73392	0.39815	0.29015	22.3784	17.0818	0	0	0	0.08762	0.01774	0	0	0.01986	0	0.00584	0	0.91087	0.07139	0.07112	0	0	0	0	0.15848	0.38186	3.23177	2.83165
s__Blautia_faecicola	0	0	0	0	0	0	0	0	0	0	0	0	0	0	0	0	0	0	0	0	0	0	0	1.96882	0	0	0	0	1.69903	0.42474	0	0	0	0	0	0.01014	0.99246	0.00301	0.00076	2.58191	2.01267	1.08473	0.5255	4.63671	0.54996	0	0	0	0
s__Blautia_faecis	0	1.9362	0.77941	0.02145	0.00604	0	0.13948	0.43049	0	0.09418	0.03784	0	0.01375	0.19313	2.29105	0	0.21653	0.14231	0.54629	2.21096	0.10362	0.0801	0.69043	0.19392	0.27258	0.38033	0	0.78355	0.37432	0.03352	0.08873	0.02091	0	0.35898	0.07673	0.00798	1.30757	0.35277	0	0.65109	0.50393	1.3377	1.81767	2.47229	1.88351	1.20226	0.72572	0.1144	0
s__Blautia_glucerasea	0	0	0	0	0	0	0	0.1238	0	0	0	0	0	0	0	0	0	0	0	0	0	0	0	0	0	0	0	0	0	0	0.02214	0	0	0	0	0	0	0	0	0	0	0	0	0	0	0	0	0	0
s__Blautia_hansenii	0	0.04103	0.49227	0	0.00642	4.6464	0	0.00393	0	0.03574	0.17276	0	0.03303	0.06501	0.00035	0	0.76427	0.18131	0.09422	3.10569	0.01735	0.2458	2.36363	0.33474	0.08133	6.31603	2.14778	0	0.07327	0.00081	0.07444	0	0.01355	0	0.04561	0	0.00658	0	0.12488	0.01346	0.07811	0.00117	0	0	0	0.20307	0.31659	1.45946	1.93903
s__Blautia_hominis	0	0	0	0	0	0	0	0	0	0	0	0	0	0	0	0	0	0	0	0	0	0	0.00938	0	0	0	0	0	0	0	0	0	0	0	0	0	0	0	0	0	0	0	0	0	0	0	0	0	0
s__Blautia_hydrogenotrophica	0	0	0.246	0	0	0	0	0	0	0	0	0	0	0	0	0	0	0	0	0	0	0	1.04311	0.47277	0.30183	1.81881	2.80264	0	0	0	0	0	0	0	0	0	0.00866	0	0	0	0	0.00031	0.11995	0.2341	0.01863	0	0	0	0
s__Blautia_massiliensis	0	1.41811	0	0	0.02046	0	0	4.73547	0	1.59204	0	0	0.21089	0	0	0	2.74153	1.11947	1.37865	6.51853	0.9281	1.92851	1.94624	1.0225	3.80546	0.33025	0	1.58682	1.01266	0.3911	2.2351	0.25317	1.00029	1.87479	0	0.04568	3.61485	0.18328	0	0	0	1.81522	1.16199	11.597	1.92184	0.49619	0	11.1387	0
s__Blautia_obeum	0	0.01071	0.0176	0.3765	0.00037	0	0.13128	0.1641	0	0	0.04633	0	0	0	0	0	0.08319	0.08068	2.13565	0.02897	0.05236	0.14322	2.70502	1.22662	1.77047	0.06884	0	0.80214	0.34727	0.02343	0.18822	0.03545	0.00352	0.16001	0.0581	0.1972	1.23233	0.11938	0	0	0	0.70239	0.67566	2.06484	0.33184	0.63675	0	0.48982	0
s__Blautia_producta	2.80673	0.11468	0.01479	0	0.0052	0.06537	0.01114	0	0	0	0.59511	2.8465	0.04992	0	0	0	0.29888	0.04868	0	0.04141	0.26975	0	0.51925	0.13554	0.08373	0.02684	0.39582	0	0	0	0	0.00383	0	0	0	0	0.03821	0	0.34298	0.03804	0.02992	0	0	0	0	0.01438	0.13224	0.014	0.10856
s__Blautia_schinkii	0	0	0	0	0	0	0	0.42302	0	0	0	0	0	0	0	0	0	0	0	0	0	0	0	0	0	0	0	0	0	0	0	0	0	0	0.26202	0	0	0.00501	0	0.32389	0.80102	0	0	0	0	0	0.04631	0	0
s__Blautia_SGB4805	0	0.06198	0.05008	0	0	0	0	0.00062	0	0	0	0	0	0	0	0	0.01462	0.00905	0.02374	0	0	0	0	0	0.00318	0	0	0.04632	0	0	0	0	0	0	0	0	0.02927	0.00314	0	0	0	0	0.0339	0.25059	0.05676	0.03383	0	0.03932	0
s__Blautia_SGB4815	0	0	0	0	0	0	0	0	0	0	0	0	0	0	0	0	0	0	0.15654	0	0.00152	0	0	0	0	0	0	0.03132	0.00778	0.00199	0	0.01923	0	0.02646	0.02376	0	0.13283	0.02094	0	0	0	0.01336	0.25976	0.56722	0.04485	0.06954	0	0.06148	0
s__Blautia_SGB4831	0	0	0	0	0	0	0	0.46535	0	0	0	0	0	0	0	0	0.00449	0.00188	0.25983	0	0.03238	0	0	0	0	0	0	0.11398	0.29115	0.01592	0	0	0	0	0.0167	0.01443	1.31038	0.11576	0	0	0.0054	0.03292	0.03799	0.53205	0.33789	0.05726	0.18635	0.44843	0
s__Blautia_sp_AF19_10LB	0	0	0	0	0	0	0	0	0	0	0	0	0	0	0	0	0	0	0.00013	1.23053	0	0	0	0	0	0	0	0	0	0	0	0	0	0	0	0	0	0	0	0	0	0	0.01494	0.00946	0	0	0	0	0
s__Blautia_sp_MSK_20_85	0	0	0	0	0	0	0	0	0	0	0	0	0	0	0	0	0	0	0.43523	0	0	0	0	0	0	0	0	0	0	0	0	0	0	0	0	0	0	0	0	0	0	0	0	0	0	0	0	0	0
s__Blautia_sp_MSK_21_1	0	0	0	0	0	0	0	0	0	0	0	0	0	0	0	0	0	0	0	0.12086	0	0	0	0	0	0	0	0.04527	0	0	0	0	0.03691	0	0	0	0	0	0	0	0	0	0	0	0	0	0	0	0
s__Blautia_sp_OF03_15BH	0	0	0	0	0	0	0	0.01608	0	0	0	0	0	0	0	0	0	0	0.2484	0.41205	0	0	0	0	0	0	0	0	0	0	0	0	0	0	0	0	0	0.00237	0	0	0	0	0	0	0	0	0	0	0
s__Blautia_stercoris	0	0	0	0	0	0	0	0	0	0	0	0	0	0	0	0	0	0	0.0567	0	0	0	0	0	0	0	0	0	0	0	0	0	0	0	0	0	0	0	0	0	0	0	0.03716	0.0969	0.01709	0	0	0	0
s__Blautia_wexlerae	0	4.2986	8.77511	14.6525	0.01348	8.64475	2.56237	4.9293	1.71446	1.99606	0.14688	0	0.05224	0.288	3.21927	0	3.22563	1.46834	1.34784	3.43148	2.38349	2.26515	1.07292	0.3692	1.27376	2.48382	0	0.56465	2.00041	0.7308	1.17126	0.28548	2.62683	5.2175	0.43112	0.85017	10.3271	0.75298	1.72514	9.4085	4.27995	2.38165	0.48653	4.77794	0.77806	0.51347	1.82784	9.26332	2.68959
s__Catenibacillus_scindens	0	0	0	0	0	0	0	0	0	0	0	0	0	0	0	0	0.00958	0	0	0	0	0	0	0	0	0	0	0	0	0	0	0	0	0	0	0	0	0	0	0	0	0	0	0	0	0	0	0	0
s__Coprococcus_catus	0	0	0	0	0	0	0	0	0	0	0	0	0	0	0	0	0	0	0.25202	0.35039	0.19422	0	0.72848	0.28574	0.47864	0.11315	0	0.11212	0.09	0.03385	0	0	0.00916	0	0	0	0	0.07945	0	0	0	0.14861	0.24618	0.45811	0.26883	0.1975	0	0.00391	0.03857
s__Coprococcus_comes	0	0	0	0	0	0	0	0.67237	0	0	0	0	0.02076	0	0	0	0.30392	0.10116	1.10509	2.88033	0.20544	0	0	0	0.5217	0	0	0.07605	0.15712	0.04718	0.22092	0.43438	0	0	0.08241	0.02863	1.89675	0.21651	0	0	0.02361	0.77434	0.52427	0.38303	0.37501	0.65897	0	0.32042	0
s__Coprococcus_eutactus	0	0	0	0	0	0	0	0	0	0	0	0	0	0	0	0	0	0	0	0	0	0	0	0	0	0	0	0	0	0	0	0	0	0	0	0	0	0.00925	0	0	0	0	1.5899	0.06597	0.96916	0	0	0	0
s__Coprococcus_sp_AF21_14LB	0	0	0	0	0	0	0	0	0	0	0	0	0	0	0	0	0	0	0	0	0	0	0	0	0	0	0	0	0	0	0	0	0	0	0	0	0	0	0.00083	0	0	0	0	0	0	0	0	0	0
s__Cuneatibacter_caecimuris	0	0	0	0	0	0	0	0	0	0	0	0	0	0	0	0	0	0	0	0.11694	0	0	0	0	0	0	0	0	0	0	0	0	0	0	0	0	0	0	0	0	0	0	0	0	0	0	0	0	0
s__Dorea_formicigenerans	0	0	0	0	0	0	0	0.18679	0	0	0	0	0.00764	0	0	0	0	0	0.39062	0.32931	0.24727	0.44767	0.04263	0.13632	0.18322	0.9122	0	0.36696	0.29193	0.07621	0.13137	0.28429	0.40982	0.49404	0.07403	0.00929	1.17584	0.25198	0	0	0	0.10835	0.15116	0.29382	0.12761	0.08177	0	0.02384	0
s__Dorea_longicatena	0	0	1.57307	0	0.00655	0	0	4.33737	0	1.49603	0	0	0.07663	2.00349	0	0	2.92335	1.13086	5.60638	0.85547	0.63768	0.38149	0	0.95532	0	0	0	3.06147	1.10558	0.48402	0.43973	0.46808	2.82982	2.85792	0.59112	1.38574	4.81798	0.66625	0	0	1.30137	1.71248	1.15309	2.27711	0.65966	0.45093	4.7224	1.76921	0.17378
s__Dorea_phocaeensis	0	0	0	0	0	0.54145	0	0	0	0	0	0	0	0	0	0	0	0	0	0.28293	0	0	0	0	0	0	0	0	0	0	0	0	0	0	0	0	0	0	0	0	0	0	0	0.00904	0	0	0	0	0
s__Dorea_sp_AF24_7LB	0	0	0	0	0	0	0	0.1592	0	0	0	0	0	0	0	0	0	0	0.11925	0.35882	0	0	0	0	0.63481	0	0	0	0	0	0	0	0	0	0	0	0.25516	0	0	0	0	0.02102	0.01698	0.15162	0.02429	0	0	0.68789	0
s__Dorea_sp_AF36_15AT	0	0	0	0	0	0	0	0.02277	0	0	0	0	0	0	0	0	0	0	0	0	0.08359	0	0	0	0	0	0	0.19501	0	0	0	0	0	0	0	0	0	0.04518	0	0	0	0.07405	0.01596	0.08786	0.01838	0	0	0	0
s__Eisenbergiella_massiliensis	0	0	0	0.01398	0	0	0	0	0	0	0	0	0	0	0	0	0	0	0	0	0	0	0	0	0.00535	0	0	0	0	0	0	0	0	0	0	0	0	0	0	0	0	0	0	0	0	0.07629	0.26307	0.16249	0
s__Eisenbergiella_sp_OF01_20	0	0	0	0	0	0	0	0	0	0	0	0	0	0	0	0	0	0	0	0	0.00259	0	0	0	0	0	0	0	0	0	0	0	0	0	0	0	0	0	0	0	0	0	0	0	0	0	0	0	0
s__Eisenbergiella_tayi	0	0	0	0	0	0	0	0	0	0	0	0	0	0	0	0	0	0	0	0	0	0	0.07067	0.12854	0.01523	0	0	0	0	0	0	0	0	0	0	0	0	0	0	0	0	0	0.02251	0.01697	0	0.02036	0	0.00591	0
s__Enterocloster_aldensis	0	0.00233	0.01432	0	0	0.11039	0.1443	0.07366	0	0	0	0.31792	0	0.09627	1.65804	0	0.00628	0.00058	0	0.13947	0.17846	0.02378	0.04259	0.02746	0.02704	0	0.13774	0	0	0	0.0265	0	0	0.02115	0.00776	0	0.00376	0	0.16454	0.16994	0.08506	0.02934	0.01365	0	0	0.01291	0.09822	0.05487	0.0555
s__Enterocloster_asparagiformis	0	0	0.13568	0	0	0	0.39802	0.12204	0	0	0.16278	0	0.00488	0	0	0	0.01347	0	0	0	0.0005	0	0	0	0	0	0	0	0.0074	0	0	0	0	0	0	0	0	0	0	0	0	0	0.00727	0	0.03716	0	0	0	0
s__Enterocloster_bolteae	0.70127	1.17346	0.08367	0.59118	0.00268	1.3559	1.75081	0.63064	0	0.06584	1.2922	0	0.02267	0.07328	0	0	0.12872	0.01673	0	0.06802	0.03096	0.01921	0.01358	0.0045	0.03479	0	0.01718	0	0.02718	0	0.00874	0.01317	0	0.21978	0.00698	0	0.00532	0	0.19508	0.32521	0.51827	0.01159	0.01542	0.01633	0.01372	0.04485	0.54197	0.00302	0.64622
s__Enterocloster_citroniae	0	0.28065	0.07826	0	0	0	0.01541	0.07164	0	0	0	0	0	0.00529	0.26212	0	0.00022	0	0	0.16315	0.00084	0	0.01898	0.00722	0.03422	0	0.01153	0	0.00861	0	0	0	0	0.00181	0	0	0	0	0	0	0	0	0.01188	0.03666	0.01129	0.00856	0.05511	0.02139	0
s__Enterocloster_clostridioformis	0.87516	3.43288	5.70299	0	0	4.28484	0.0251	1.42227	0	0.01953	0.01665	4.33003	0	0.04374	2.2136	0.33199	0	0	0	0	1.56059	0	0.05061	0.00196	0	0	0.32883	0	0.00339	0	0.00084	0.03261	0	0	0	0	0	0	0.91768	4.1364	0.18773	0.03765	0.01158	0	0	0	0.32685	0.02219	0.06044
s__Enterocloster_lavalensis	0	0	0	0	0	0.06874	0.05612	0.03819	0	0	0	0	0	0.00582	0	0	0.00093	0	0	0	0	0	0.0078	0.03373	0.01344	0	0	0	0	0	0	0	0	0	0	0	0.00038	0	0	0	0	0.00715	0.00319	0	0.00434	0.01855	0.17849	0.11003	0.13827
s__Extibacter_muris	0	0	0	0	0	0	0	0	0	0	0	0	0	0	0	0	0	0	0	0	0	0	0	0	0	0	0	0	0	0	0	0	0	0	0	0	0	0	0	0	0	0	0	0	0	0.01458	0	0	0
s__Faecalicatena_contorta	0.06187	0.0165	0.00557	0	0	0.05538	0	0	0	0	0	0	0	0.01508	0	0	0	0	0.00279	0.00581	0.02173	0	0.05305	0.03744	0.03083	0.07734	0.19801	0.00075	0	0	0	0	0	0	0	0	0	0	0	0	0.00041	0	7e-05	0.00361	0.00089	0.02755	0.00664	0	0
s__Faecalicatena_fissicatena	0	0	0	0	0.01795	0	0	0	0	0	0	0	0.00625	0	0	0	0	0	1.61484	0	0.1948	0	0	0.01082	0.58256	0	0	0	0	0	0.97944	0.02253	0	0	0	0	0.035	0.02708	0	0	0	0.15272	2.91956	2.36876	1.05747	0.03249	0	0	0
s__Faecalicatena_orotica	0.03647	0.00774	0.0004	0	0	0	0	0	0	0	0	0.09289	0	0	0	0	0	0	0	0.00361	0.16233	0	0	0	0	0	0.00762	0	0	0	0	0	0	0	0	0	0	0	0	0	0	0	0	0	0	0	0	0	0
s__Faecalimonas_umbilicata	0	0.7339	0.92167	0	0	0.14585	0	0	0.01613	0.07581	0.0289	0	0	0.48838	2.03349	0	0.01841	0.00197	0	0.17918	0.19428	0.32104	1.54744	0.32384	0.07517	0.05905	0.18808	0	0	0	0.03077	0	0	0	0	0.0809	0.33789	0	0.18407	0.04644	0.16546	0.01631	0	0	0	0.05043	1.30591	0	0.05405
s__Frisingicoccus_caecimuris	0	0	0	0	0	0	0	0	0	0	0	0	0	0	0	0	0	0	0	0	0	0	0	0	0	0	0	0	0	0	0	0	0	0	0	0	0	0	0	0	0	0	0	0	0	0	0	0	0
s__Frisingicoccus_SGB4674	0	0	0	0	0	0	0	0	0	0	0	0	0	0	0	0	0	0	0	0	0	0	0	0	0	0	0	0	0	0	0	0	0	0	0	0	0	0	0	0	0	0	0	0	0	0	0.00118	0	0
s__Fusicatenibacter_saccharivorans	0	1.49129	1.09676	0	0.10442	0	0	2.01425	0	3.46566	0	0	0.32065	1.11172	0	0	0.94544	0.80846	2.57785	9.47765	1.75373	0.18319	2.71073	3.08743	3.51106	20.3183	8.14651	0.90162	6.01656	3.30746	3.47393	0.36529	0.94936	3.38106	1.03287	0.06464	3.47921	0.25147	0	0.61768	2.22097	2.26844	2.21697	2.89015	1.46367	1.78661	6.28232	7.16047	1.38524
s__GGB3424_SGB4551	0	0	0	0	0	0	0	0	0	0	0	0	0.00152	0	0	0	0.01149	0.00847	0.00935	0	0	0	0	0	0	0	0	0	0	0	0	0	0	0	0	0.00249	0.42912	0	0	0	0	0	0	0	0	0	0	0.17758	0
s__GGB3433_SGB4573	0	0.84815	0	0	0	0.10317	0	0.01817	0	0	0	0	0	0	0	0	0.03231	0.00535	0	0	0.02057	0	0	0.08111	0.23464	0	0	0	0	0	0	0.00713	0	0	0	0	0	0	0	0	0	0	0	0	0	0	0	0.05665	0
s__GGB3463_SGB4621	0	0	0	0	0	0	0	0	0	0	0	0	0	0	0	0	0.05238	0	0	0	0	0	0	0	0	0	0	0	0	0	0	0	0	0	0	0	0	0	0	0	0	0	0	0	0	0	0.05475	0	0
s__GGB3474_SGB4637	0	0	0	0	0	0	0	0	0	0	0	0	0	0	0	0	0	0	0	0	0	0	0	0	0	0	0	0	0	0	0	0	0	0	0	0	0	0	0	0	0	0	0	0.01466	0.00169	0	0	0	0
s__GGB3523_SGB4703	0	0	0	0	0	0	0	0.00905	0	0	0	0	0	0	0	0	4.01434	1.49371	0	2.68779	0.19802	0	1.40596	0.70767	0.1875	0	0	0	0	0	0.62663	0.09257	0	0	0	0	0	0	0	0	0	0	0	0.12548	0.04329	0	0	0	0
s__GGB3537_SGB4727	0	0	0	0	0	0	0	0	0	0	0	0	0	0	0	0	0	0	0	0	0	0	0	0	0	0	0	0	0	0	0	0	0	0	0	0	0	0	0	0	0	0	0	0	0	0	0	0	0
s__GGB3571_SGB4778	0	0	0	0	0	0	0	0	0	0	0	0	0	0	0	0	0	0	0	0.01251	0	0	0	0	0	0	0	0	0	0	0	0	0	0	0	0	0	0	0	0	0	0	0.01643	0.02712	0.02497	0	0	0	0
s__GGB3583_SGB4799	0	0	0	0	0	0	0	0	0	0	0	0	0	0	0	0	0	0	0	0	0	0	0	0	0	0	0	0	0	0	0	0	0	0	0	0	0	0	0	0	0	0	0	0	0	0	0	0	0
s__GGB3606_SGB4870	0	0	0	0	0	0	0	0	0	0	0	0	0.01047	0.02425	0	0	0.14395	0.00602	0	0	0	0	4.52733	0.00118	0	1.96641	2.03297	0	0	0	0	0	0	0	0	0	0	0	0	0	0	0	0	0	0	0	0	0	0.17371
s__GGB3637_SGB4930	0	0	0	0	0	0	0	0	0	0	0	0	0	0	0	0	0	0	0	0	0	0	0	0	0	0	0	0.15271	0	0	0	0	0	0	0	0	0	0	0	0	0	0	0	0	0	0	0	0	0
s__GGB3746_SGB5089	0	0	0	0	0	0	0	0	0	0.01551	0	0	0	0.00052	0.30025	0	0.04085	0	0.00296	0	0	0.21825	0.0415	0.02728	0.03807	0	0	0	0	0	0.02894	0	0	0	0	0	0	0	0	0	0	0	0	0	0.00736	0.00027	0.01334	0	0
s__Lachnoanaerobaculum_orale	0	0	0	0	0	0	0	0	0	0	0	0	0	0	0	0	0	0	0	0	0	0	0	0	0	0	0	0	0	0	0	0	0	0	0	0	0	0	0.14181	0	0	0	0	0	0	0	0	0	0
s__Lachnoanaerobaculum_saburreum	0	0	0	0	0	0	0	0	0	0	0	0	0	0	0	0	0	0	0	0	0	0	0	0	0	0	0	0	0	0	0	0	0	0	0	0	0	0	0.00663	0	0	0	0	0	0	0	0	0	0
s__Clostridium_hylemonae	0	0	0	0	0	0	0	0	0	0	0	0	0	0	0	0	0	0	0	0	0	0	0	0	0	0	0	0	0	0	0	0	0	0	0	0	0	0	0	0	0	0	0	0	0	0	0	0	0
s__Clostridium_scindens	0.40789	0.74264	1.40679	0	0.00264	0	0.00085	0	0	0	0.2787	0	0.01598	0.08208	0	0	0	0.01025	0	0.05063	0.23767	0.05046	0.4657	0.20138	0	2.52147	1.75916	0.00015	0	0	0.07827	0	0	0	0	0	0.06447	0	0	0	0	0	0.02309	0.02034	0	0.40167	0.04409	0	0.48493
s__Clostridium_symbiosum	0	2.25875	2.17049	0	0	0	0.48871	0.72495	0	0	0.10071	0.6658	0	0.18763	0	0	0	0.00393	0	0.04331	0.08982	0.02804	0.00785	0.04548	0.00303	0	0.05056	0	0.02271	0	0	0	0	0.18607	0	0	0.16542	0	0	0.01089	0	0.03939	0.00877	0.01891	0.0091	0.16325	0.09639	0.00216	0.02582
s__Lachnoclostridium_edouardi	0	0	0	0	0	0	0.005	0	0	0	0	0	0	0	0	0	0	0	0	0	0	0.00031	0	0	0.0281	0	0	0	0	0	0.00229	0	0	0	0	0	0	0	0	0	0	0	0	0	0	0	0	0.10529	0
s__Lachnoclostridium_phocaeense	0	0	0	0	0	0	0	0	0	0	0	0	0	0	0	0	0	0	0	0	0	0	0	0.00325	0	1.90477	0	0	0	0	0	0	0	0	0	0	0	0	0	0	0	0	0	0	0	0	0	0	0
s__Lachnoclostridium_sp_An118	0	0	0	0	0	0	0	0	0	0	0	0	0	0	0	0	0	0	0	0	0	0	0	0	0	0	0	0	0	0	0	0	0	0	0	0	0	0	0	0	0	0	0	0	0	0	0	0	0
s__Lachnoclostridium_sp_An138	0	0	0	0	0	0	0	0	0	0	0	0	0	0	0	0	0	0	0	0	0	0	0	0	0	0	0	0	0	0	0	0	0	0	0	0	0	0	0	0	0	0	0	0	0	0	0	0	0
s__Lachnospira_eligens	0	0	0	0	0	0	0	0	0	0.00373	0	0	0	0.01234	0.00584	0	0	0	0.01388	0	0	0	0	0	0.03864	0	0	0.20606	0	0	0	0	0	0.0004	0	0	0	0.40588	0.00113	0	0	0.11917	0.032	0.02018	0.02332	0.04516	0	0	0
s__Lachnospira_pectinoschiza	0	0	0	0	0	0	0	0	0	0.04406	0	0	0	0	0	0	0.03389	0	0.00881	0.00527	0.00654	0	0	0	0.21119	0	0	0.93955	0	0	0.02995	0	1.94713	0	0	0	0	0	0	0	0	0.00271	0	0.11554	0.11237	0.01201	0.05928	0	0
s__Lachnospira_SGB5076	0	0	0	0	0	0	0	0	0	0.0075	0	0	0	0	0	0	0	0	0	0	0	0	0	0	0	0	0	0	0	0	0	0	0	0	0	0.18515	0	0.15775	0	0	0	0	0	0	0	0	0	0	0
s__Lachnospira_SGB5077	0	0.03267	0	0	0	0	0	0	0	0	0	0	0	0	0	0	0	0	0	0.64521	0	0	0	0	0	0	0	0	0.01813	0	0	0	0.58612	0	0	0	0	0	0	0	0	0	0	0	0	0	0	0	0
s__Lachnospira_sp_NSJ_43	0	0	0	0	0	0	0	0	0	0	0	0	0	0	0	0	0.00738	0	0	0	0	0	0	0	0.05341	0	0	0.09731	0	0	0	0	0	0.03231	0	0	0	0.65102	0	0	0	0	0	0	0	0.03471	0	0	0
s__Eubacterium_rectale	0	0	0	0.4141	0.06199	0	0	7.82932	3.02048	0.14658	0.00961	0	0.03681	0	0	0	6.49634	2.06103	8.73478	3.7807	0.05469	0	0	2.1861	1.69641	2.64073	0	3.55383	1.84401	0.06435	4.84889	0.20647	0.76565	0.31098	0.01348	1.71738	5.96732	2.40883	0.00427	0.99325	1.18136	0.04672	1.19678	0.13267	1.09761	1.57385	2.32559	1.19565	0
s__Lachnospiraceae_bacterium	0	0.00219	0	0	0	0	0	5.60549	0	0.05991	0.00791	0.00329	0.01127	1.14369	0	0	0.79909	0.02899	0.33806	0.18807	0.24624	0.00491	0.34214	0.24722	0.44062	0.19848	0.08339	2.99577	0.01187	0	0.11016	0.16222	1.04196	0.20595	0.49684	0	0.04677	0.11437	0	0.12031	0.62353	0.6043	0.75571	1.40984	1.07397	0.35462	0.05976	0.79334	1.2319
s__Lachnospiraceae_bacterium_2_1_46FAA	2.9888	0	0	0	0	0	0	0	0	0	0	0	0	0	0	0	0	0	0	0.10023	0	0	0	0	0	0	0	0	0	0	0	0	0	0	0	0	0.01429	0	0	0	0	0	0	0	0	0	0	0	0
s__Lachnospiraceae_bacterium_BX3	0	0.00882	0	0	0	0	0	0	0	0	0	0	0	0	0	0	0	0	0	0.59549	0	0	0	0	0	0	0	0	0	0	0	0	0	0.0264	0	0	0	0	0	0	0	0	0	0	0	0.00628	0	0.00033	0
s__Lachnospiraceae_bacterium_NSJ_29	0	0	0	0	0	0.00193	0	0	0	0	0	0	0	0	0	0	0	0	0	0	0	0	0.03465	0.00568	0.0033	0	0.12036	0	0	0	0.01187	0	0	0	0	0	0.0065	0	0	0	0	0	0	0.02578	0.00083	0.02112	0	0.06919	0
s__Lachnospiraceae_bacterium_NSJ_38	0	0	0	0	0	0	0	0	0	0	0	0	0	0	0	0	0	0	0	0	0	0	0	0	0	0	0	0	0	0	0	0	0	0	0	0	0	0	0	0	0	0	0	0	0	0	0	0	0
s__Lachnospiraceae_bacterium_NSJ_46	0	0	0	0	0	0	0	0	0	0	0	0	0	0	0	0	0	0	0	0	0	0	0	0	0	0	0	0	0	0	0	0	0	0	0	0	0	0	0	0	0	0	0.00536	0.03532	0.00302	0	0	0	0
s__Lachnospiraceae_bacterium_OF09_6	0	0	0	0	0	0	0	0	0	0	0	0	0	0	0	0	0	0	0.00557	0	0	0	0	0	0	0	0	0	0	0	0	0	0	0	0	0	0	0	0	0	0	0	0.00874	0.09782	0.01153	0	0	0	0
s__Lachnospiraceae_bacterium_WCA3_601_WT_6H	0	0	0	0	0	0	0	0	0	0	0	0	0	0	0	0	0	0	0	0	0	0	0	0	0	0	0	0	0	0	0	0	0	0	0	0	0	0.00474	0	0	0	0	0	0.00415	0.01107	0	0	0	0
s__Lachnospiraceae_unclassified_SGB4550	0	0.80915	0.27915	0	0	0	0	0.01155	0	0	0	0	0	0	0	0	0	0	0	0	0	0	0	0	0	0	0	0.02151	0	0	0	0	0	0	0	0	0	0	0	0	0	0	0	0	0	0	0	0	0
s__Lachnospiraceae_unclassified_SGB4882	0	0	0	0	0	0	0	0	0	0	0	0	0	0	0	0	0	0	0	0	0	0	0	0	0	0	0	0	0	0	0	0	0	0	0	0	0	0	0	0	0	0	0	0	0	0	0	0	0
s__Lachnospiraceae_unclassified_SGB66069	0	0	0	0	0	0	0	0	0	0	0	0	0	0	0	0	0	0	0	0	0	0	0.01025	0	0	0.02601	0	0	0	0	0	0	0	0	0	0	0	0	0	0	0	0	0	0	0	0	0	0.78546	0
s__Lacrimispora_amygdalina	0	0	0	0	0	0	0	0	0.14283	0	0	0	0.01401	0	0	0	0	0	0.10685	0	0.35664	0	0	0	0	0	0	1.82847	0.25546	0.09742	0	0.03677	0	0.07298	0.47663	0	0.00739	0.17305	0	0	0	0.49109	0.26786	0.02137	0.24479	0.08456	0	0	0
s__Lacrimispora_celerecrescens	0	0	0.10037	0	0	0	0	0.72738	0	0	0	0	0.02659	0	0	0	0.42579	0.10986	0.3284	0.25026	0.30794	0.15074	0.54453	0	0.46823	0	0	0.18106	0.04511	0.00021	0	0.03951	0	0.82771	0.11117	0	0.15969	0.02592	0	0	0	0	0	0.15364	0.04877	0.02201	6.37919	6.39141	0
s__Lacrimispora_saccharolytica	0	0	0	0	0	0	0	0	0	0	0	0	0	0	0	0	0	0	0	0	0	0	0	0	0	0.00538	0	0	0	0	0	0	0	0	0	0	0	0	0	0	0	0	0	0	0	0	0	0	0
s__Mediterraneibacter_butyricigenes	0	0	0.00418	0	0	0	0	0	0	0	0	0	0	0	0	0	0	0	0.00757	0	0	0	0	0.04652	0.00666	0	0	0	0	0	0	0	0	0	0	0	0	0	0	0	0	0	0	0.02819	0.00528	0.0129	0	0.00109	0
s__Mediterraneibacter_glycyrrhizinilyticus	0	0.53939	0.05106	0	0	0	0	0.00507	0	0	0	0	0.00507	0.04511	0	0	0.16282	0.0331	0	0	0.16518	0	0.1102	0.05678	0.04225	0	0	0.02528	0.00066	0	0	0.00014	0	0	0	0	0.03068	0	0	0	0	0.01059	0	0	0	0.03823	0	0.01186	0.184
s__Mediterraneibacter_massiliensis	0	0	0	0	0	0	0	0	0	0	0	0	0	0	0	0	0	0	0	0	0	0	0	0	0	0	0	0	0	0	0	0	0	0	0	0	0	0	0	0	0.0114	0	0	0.00151	0.00148	0	0	0	0
s__Mediterraneibacter_SGB4586	0	0.73583	7.44421	0	0	0	0	0	0	0	0	0	0	0	0	0	0.03377	0.01128	0	0	0	0	0	0	0	0	0	0	0	0	0	0	0	0	0	0	0	0	0	0	0	0	0	0	0	0	0	0	0
s__Mediterraneibacter_sp_gm002	0	0	0	0	0	0	0	0	0	0	0	0	0	0	0	0	0	0	0	0	0	0	0	0	0	0	0	0	0	0	0	0	0	0	0	0	0	0	0	0	0	0	0	0	0	0	0	0	0
s__Ruminococcus_gnavus	0	1.06143	1.96281	0	0.00852	14.7077	0	0.03972	0.19143	0.19477	2.76516	0.08223	0.0301	1.09437	6.62325	0	0.61038	0.02095	0.09531	0.14856	0.04475	0.10089	1.16204	0.43684	0.52958	1.00272	10.6768	0.00977	0.01161	0	0.09895	0.01963	0.05274	0.0393	0.09309	0.17714	0.97869	0.01884	4.16017	0.12086	0.75276	0.13394	0.13107	0.0031	0	0	0.30606	0.32961	0.01441
s__Ruminococcus_lactaris	0	0	0	0	0	0	0	0.12619	0	0.08812	0	0	0	0	0	0	0	0	0	0	0.18438	0	0	0	0	0.0181	0	0	0.06712	0.00099	0	0.0816	0	0	0	0	0	0	0	0	0	0	0	0	0	0.02029	0.05775	0	0
s__Ruminococcus_torques	0	7.02158	1.33791	0	0	0.95412	0.00494	0.12007	0	0	0.68773	0.90858	0.06415	0	0.23132	0	0.17975	0.1837	0.75929	0.86931	4.82751	11.0293	1.62964	0.91827	0.89595	2.78102	2.76295	1.14225	0.60951	0.0535	0.36718	0.22618	4.14088	1.16071	0.61522	0.03431	2.75612	0.87171	0	0.47734	1.38814	3.49255	5.07769	2.16209	0.36467	0.53026	6.30386	0.01833	0.03067
s__Merdimonas_faecis	0	0	0	0	0	0	0	0	0	0	0	0	0	0	0	0	0	0	0	0	0	0	0	0	0	0	0	0	0	0	0	0	0	0	0	0	0	0	0	0.23044	0.00083	0	0	0	0	0	0.00439	0	0
s__Murimonas_intestini	0	0	0	0	0	0	0	0	0	0	0	0	0	0	0	0	0	0	0	0	0	0	0	0	0	0	0	0	0	0	0	0	0	0	0	0	0	0	0	0	0	0	0	0	0	0	0	0	0
s__Oribacterium_sinus	0	0	0	0	0	0	0	0	0	0	0	0	0	0	0	0	0	0	0	0	0	0	0	0	0	0	0	0	0	0	0	0	0	0	0	0	0	0	0.03278	0	0	0.00443	0	0	0	0	0	0	0
s__Robinsoniella_peoriensis	0	0	0	0	0	0	0	0	0	0	0	0	0	0	0	0	0	0	0	0	0	0	0	0	0	0	0	0	0	0	0	0	0	0	0	0	0	0	0	0	0	0	0	0	0	0	0	0	0
s__Roseburia_faecis	0	4.8315	5.16126	0	0.00505	0	0	0.77563	0	0.25458	0	0	0.02219	0.54333	11.8277	0	0.64036	0.61935	0.03695	0	0.50493	0.2675	0.63631	0.32291	1.00243	0	0	0.45807	0.78226	0.44658	1.19832	0.0519	0.64023	0.65488	0.04233	0	0	0.33319	0	0.10244	0.29733	1.61669	0.21948	1.9821	2.54928	0.06098	0.20569	0	0.01
s__Roseburia_hominis	0	0	0	0	0	0	0	0.56296	0	0.05548	0	0	0	0.65144	0	0	0.00119	0	0.03261	3.69936	0.07156	2.76968	0.51099	0.1006	0.1708	0	0	0.79744	0.05745	0.00231	0.00385	0.01885	0	0	0.29204	0.01157	0.02769	0.54147	0	0	0	0.07166	0.64978	0.10419	0.20572	0.03373	0	0	0.01241
s__Roseburia_intestinalis	0	0	0	0	0.02367	0	0	0.46728	0	0.81904	0	0	0	0.42669	0	0	0	0	0.01111	0	0	5.59807	0.13658	0.07169	0.23812	0	0	0.99507	0.07686	0	0.44113	0	0	0	0.4088	0	0.01798	0	0	0	0	0.06704	0.28416	0.28567	0.12399	0.07511	0	0.00192	0
s__Roseburia_inulinivorans	0	0	0	0	0	0	0	0.75983	0	0.00087	0	0	0.00026	0.53142	7.73558	0	0.00227	0.0027	0.01265	0.44477	0.13826	0.52356	0	0.10592	0.08898	0	0	1.06561	0.03724	0	0.12692	0	0	0.04935	0	0	0	0.00897	0	0	0.02669	0.0988	0.09421	0.1513	0.02417	0.04075	0.14362	0	0
s__Roseburia_sp_831b	0	0	0	0	0	0	0	0	0	0	0	0	0	0	0	0	0	0	0	0	0	0	0	0	0	0	0	0	0	0	0	0	0	0	0	0	0	0	0	0	0	0	0	0	0	0	0	0	0
s__Roseburia_sp_AF02_12	0	3.1023	0	0	0	0	0	0.01551	0	0	0	0	0	0	0	0	0	0	0	0.05789	0	0.19987	0	0	0	0	0	1.00176	0	0	0	0	0	0	0	0	0	0	0	0	0	0.00102	0.04268	0.15047	0.0746	0	0	0	0
s__Sellimonas_intestinalis	0	0	0	0	0	0.617	0.00261	0	0	0	0.40336	0	0	0	0	0	0.35388	0.18797	0	0.08806	0.29418	0.25119	5.03218	0.59248	0.68854	0.10913	2.28168	0	0	0	0.02842	0.01325	0	0	0	0	0	0	0	0	0	0.02259	0.02154	0	0	0.2847	0.44534	0.00137	0.25069
s__Stomatobaculum_longum	0	0	0	0	0	0	0	0	0	0	0	0	0	0	0	0	0	0	0	0	0	0	0	0	0	0	0	0	0	0	0	0	0.01471	0	0	0	0	0	0.05295	0	0	0	0	0	0	0	0	0	0
s__Tyzzerella_nexilis	0	0	0	0	0	0	0	0	0.01272	0	0.42667	0	0	0	3.28472	0	0	0	0	0.59909	1.19668	0.01214	1.01779	0	0	0	0	0	0	0	0	0	0	0	0	0	0.15484	0	0.34607	0	0.00251	0	0.01342	0	0	0.02173	0.02019	0	0.0454
s__Dysosmobacter_sp_NSJ_60	0	0	0	0	0	0	0	0	0	0	0	0	0	0	0	0	0	0	0	0	0	0	0	0.00866	0	0	0	0	0	0	0	0	0	0	0	0	0	0	0	0	0	0	0	0	0	0.03793	0	0	0
s__Dysosmobacter_welbionis	0	1.21185	2.23094	0	0.00652	0	0.03633	0	0	0	2.96634	0	0.07221	0	0	0	0.00699	0	0.03098	0	0.48915	0.01017	0.15863	1.08076	0.1055	0	0	0	0	0	0.07165	0.05449	0	0	0	0	0	0	0	0	0	0	0.10552	0.00536	0.05647	0.10395	0.09803	0.03771	0.11778
s__Oscillibacter_sp_ER4	0	0	0	0	0	0	0	0	0	0	0	0	0	0	0	0	0	0	0.44684	0	0	0	0	0	0	0	0	0	0	0	0	0	0	0	0	0	0	0	0	0	0	0	1.10981	0.00102	0.3841	0	0	0	0
s__Oscillospiraceae_bacterium_LBM18003	0	0	0	0	0	0	0	0	0	0	0	0	0	0	0	0	0	0	0	0	0	0	0	0	0	0	0	0	0	0	0	0	0	0	0	0	0	0	0	0	0	0	0	0	0	0	0	0	0
s__Peptococcaceae_bacterium	0	0	0	0	0	0	0	0	0	0	0	0	0	0	0	0	0	0	0	0	0	0	0	0	0	0	0	0	0	0	0	0	0	0	0	0	0	0	0	0	0	0	0	0	0	0	0	0	0
s__Peptococcus_niger	0	0	0	0	0	0	0	0.13904	0	0	0	0	0	0.00029	0	0	0	0	0	0	0	0	0	0	0	0	0	0	0	0	0	0	0	0	0	0	0.00021	0	0	0	0	0	0	0	0	0	0	0	0.00837
s__Clostridioides_difficile	1.31436	0	0	0.69882	0	0.00843	2.42626	0.00485	0	0	0.00886	0	0	0	0	0.0449	0	0	0	0	0.02328	0	0	0	0	0	0	0	0	0	0	0	0	0	0	0	0	0	0	0	0	0	0	0	0	0	0	0	0
s__GGB4456_SGB6141	0	0	0	0.00137	0	0.00036	0	0	0	0	0	0	0	0	0	0	0	0	0	0	0	0	0	0	0	0	0	0	0	0	0	0	0.00526	0	0	0	0.03072	0.14198	0	0.0044	0	0	0	0	0	0	0	0	0
s__Intestinibacter_bartlettii	0	0.01271	0	0	0	0.05169	0	0.02371	0.3107	0.01972	0	0	0	0.00112	0.21104	0	0	0	0.21099	0.00303	0.04186	0.02822	0	0	0.00475	0.00642	0	0.04111	0	0	0	0	7.45907	0	0	0.00377	0.07247	0.33947	10.0288	0	0	0.01258	0	0.1371	0	0.22971	0	0	0
s__Intestinibacter_SGB6139	0	0.00081	0	0	0	0	0	0	0.02834	0	0	0	0	0	0	0	0	0	0	0	0	0	0	0	0.00049	0	0	0	0	0	0	0	0.00384	0	0	0	0.00438	0.08891	6.69299	0	0	0	0	0	0	0.00394	0	0	0
s__Peptacetobacter_hiranonis	0	0	0	0	0	0	0	0	0	0	0	0	0	0	0	0	0	0	0	0	0	0	0	0	0.30348	0	0	0.07521	0.00391	0	0	0.03094	0.06417	0	0	0	0	0	0	0	0	0	0	0	0	0	0	0	0
s__Peptostreptococcaceae_bacterium	0	0	0	0	0	0	0	0	0	0	0	0	0	0	0	0	0	0	0	0	0	0	0	0	0	0	0	0	0	0	0	0	0	0	0	0	0	0	0	0	0	0	0	0	0	0	0	0	0
s__Peptostreptococcus_russellii	0	0	0	0	0	0	0	0	0	0	0	0	0	0	0	0	0	0	0	0	0	0	0	0	0	0	0	0	0	0	0	0.00989	0	0	0	0	0	0	0	0	0	0.00171	0	0	0	0	0	0	0
s__Peptostreptococcus_SGB749	0	0	0	0	0	0	0	0	0	0	0	0	0	0	0	0	0	0	0	0	0	0	0	0	0	0	0	0	0	0	0	0	0.00039	0	0	0	0	0	0	0	0	0	0	0	0	0	0	0.00862	0
s__Romboutsia_ilealis	0	0	0	0	0	0	0	0	0	0	0	0	0	0	0	0	0	0	0	0	0	0	0	0	0	0	0	0	0	0	0	0	0	0	0	0	0	0	0	0	0	0	0	0	0	0	0	0	0
s__Romboutsia_timonensis	0	0.07462	0	0	0	0	0	0.04113	0	0	0	0	0	0	0	0	0	0.00499	0.00319	0.00841	0.06261	0.29617	0	0	0	0.00166	0.02647	0	0.02254	0	0.00845	0.00044	0.44252	0	0	0.01009	1.22226	0.13936	1.22164	0.16901	0	0.10671	0	0.00552	0.00155	0.01169	0.15824	0.21239	0
s__Terrisporobacter_mayombei	0	0	0	0	0	0	0	0	0	0	0	0	0	0	0	0	0	0	0	0	0	0	0	0	0	0	0.10715	0	0	0	0	0	0	0	0	0	0	0	0	0	0	0	0	0	0	0	0	0	0
s__Terrisporobacter_othiniensis	0	0	0	0	0	0	0	0	0	0	0	0	0	0	1.78736	0	0	0	0	0	0	0	0	0	0	0	0	0	0	0	0	0	0	0	0	0	0	0	0	0	0	0	0	0	0	0	0	0	0
s__Agathobaculum_butyriciproducens	0	0.40533	0.54312	0.00198	0	0	0.13788	0.48588	0	0	0	0	0.01075	0.04584	0	0	0.84174	1.1634	0.13959	2.02207	0.20452	0.22615	0	0.3265	0.25798	0	0	0.39156	0.16758	0.16701	0.3387	0.38372	0.98579	3.0393	0.72417	0.0205	1.42194	0.05171	0.0814	0.02228	0.08102	0.56029	0.56199	0.32736	0.70168	0.13572	0	0.00366	0
s__Agathobaculum_desmolans	0	0	0	0	0	0	0	0	0	0	0	0	0	0	0	0	0	0	0	0	0.00495	0	0	0	0	0	0	0	0	0	0	0	0	0	0	0	0	0	0	0	0	0	0	0	0	0	0	0	0.03395
s__Anaeromassilibacillus_sp_An250	0	0	0	0	0	0	0	0	0	0	0	0	0.0006	0	0	0	0.0014	0	0	0	0	0	0	0	0	0	0	0	0	0	0	0	0	0	0	0	0	0	0	0	0	0	0.00791	0	0.01123	0.08802	0.01764	0.00213	0
s__Anaerotruncus_colihominis	0	0	0	0	0	0	0	0	0	0	0.02774	0	0.00242	0	0	0	0	0	0	0	0.10337	0	0	0.04015	0.0021	0	0.07861	0	0	0	0	0.0242	0	0	0	0	0	0	0	0	0	0	0	0	0.00094	0.36871	0	0	0.01353
s__Bittarella_massiliensis	0	0	0	0	0	0	0	0	0	0	0	0	0	0	0	0	0	0	0.00287	0	0	0	0.00868	0.05619	0.01992	0	0.04046	0	0	0	0.02438	0	0	0	0	0	0	0	0	0	0	0	0	0	0	0.00266	0	0.011	0.01393
s__Candidatus_Cibiobacter_qucibialis	0	0	0	10.6258	0.00151	0	0.09159	0.06589	0	0	0	0	0	0	0	0	0.03196	0.07002	0.17454	0	2.85124	0.01676	0	0	0	0	0	0.14168	0.83027	0.22084	0.35346	0.01327	0	0.00454	0.30441	0	0	0.06917	0.48562	0.48888	0.00781	1.39546	1.68651	6.63159	5.9452	1.81749	0	0	0
s__Drancourtella_sp_An57	0	0	0	0	0	0	0	0	0	0	0	0	0	0	0	0	0	0	0	0	0	0	0	0	0	0	0	0	0	0	0	0	0	0	0	0	0	0	0	0.08193	0	0	0	0	0	0	0	0	0
s__Faecalibacterium_prausnitzii	0	0	0	56.4311	0.14154	0	6.96038	0	0	6.27349	18.6245	0	0.12033	0	0	0	0.46507	1.30848	3.72336	0.59179	2.00218	1.06533	0	2.12162	8.57179	0.63909	0	2.37595	15.4475	3.0376	5.382	0.21816	0	12.927	5.27539	0.05225	1.94519	9.36251	0.01254	0	0	10.0702	8.11269	1.35368	8.28649	6.48266	0	0.33273	0.94415
s__Faecalibacterium_SGB15346	0	0	0	0	0	0	0	0	0	0	0	0	0	0	0	0	0	0	0.01287	0	0.07733	0	0	0	0	0	0	0.08271	0	0	0	0.00966	0	0	0.04255	0	0	0.76975	0	0	0	0.18203	0	0	0	0	0	0	0
s__Flavonifractor_plautii	0	1.20571	2.40743	0.48865	0.02144	0.01665	0.556	0.01431	0	0	3.24931	0.11378	0.13913	0.03017	2.38598	0	0.05908	0.00967	0.06424	0.13372	0.60348	0.45043	0.73125	1.94051	0.27082	0.27757	3.00799	0.06755	0.06183	0.01111	0.78979	0.01885	0	0	0.0306	0	0.01642	0	0.25861	0	0.11375	0.00107	0.01562	0	0.01308	0.00555	0.00542	0	0.01032
s__Fournierella_massiliensis	0	0	0	0	0	0	0	0	0	0	0	0	0	0	0	0	0	0	0	0	0	0	0	0	0	0	0	0	0	0	0	0	0	0	0	0	0	0	0	0	0	0	0	0	0	0	0	0	0
s__Gemmiger_formicilis	0	0	0	0	0.02213	0	0	0	0	2.96935	0	0	0.0124	0	0	0	2.23194	3.11992	1.49219	0	7.05976	0	0	1.36665	5.48302	0	0	1.10404	4.13827	3.50796	0	0.40608	0.1099	8.07883	2.57339	0.12081	6.93697	0.36297	0	0.00053	0.01194	2.58101	4.57717	12.3876	5.75756	3.48522	31.0382	0	0
s__Gemmiger_SGB15295	0	0	0	0	0	0	0	0	0	0	0	0	0	0	0	0	0	0	0	0	0	0	0	0	0	0	0	0	0	0	0	0	0	0	0	0	0	0	0	0	0	0	0	0	0	0	0	0	0
s__Gemmiger_SGB15299	0	0	0	0	0	0	0	0	0	0	0	0	0	0	0	0	0	0	0	0	0	0	0	0	0	0	0	0	1.25146	0.00227	0	0	0	0	0	0	0	0	0.10884	0.03288	0.02451	0	0	0	0	0.01033	0	0	0
s__GGB3341_SGB4420	0	0	0	0	0	0	0	0	0	0	0	0	0	0	0	0	0	0	0	0	0	0	0	0	0	0	0	0	0	0	0	0	0	0	0	0	0	0	0	0	0	0.20187	0	0	0	0	0	0	0
s__GGB58485_SGB80143	0	0	0	0	0	0	0	0	0	0	0	0	0	0	0	0	0	0	0	0	0	0	0	0	0	0	0	0	0	0	0	0	0	0	0	0	0	0	0	0	0	0	0.0201	0.01564	0.01679	0	0	0	0
s__GGB9501_SGB14898	0	0	0	0	0	0	0	0	0	0	0	0	0	0	0	0	0	0	0	0	0	0	0	0	0	0	0	0	0	0	0	0	0	0	0	0	0	0	0	0	0	0	0	0	0.01086	0	0	0	0
s__GGB9512_SGB14909	0	0	0	0	0.02638	0	0	0	0	0	0	0	0.14424	0.21796	0	0	0	0	0	0	0	0	0	0	0	0	0	0	0	0	0	0.00106	0	0	0	0	0	0	0	0	0	0	0	0.02628	0.0367	0	0	0	0
s__GGB9614_SGB15049	0	0	0	0	0	0	0	0	0	0	0	0	0	0	0	0	0	0	0	0	0	0	0	0	0	0	0	0	0	0	0	0	0	0	0	0	0	0	0	0	0	0	0	0	0	0	0	0	0
s__GGB9615_SGB15051	0	0	0	0	0	0	0	0	0	0	0	0	0	0	0	0	0	0	0	0	0	0	0	0	0	0	0	0	0	0	0	0	0	0	0	0	0	0.00083	0	0	0	0	0	0	0	0	0	0	0
s__GGB9615_SGB15052	0	0	0	0	0	0	0	0	0	0	0	0	0	0	0	0	0	0	0	0	0	0	0	0	0	0	0	0	0	0	0	0	0	0	0	0	0	0	0	0	0	0	0.00975	0	0.02823	0	0	0	0
s__GGB9615_SGB15053	0	0	0	0	0	0	0	0	0	0	0	0	0	0.67304	0	0	0	0	0.6238	0	0.16255	0	0	0	0	0	0	0	0	0	0	0.09777	0	0	0	0	0	0.11365	0	0	0	0	0.43295	0.00144	0.73099	0	0	0	0
s__GGB9621_SGB15073	0	0	0	0	0	0	0	0.58683	0	0	0	0	0	0	0	0	0	0	0	0	0	0	0	0	0	0	0	0	0	0	0	0	0	0	0	0	0	0	0	0	0	0	0	0	0	0	0	0	0
s__GGB9623_SGB15076	0	0	0	0	0.00186	0	0	0	0	0	0	0	0.03972	0	0	0	0	0	0	0	0	0	0	0	0	0	0	0	0	0	0	0	0	0	0	0	0	0	0	0	0	0	0	0	0	0	0	0	0
s__GGB9627_SGB15081	0	0	0	0	0	0	0	0	0	0	0	0	0	0	0	0	0	0	0	0	0	0	0	0	0	0	0	0	0	0	0	0	0	0	0	0	0	0	0	0	0	0	0	0	0	0	0	0	0
s__GGB9632_SGB15089	0	0	0	0	0	0	0	0	0	0	0	0	0	0	0	0	0	0	2.83348	0.31509	0.0812	0	0	0	0.90181	0	0	0	0	0	0.01303	0	0	0	0.001	0	0	0	0	0	0	0	0	0	0	4.14503	0	0.26433	0
s__GGB9633_SGB15090	0	0	0	0	0	0	0	0	0	0	0	0	0	0	0	0	0	0	0	0	0	0	0	0	0	0	0	0.03209	0	0	0	0	0	0	0	0	0	0	0	0	0	0	0	0	0	0	0	0	0
s__GGB9633_SGB15091	0	0	0	0	0	0	0	0	0	0	0	0	0	0	0	0	0	0	0	0	0	0	0	0	0	0	0	0	0	0	0	0	0	0	0	0	0	0	0	0	0	0	5.03657	0.11431	1.82288	0	0	0	0
s__GGB9640_SGB15115	0	0	0	0	0	0	0	0	0	0	0	0	0	0	0	0	0	0	0.00808	0	0	0	0	0	0	0	0	0	0	0	0	0	0	0	0	0	0	0	0	0	0	0	0	0	0	0	0	0	0
s__GGB9642_SGB15119	0	0	0	0	0	0	0	0	0	0	0	0	0	0	0	0	0	0	0	0	0	0	0	0	0	0	0	0	0	0	0	0	0	0	0	0	0	0	0	0	0	0	0	0	0	0	0	0	0
s__GGB9644_SGB15121	0	0	0	0	0	0	0	0	0	0	0	0	0	0	0	0	0	0	0	0	0	0	0	0	0	0	0	0	0	0	0	0	0	0	0	0	0.00095	0	0	0	0	0	0	0	0	0	0	0.00088	0
s__GGB9646_SGB15123	0	0	0	0	0	0	0	0	0	0	0	0	0	0	0	0	0	0	0	0	0	0	0	0	0	0	0	0	0	0	0	0	0	0	0	0	0	0	0	0	0	0	0	0	0.04829	0	0	0	0
s__GGB9667_SGB15164	0	0	0	0	0	0	0	0	0	0	0	0	0	0	0	0	0	0	0	0	0	0	0	0.13959	0.21774	0	0	0	0	0	0	0	0	0	0	0	0	0	0	0	0	0	0	0	0	0.02745	0	0	0
s__GGB9695_SGB15210	0	0	0	0	0	0	0	0	0	0	0	0	0	0	0	0	0	0	0	0	0	0	0	0	0	0	0	0	0	0	0	0	0	0	0	0	0	0	0	0	0	0	0	0	0	0.02052	0	0	0
s__GGB9699_SGB15216	0	0	0	0	0	0	0	0	0	0	0	0	0	0	0	0	0	0	0.00414	0	0	0	0	0.01934	0.05441	0	0	0	0	0	0	0	0	0	0	0	0	0	0	0	0	0	0	0	0.93666	0	0	0	0
s__GGB9707_SGB15229	0	0	0	0	0	0	0	0	0	0	0	0	0	0	0	0	0	0	0	0	0	0	0	0	0	0	0	0	0	0	0	0	0	0	0	0	0	0	0	0	0	0	0	0	0	0	0	0	0
s__GGB9730_SGB15290	0	0	0	0	0	0	0	0	0	0	0	0	0	0	0	0	0	0	0	0	0	0	0	0	0	0	0	0	0	0	0	0	0	0	0	0	0	0	0	0	0	0	0.00148	0.35973	0.07177	0	0	0	0
s__GGB9730_SGB15291	0	0	0	0	0.00302	0	0	0	0	0	0	0	0	0	0	0	0	0	0.13145	0	0	0	0	0	0	0	0	0	0	0	0	0	0	0	0.18051	0	0	0.2036	0	0	0.00119	0	0.24985	0.22338	0.44246	0	0	0	0
s__GGB9739_SGB15313	0	0	0	0	0	0	0	0	0	0	0	0	0	0	0	0	0	0	0	0	0	0	0	0	0	0	0	0	0	0	0	0	0	0	0	0	0	0	0	0	0	0	0	0	0	0	1.3029	0	0
s__Harryflintia_acetispora	0	0	0	0	0	0	0	0	0	0	0	0	0	0	0	0	0	0	0	0	0	0	0	0	0	0	0	0	0	0	0	0	0	0	0	0	0	0	0	0	0	0	0	0	0	0	0	0	0
s__Hydrogeniiclostidium_mannosilyticum	0	0	0	0	0	0	0	0	0	0	0	0	0.01249	0	0	0	0	0	0.02276	0	0	0	0	0	0.01115	0	0	0	0	0	0	0	0	0	0	0	0	0	0	0	0	0	0	0	0	0.04502	0.00033	0	0.0471
s__Massilimaliae_massiliensis	0	0	0	0	0	0	0	0	0	0	0	0	0	0	0	0	0	0	0	0	0	0	0	0	0	0	0	0	0	0	0	0	0	0	0	0	0	0	0	0	0	0	0	0	0	0	0	0	0
s__Massilimaliae_timonensis	0	0	0	0	0	0	0	0	0	0	0	0	0	0	0	0	0	0	0	0	0	0	0	0.00448	0.00277	0	0.12089	0	0	0	0	0	0	0	0	0	0	0	0	0	0	0	0	0	0	0	0	0	0
s__Negativibacillus_massiliensis	0	0	0	0	0	0	0	0	0	0	0	0	0	0	0	0	0	0	0	0	0	0	0	0	0	0	0	0	0	0	0	0	0	0	0	0	0	0	0	0	0	0	0	0	0	0.29368	0	0	0
s__Neobittarella_massiliensis	0	0	0	0	0	0	0	0	0	0	0	0	0	0	0	0	0	0	0	0	0	0	0	0	0	0	0	0	0	0	0	0	0	0	0	0	0	0	0	0	0	0	0.00155	0	0.00295	0	0.02088	0	0
s__Phocea_massiliensis	0	0.22061	0.12558	0	0	0	0	0	0	0	0.08519	0	0	0.01279	0	0	0.01338	0.01905	0.027	0	0.02855	0	0	0	0	0.04071	0.16488	0.00965	0	0	0	0	0	0	0	0	0	0	0	0	0	0	0.00302	0.01972	0.01587	0.0129	0.00477	0	0
s__Pseudoflavonifractor_capillosus	0	0	0	0	0	0	0	0	0	0	0	0	0	0	0	0	0	0	0	0	0	0	0	0	0	0	0	0	0	0	0	0	0	0	0	0	0	0	0	0	0	0	0	0	0.00838	0	0	0	0
s__Pseudoflavonifractor_SGB15156	0	0	0	0	0	0	0	0	0	0	0	0	0	0	0	0	0	0	0	0	0	0	0	0	0	0	0	0	0	0	0	0	0	0	0	0	0	0	0	0	0	0	0	0	0	0	0	0	0
s__Pseudoflavonifractor_sp_Marseille_P3106	0	0.23874	0.61073	0	0	0	0.00121	0	0	0	0	0	0	0	0	0	0	0	0	0	0	0	0.00778	0.24894	0.00139	0	0	0	0	0	0	0	0	0	0	0	0	0	0	0	0	0	0.00332	0	0	0	0	0	0
s__Pygmaiobacter_massiliensis	0	0	0	0	0	0	0	0	0	0	0	0	0	0	0	0	0	0	0	0	0	0	0	0	0	0	0	0	0	0	0	0	0	0	0	0	0	0	0	0	0	0	0	0	0	0	0	0	0
s__Clostridium_leptum	0	0	0	0	0.02637	0	0	0	0	0	0.19649	0	0.146	0	0	0	0.00015	0	0.01778	0.0373	0	0	0	7.61114	0.2829	1.01178	0.06294	0	0	0	0.01115	0	0	0	0	0	0	0	0.24821	0.00086	0.07862	0	0.01826	0	0.11697	0.36336	0.13329	0.09872	2.43962
s__Clostridium_methylpentosum	0	0	0	0	0	0	0	0	0	0	0	0	0	0	0	0	0	0	0	0	0	0	0	0.00689	0	0.00805	0.00627	0	0	0	0	0	0	0	0	0	0	0	0	0	0	0	0	0	0	0.00986	0	0	0.00544
s__Eubacterium_siraeum	0	0	0	0	0	0	0	0	0	0	0	0	0	0	0	0	0	0	0	0	0	0	0	0	0	0	0	0	0	0	0	0	0	0	0	0	0	0	0	0	0	0	0.0204	0.0373	0.2275	0.35929	0	0.02898	0
s__Ruminococcaceae_bacterium	0	0	0	0	0	0	0	0	0	0	0	0	0	0	0	0	0.49479	0.27521	1.53128	0	0	0	0	0	0.02324	0	0	0.00854	0	0	0	0	0	0	0	0	0	0.00023	0	0	0	0	0	0.00042	0.04609	0.27721	0	0.00534	0
s__Ruminococcaceae_unclassified_SGB15234	0	0	0	0	0	0	0	0	0	0	0	0	0	0	0	0	0	0	0	0	0	0	0	0	0	0	0	0	0	0	0	0	0	0	0	0	0	0	0	0	0	0	0	0	0	2.44032	0	0	0
s__Ruminococcaceae_unclassified_SGB15257	0	0	0	0	0	0	0	0	0	0	0	0	0	0	0	0	0	0	0	0	0	0	0	0	0	0	0	0	0	0	0	0	0	0	0	0	0	0	0	0	0	0	0.00235	0	0.00178	0	0	0	0
s__Ruminococcaceae_unclassified_SGB15260	0	0	0	0	0	0	0	0	0	0	0	0	0	0	0	0	0	0	0	0	0	0	0	0	0	0	0	0	0	0	0	0	0	0	0	0	0	0	0	0	0	0	0	0	0	0	0	0	0
s__Ruminococcaceae_unclassified_SGB15265	0	0	0	0	0	0	0	0	0	0	0	0	0	0	0	0	0	0	5.57427	0	0	0	0	0	0	0	0	0.2825	0	0	0	0	0	0	0	0	0	0.36297	0	0	0	0.00693	2.32919	0.07239	1.49274	0.71834	0	0.19482	0
s__Ruminococcaceae_unclassified_SGB4425	0	0	0	0	0	0	0	0	0	0	0	0	0	0	0	0	0	0	0	0	0	0	0	0	0	0	0	0	0	0	0	0	0	0	0	0	0.00033	2.30603	0.00042	0	0	0	0	0	0	0.65022	0	0	0
s__Ruminococcus_bicirculans	0	0	0	0	0	0	0	0	0	0	0	0	0	0	0	0	0	0	0	0.48452	0.25791	0	0	0	0	0	0	0	0	0	0	0	0	0	0	0	0.01308	0.47433	0	0	0	0.07099	0.32135	0	0	1.25966	0	0	0.00562
s__Ruminococcus_bromii	0	2.2168	4.61049	0	0.11291	0	0	0	0	0	0	0	0.30592	0	0	0	0.8408	0.43964	0.38538	0	0.07117	0	0	0	0	0	0	0.85389	0	0	0	0.032	0	0	0.00312	0	0.38662	0	0	1.20853	0.65858	0.90765	1.59322	0.82031	1.49964	1.04101	0.2536	0	0
s__Ruminococcus_callidus	0	0	0	0	0	0	0	0	0	0	0	0	0	0	0	0	0	0	0	0	0	0	0	0	0	0	0	0	0	0	0	0	0	0	0	0	0.19162	0	0	0	0	1.22018	2.78068	0	0	0.24919	0	0	0
s__Ruminococcus_gauvreauii	0	0	0	0	0	0	0	0	0	0	0	0	0	0	0	0	0	0	0	0	0	0	0	0	0	0	0	0	0	0	0	0	0	0	0	0	0	0	0	0	0	0	0	0	0	0	0	0	0
s__Ruminococcus_SGB4421	0	0	0	0	0	0	0	0	0	0	0	0	0	0	0	0	0	0	0.40554	0	0	0	0	0	0	0	0	0	0	0	0	0	0	0	0	0	0	0	0	0	0	0.04804	0	0.87373	8.80726	0	0	0	0
s__Ruminococcus_sp_AF41_9	0	0	0	0	0	0	0	0	0	0	0	0	0	0	0	0	0	0	0	0	0	0	0	0	0.0854	0	0	0	0	0	0	0	0	0	0	0	0	0	0	0	0	0	0	0	0	0	0	0	0
s__Ruminococcus_sp_JE7A12	0	0	0	0	0	0	0	0	0	0	0	0	0	0	0	0	0	0	0	0	0	0	0	0	0	0	0	0	0	0	0	0	0	0	0	0	0	0	0	0	0	0	0	0.02833	0.03339	0	0	0	0
s__Ruminococcus_sp_NSJ_71	0	0	0	0	0	0	0	0	0	0	0	0	0	0	0	0	0	0	0	0	0	0	0	0	0	0	0	0	0	0	0	0	0	0	0	0	0	0	0	0	0	0	0	0	0	0	0	0	0
s__Ruthenibacterium_lactatiformans	6.36628	0.3833	0.11506	0	0.00015	0	0.01532	0	0	0	1.34882	0.01434	0.00853	0	0	0.11131	0	0	0.04634	0.0012	0.23167	0.02122	0.74856	0.21792	0.05656	2.04444	0.42499	0	0.03251	0	0	0.06539	0	0	0	0	0	0	0.02302	0.0115	0.06384	0	0.01152	0.03603	0.02495	0.09161	0.05244	0.25275	0.01948
s__Amedibacillus_dolichus	0	0	0	0	0	0	0	0	0	0	0	0	0	0	0	0	0	0	0	0	0	0	0	0	0	0.02054	0.01464	0	0	0	0	0	0	0	0	0	0	0	0	0	0.00343	0	0	0	0	0.02789	0	0.00137	0
s__Amedibacterium_intestinale	0	0	0	0	0	0	0	0	0	0	0	0	0	0	0	0	0	0	0	0	0	0	0	0	0	0	0	0	0	0	0	0	0	0	0	0	0	0	0	0	0	0	0	0	0	0	0	0	0
s__Catenibacterium_sp_AM22_15	0	0	0	0	0	0	0	0	0	0	0.10782	0	0	0	0	0	0.45527	0.16088	0	0	0	0	0	0	0	0	0	0.75556	0	0	0	0	0	0	0	0	0	0	0	0	0	0	0	0	0	0	0	0	0
s__Coprobacillus_cateniformis	0	0	0	0	0	0	0	0	0	0	0	0	0	0	0	0	0.10316	0	0	0	0	0	0.00667	0.01153	0	0	0	0	0	0	0	0	0	0	0	0	0	0	0	0	0	0	0	0	0	0	0	0	0.00182
s__Dielma_fastidiosa	0	0	0	0	0	0	0	0	0	0	0	0	0	0	0	0	0	0	0	0	0	0	0	0	0	0	0	0	0	0	0	0	0	0	0	0	0	0	0	0	0	0	0	0	0	0.01472	0	0	0
s__Clostridium_innocuum	6.59578	0.13654	0.02188	0.10053	0	0.32174	2.17815	0.07111	0	0	0.3702	0.01642	0	0.00021	0	0	0.00168	0	0.03236	0.0118	0.06677	0	0.04023	0.02124	0.00194	0.7516	0.34446	0	0	0	0.01861	0	0	0	0.00161	0	0.1218	0	0.18889	0.06514	0.06783	0	0.01384	0	0	0.35978	0.09636	0.01412	0.25479
s__Clostridium_spiroforme	0	0	0	0	0	0	0	0	0	0	0	0	0	0	0	0	0	0	0	0	0	0	0	0	0	0	0	0	0	0	0.0074	0	0	0	0	0	0	0	0	0	0	0	0	0	0	0.02781	0.00223	0.01659	0.04033
s__Erysipelatoclostridium_ramosum	0.00949	0.00344	0.03026	0	0	0.79322	0	0.00173	0.00341	0.05635	0	0.01779	0	0.00706	0.02721	0	0	0	0.00038	0	0.00606	0	0.01228	0.00872	0.00034	0.10039	0.03155	0	0	0	0	0	0	0	0	0	0.00378	0	0.11344	0.0082	0.00233	0	0	0	0	0.0347	0.11153	0.02523	0.00187
s__Erysipelotrichaceae_bacterium	0	0	0	0	0	0	0	0	0	0	0	0	0	0	0	0	0	0	0	0	0	0	0	0	0	0	0	0	0	0	0	0	0	0	0	0	0	0	0	0	0	0	0	0	0	0	0	0	0
s__Erysipelotrichaceae_bacterium_3_1_53	0	0	0	0	0	0	0	0	0	0	0	0	0	0	0	0	0	0	0	0	0	0	0	0	0	0	0	0	0	0	0	0	0	0	0	0	0	0	0	0	0	0	0	0	0	0.00779	0	0	0
s__Faecalibacillus_faecis	0	0	0	0	0	0	0	0	0	0	0	0	0	0	0	0	0	0	0	0	0	0	0	0	0	0	0	0	0	0	0	0	0	0	0	0	0.00287	0	0	0	0	0	0	0	0	0	0	0	0
s__Faecalibacillus_intestinalis	0	0	0	0	0	0	0	0	0	0	0	0	0	0	0	0	0	0	0.04872	0.0707	0.0892	0	0	0	0.06127	0	0	0	0.02271	0	0.10073	0.0095	0.81837	0.46986	0.02626	0	0.20452	0.07608	0	0.20038	0.01798	0.07181	0.06943	0.11811	0.00929	0	0	0	0.09307
s__Faecalicoccus_pleomorphus	0	0	0	0	0	0	0	0	0	0	0.0992	0	0	0	0	0	0	0	0	0	0	0	0	0	0	0	0	0	0	0	0	0	0	0	0	0	0	0	0	0	0	0	0	0	0	0	0	0	0
s__GGB3034_SGB4030	0	0	0	0	0	0	0	0	0	0	0	0	0	0	0	0	0	0	0	0	0	0	0	0	0	0	0	0	0	0	0	0	0	0	0	0	0	0	0	0	0	0	0	0	0	0	0	0	0
s__Holdemanella_biformis	0	0	0	0	0	0	0	0	0	0	0	0	0	0	0	0	0	0	0	0	0	0	0	0	0	0	0	0	0	0	0	0	0	0	0	0	0	0	0	0	0	0	0	0	0	0	0	0	0
s__Holdemania_filiformis	0	0	0	0	0	0	0	0	0	0	0	0	0	0	0	0	0	0	0.00082	0	0	0	0	0.00371	0.01404	0	0.39949	0	0	0	0.01748	0	0	0	0	0	0	0	0	0	0	0	0.02998	0.02022	0.02986	0.0928	0	0	0
s__Holdemania_massiliensis	0	0	0	0	0	0	0	0	0	0	0	0.01125	0	0	0	0	0	0	0	0	0	0	0	0	0	0	0	0	0	0	0	0	0	0	0	0	0	0	0	0	0	0	0	0	0	0	0	0	0
s__Holdemania_sp_Marseille_P2844	0	0	0	0	0	0	0	0	0	0	0	0	0	0	0	0	0	0	0	0	0.00723	0	0	0	0	0	0	0	0	0	0	0.0024	0	0	0	0	0	0	0	0	0	0	0	0	0	0	0	0	0
s__Longibaculum_muris	0	0	0	0	0	0	0	0	0	0	0	0	0	0	0	0	0	0	0.0051	0.01305	0	0	0	0	0	0	0	0	0	0	0	0	0	0	0	0	0	0	0	0	0	0	0	0	0	0	0	0.0028	0
s__Longicatena_caecimuris	0	0	0	0	0	0.11138	0	0	0	0	0	0	0	0	0	0	0	0	0.013	0.0679	0	0	0.0442	0.07419	0.04399	0	0.57176	0	0	0	0.01758	0	0	0	0	0	0.08983	0	0	0	0	0.00704	0.04148	0.0148	0	0	0.10046	0.0572	0
s__Massilimicrobiota_sp_An134	0	0	0	0	0	0	0	0	0	0	0	0	0	0	0	0	0	0	0	0	0	0	0	0	0	0	0	0	0	0	0	0	0	0	0	0	0	0	0	0	0	0	0	0	0	0.01342	0.00757	0	0
s__Solobacterium_SGB6833	0	0	0	0	0	0	0	0	0	0	0	0	0	0	0	0	0	0	0	0	0	0	0	0	0	0	0	0	0	0	0	0	0	0	0	0	0	0	0	0.00622	0.00578	0	0	0	0	0	0	0	0
s__Turicibacter_sanguinis	0	0	0	0	0	0	0	0.10495	0	0	0	0	0	0	0	0	0.00686	0	0	0.03143	0	0.33216	0.04547	0.00345	0.00059	0	0	0	0	0	0	0	0.36758	0	0	0	0	0.00624	0.61105	0.05083	0.00209	0.00171	0.02898	0.01086	0.0021	0.01504	0.04575	0.10387	0
s__Firmicutes_bacterium_AF16_15	0	0	0	0	0	0	0	0	0	0	0	0	0	0.03881	0	0	0.00151	0	0.00495	0	0.12494	0	0	0.84987	0.61602	0	0	0	0	0	0	0.06505	0	0	0.03476	0	0.08826	0	0	0	0	0.12379	0.40239	0.11309	0.02571	0.31803	0	0	0
s__Firmicutes_bacterium_AM41_11	0	0	0	0	0	0	0	0	0	0	0	0	0	0	0	0	0	0	0	0	0	0	0	0	0	0	0	0	0	0	0	0	0	0	0	0	0	0	0	0	0	0	0	0	0	0	0	0	0
s__Acidaminococcus_intestini	0	0	0	1.19332	0	1.27551	0	0	0	0	0	0	0.18098	0	0	0	0	0	0	0	2.40342	0	0	0	0	0	0	0	0	0	0	0.76163	0.30784	0	0	0	0	0.00118	2.08127	0.04386	3.7146	0	0	0	0	0	0	0	0
s__Phascolarctobacterium_faecium	0	0	0	0	0.00385	0	0	0	0	0	0	0	0.03346	0	0	4.58368	0.27758	0.02512	0.02307	0	0	0	0	0	0	0.00079	0.67951	0	0	0	0	0	0	0	0	0	0	0	0	0	0	0	0	0	0	0	0	0	0
s__Megamonas_funiformis	0	0	0	0	0	0	1.37433	0	0	0	0	0	0	0	0	0	0	0	0	0	0	0	0	0	0	0	0	0	0	0	0	0	0	0	0	0	0	0	0	0	0	1.37232	0	0	0	0	0	0	0
s__Selenomonas_artemidis	0	0	0	0	0	0	0	0	0	0	0	0	0	0	0	0	0	0	0	0	0	0	0	0	0	0	0	0	0	0	0	0	0	0	0	0.00136	0	0	0	0	0	0	0	0	0	0	0	0	0
s__Selenomonadales_bacterium	0	0	0	0	0	0	0	0	0	0	0	0	0	0	0	0	0	0	0	0.00319	0	0	0	0	0	0	0	0.00813	0	0	0	0	0	0	0	0	0	0	0	0	0	0	0	0	0	0	0	0	0
s__Allisonella_histaminiformans	0	0	0	0	0	0	0	0	0	0	0	0	0	0	0	0	0	0	0	0	0	0	0	0	0	0	0	0	0	0	0	0.96679	0.58907	0	0	0	0	0	0	0	0	0	0	0	0	0	0	0	0
s__Anaeroglobus_geminatus	0	0	0	0	0	0	0	0	0	0	0	0	0	0	0	0	0	0	0	0	0	0	0	0	0	0	0	0	0	0	0	0	0	0	0	0	0	0	0	0	0	0	0	0	0	0	0	0	0
s__Colibacter_massiliensis	0	0	0	0	0	0	0	0	0	0	0	0	0	0	0	0	0	0	0	0	0	0	0	0	0	0	0	0	0	0	0	0	0	0	0	0	0	0	0	0	0	0	0	0	0	0	0	0	0
s__Dialister_invisus	2.62734	1.00982	0	0	0	0.15931	0	0.93943	0	0	0	0	0	0.10443	0.40822	0	0.31874	0.07972	2.02814	0	0.50189	0.65238	0.05426	0.09375	0.0114	0	0	0.49841	3.99349	1.24625	0.69294	0.22298	0	0.08096	0	0	0.02893	0.10797	0	0.14626	1.66598	1.44203	2.00074	2.08876	2.958	0.00683	0	0.20633	0
s__Dialister_pneumosintes	0	0	0	0	0	0	0	0.22053	0	0	0	0	0	0.27077	0	0	0	0	0.02005	0	0	0.406	0	0	0	0	0	0.11462	0	0.01265	0	0	0	0	0	0	0	0	0	0	0	0.00753	0.00678	0	0	0	0	0	0
s__GGB4266_SGB5809	0	0	0	0	0	0	0	0	0	0	0	0	0	0	0	0	0	0	0	0	0	0	0	0	0	0	0	0	0	0	0	0.75656	0.03443	0	0	0	0	0	0	0	0	0	0	0	0	0	0	0	0
s__GGB4277_SGB5832	0	0	0	0	0	0	0	0.00418	0	0	0	0	0	0	0	0	0	0	0	0	0	0	0	0	0	0	0	0	0	0	0	0	0	0	0	0	0	0	0	0	0	0	0	0	0	0	0	0	0
s__Megasphaera_cerevisiae	0	0	0	0	0	0	0	0	0	0	0	0	0	0	0	0	0	0	0	0	0	0	0	0	0	0	0	0	0	0	0	0	0	0	0	0	0	0	0	0	0	0	0	0	0	0	0	0	0
s__Megasphaera_massiliensis	0	0	0	0	0	0	0	0	0	0	0	0	0	0	0	0	0	0	0	0	0.10581	0	0	0	0	0	0	0	0	0	0.98118	0.0483	0	0	0	0	0	0	0	0	0	0	0	0	0	0	0	0	0
s__Megasphaera_micronuciformis	0	0.09293	0	0	0	0.02417	0	0.11426	0	0.0205	0	2.74195	0	0.00606	0.03815	0	0	0	0	0.04306	2.09337	1.16939	0	0	0	0	0	0.00785	0	0	0	0	0.03986	0.0408	0.04511	0.12366	0	0	0.22792	0	0	0	0	0	0	0	0.00377	0	0.01828
s__Megasphaera_sp_MJR8396C	0	0	0	0	0	0	0	0	0	0	0	0	0	0	0	9.22313	6.36454	3.29365	0	0	0.01397	0	0	0	0	0	0	0	0	0	4.4297	0.22489	0	0	0	0	0	0	0	0.1676	8.42087	0	0	0	0	0	0	0	0
s__Negativicoccus_succinicivorans	0	0	0	0	0	0	0	0	0	0	0	0	0	0	0.09174	0	0	0	0	0	0	0	0	0	0	0.17227	0	0	0	0	0	0	0	0.43719	0	0	0.00261	0	0	0	0	0	0	0	0	0	0	0	0
s__Veillonella_atypica	0	0.15211	0	0	0.01034	0.01167	1.23676	1.06777	0	0.12646	0	4.54077	0.00535	0.16505	1.00484	0	0.00199	0	0	1.85949	0.24939	1.46632	0	0	0	0	0	0.04016	0.00421	0.00368	0	0.57279	5.16846	0.02894	0.28025	0.29254	0.0008	0.43955	3.38724	0	0	0.1319	0.0371	0.02585	0.02283	0	0.02733	0	0
s__Veillonella_dispar	0.23005	0	0	0	0	0	2.52311	0.27857	0	0.00191	0	0.00673	0	0.04311	0.27821	0.1232	0	0	0.00645	0.28275	0.1843	1.40339	0	0	0	0	0	0.34873	0	0	0	0.96558	6.31665	0.03192	0.04503	0.57332	0.01014	4.53509	5.23509	0.02875	0.00163	0.10985	0.00286	0.03787	0.00679	0.00433	0.01587	0.0009	0
s__Veillonella_parvula	0	0.05394	0	0	0	0.05582	2.67298	0.52995	0	0.15478	0	0	0.04226	0.16152	0.20819	0.02445	0.00892	0	0.02815	0.14458	0.26667	1.52611	0	0	0.00086	0	0	0.83796	0.00891	0.00413	0.01511	0.03901	1.42315	0.01142	0.00744	0.59884	0.00873	1.69879	1.84862	0.17094	0.00132	0	0	0.12899	0.00721	0.06088	0	0.00141	0
s__Veillonella_ratti	0	0	0	0	0	0	0.83617	0	0	0	0	0	0	0.21867	0	0	0	0	0	0	0.09592	1.65728	1.23722	3.1529	3.39515	0	0	0	0	0	0	0.20942	0	6.48376	5.66995	0.03906	0.08722	0.54196	0	0	0	0	0	0	0	0.59326	3.85403	2.62723	0.67851
s__Veillonella_rogosae	0	0.11245	0	0	0	0	0	0	0	0	0	0	0	0	0.04051	0	0	0	0	0	0	4.76323	0	0	0.00174	0	0	0	0	0	0	0	0.11818	0	0	0	0	0.01481	0	0	0	0.03643	0	0.04066	0.00466	0	0	0	0
s__Veillonella_seminalis	0	0	0	0	0	0	0	0	0	0	0	0	0	0	0	0	0	0	0	0	0	0	0	0	0	0	0	0	0	0	0	0	0	0	0	0	0	0	0	0	0	0	0	0	0	0	0	0	0
s__Veillonella_sp_3627	0	0	0	0	0	0	0	0	0	0	0	0	0	0	0	0	0	0	0	0	0	0	0	0	0	0	0	0	0	0	0	0	0.00452	0	0	0	0	0	0	0	0	0	0	0	0	0	0	0	0
s__Veillonella_tobetsuensis	0	0	0	0	0	0	0	0	0	0	0	0	0	0	0	0	0	0	0	0	0	0.22593	0	0	0	0	0	0	0	0	0	0	0	0	0	0	0	0	0	0	0	0	0	0	0	0	0	0	0
s__Anaerococcus_jeddahensis	0	0	0	0	0	0	0	0	0	0	0	0	0	0	0	0	0	0	0	0	0	0	0	0	0	0	0	0	0	0	0	0	0	0	0	0	0	0	0	0	0	0	0	0	0	0	0	0	0
s__Anaerococcus_mediterraneensis	0	0	0	0.00039	0	0	0	0	0	0	0	0	0	0	0	0	0	0	0	0	0	0	0	0	0	0	0	0	0	0	0	0	0	0	0	0	0	0	0	0	0	0	0	0	0	0	0	0	0
s__Anaerococcus_obesiensis	0	0	0	0.02906	0	0	0	0.07995	0	0	0	0	0	0	0	0	0	0	0	0	0	0	0	0	0	0	0.0007	0	0	0	0	0	0	0	0	0	0.02909	0	0	0	0	0.005	0	0	0	0	0	0	0
s__Anaerococcus_prevotii	0	0	0	0.65111	0	0	0	0	0	0	0	0	0	0	0	0	0	0	0	0	0	0	0	0	0	0	0	0	0	0	0	0	0	0	0	0	0	0	0	0	0	0	0	0	0	0	0	0	0
s__Anaerococcus_senegalensis	0	0	0	0.10806	0	0	0	0	0	0	0	0	0	0	0	0	0	0	0	0	0	0	0	0	0	0	0	0	0	0	0	0	0	0	0	0	0	0	0	0	0	0	0	0	0	0	0	0	0
s__Finegoldia_magna	0	0	0	0.26363	0	0	0	0.02277	0	0	0	0	0	0	0	0	0	0	0	0	0	0	0	0	0	0	0	0	0	0	0	0	0	0	0	0	0	0	0	0	0	0	0	0	0	0	0	0	0
s__Lagierella_massiliensis	0	0	0	0	0	0	0	0	0	0	0	0	0	0	0	0	0	0	0	0	0	0	0	0	0	0	0	0	0	0	0	0	0	0	0	0	0	0	0	0	0	0	0	0	0	0	0	0	0
s__Parvimonas_micra	0	0	0	0	0	0	0	0	0	0	0	0	0	0	0	0	0	0	0	0	0	0	0	0	0	0	0	0	0	0	0	0	0	0	0	0	0	0	0	0	0	0	0	0	0	0	0	0	0
s__Peptoniphilus_coxii	0	0	0	0	0	0	0	0	0	0	0	0	0	0	0	0	0	0	0	0	0	0	0	0	0	0	0	0	0	0	0	0	0	0	0	0	0	0	0	0	0	0	0	0	0	0	0	0	0
s__Peptoniphilus_grossensis	0	0	0	0.17731	0	0	0	0.01957	0	0	0	0	0	0	0	0	0	0	0	0	0	0	0	0	0	0	0	0	0	0	0	0	0	0	0	0	0	0	0	0	0	0	0	0	0	0	0	0	0
s__Peptoniphilus_harei	0	0	0	0	0	0	0	0.01216	0	0	0	0	0	0	0	0	0	0	0	0	0	0	0	0	0	0	0	0	0	0	0	0	0	0	0	0	0	0	0	0	0	0	0	0	0	0	0	0	0
s__Peptoniphilus_lacrimalis	0	0	0	0.03552	0	0	0	0	0	0	0	0	0	0	0	0	0	0	0	0	0	0	0	0	0	0	0	0	0	0	0	0	0	0	0	0	0	0	0	0	0	0	0	0	0	0	0	0	0
s__Peptoniphilus_lacydonensis	0	0	0	0	0	0	0	0	0	0	0	0	0	0	0	0	0	0	0	0	0	0	0	0	0	0	0	0	0	0	0	0	0	0	0	0	0	0	0	0	0	0	0	0	0	0	0	0	0
s__Peptoniphilus_obesi	0	0	0	0	0	0	0	0	0	0	0	0	0	0	0	0	0	0	0	0	0	0	0	0	0	0	0	0	0	0	0	0	0	0	0	0	0.00535	0	0	0	0	0	0	0	0	0	0	0	0
s__Peptoniphilus_pacaensis	0	0	0	0	0	0	0	0	0	0	0	0	0	0	0	0	0	0	0	0	0	0	0	0	0	0	0	0	0	0	0	0	0	0	0	0	0	0	0	0	0	0	0	0	0	0	0	0	0
s__Peptoniphilus_phoceensis	0	0	0	0.12482	0	0	0	0	0	0	0	0	0	0	0	0	0.00526	0	0	0	0	0	0	0	0	0	0	0	0	0	0	0	0	0	0	0	0	0	0	0	0	0	0	0	0	0	0	0	0
s__Peptoniphilus_sp_Marseille_P3761	0	0	0	0.0603	0	0	0	0.03358	0	0	0	0	0	0	0	0	0	0	0	0	0	0	0	0	0	0	0	0	0	0	0	0	0	0	0	0	0.05676	0	0	0	0	0	0	0	0	0	0	0	0.0144
s__Peptoniphilus_urinimassiliensis	0	0	0	0.01511	0	0	0	0	0	0	0	0	0	0	0	0	0	0	0	0	0	0	0	0	0	0	0	0	0	0	0	0	0	0	0	0	0	0	0	0	0	0	0	0	0	0	0	0	0
s__Urinicoccus_timonensis	0	0	0	0	0	0	0	0	0	0	0	0	0	0	0	0	0	0	0	0	0	0	0	0	0	0	0	0	0	0	0	0	0	0	0	0	0	0	0	0	0	0	0	0	0	0	0	0	0
s__Urmitella_timonensis	0	0	0	0	0	0	0	0	0	0	0	0	0	0	0	0	0	0	0	0	0	0	0	0	0	0	0	0	0	0	0	0	0	0	0	0	0	0	0	0	0	0	0	0	0	0	0	0	0
s__Ezakiella_SGB6726	0	0	0	0	0	0	0	0	0	0	0	0	0	0	0	0	0	0	0	0	0	0	0	0	0	0	0	0	0	0	0	0	0	0	0	0	0	0	0	0	0	0	0	0	0	0	0	0	0
s__Kallipyga_massiliensis	0	0	0	0	0	0	0	0	0	0	0	0	0	0	0	0	0	0	0	0	0	0	0	0	0	0	0	0	0	0	0	0	0	0	0	0	0	0	0	0	0	0	0	0	0	0	0	0	0
s__Fusobacteriaceae_unclassified_SGB59307	0	0	0	0	0	0	0	0	0	0	0	0	0	0	0	0	0	0	0	0	0	0	0	0	0	0	0	0	0	0	0	1.77042	0.00222	0	0	0	0	0	0	0	0	0	0	0	0	0	0	0	0
s__Fusobacteriaceae_unclassified_SGB6035	0	0	0	0	0	0	0	0	0	0	0	0	0	0	0	0	0	0	0	0	0	0	0	0	0	0	0	0	0	0	0	0	0	0	0	0	0	0	0	0	0	0	0	0	0	0	0	0	0
s__Fusobacterium_nucleatum	0	0	0	0	0	0	0	0.00143	0	0	0	0	0	0	0.02363	0	0	0	0	0	0	0	0	0	0	0	0	0	0	0	0	0	0	0	0	0.00834	0	0	0	0	0	0	0	0	0	0	0	0	0
s__Fusobacterium_pseudoperiodonticum	0.00851	0	0	0	0	0	0	0	0	0	0	0	0	0	0	0	0	0	0	0	0	0.00868	0	0	0	0	0	0	0	0	0	0	0	0	0	0	0	0	0	0	0	0	0	0	0	0	0	0	0
s__Fusobacterium_ulcerans	0	0	0	0	0	0	0	0.01823	0	0	0	0	0	0	0	0	0	0	0	0	0	0	0	0	0	0	0	0	0	0	0	0	0	0	0	0	0	0	0	0	0	0	0	0	0	0	0	0	0
s__Fusobacterium_varium	0	0	0	0	0	0.61754	0	0	0	0	0	0	0	0	0	0	0	0	0	0	0	0	0	0	0	0	0	0	0	0	0	0	0	0	0	0	0	0	0	0	0	0	0	0	0	0	0	0	0
s__GGB4395_SGB6050	0	0	0	0	0	0	0	0	0	0	0	0	0	0	0	0	0	0	0	0	0	0	0	0	0	0	0	0	0	0	0	0	0	0	0	0	0	0	0.00512	0	0	0	0	0	0	0	0	0	0
s__GGB6568_SGB9279	0	0	0	0	0	0	0	0	0	0	0	0	0	0	0	0	0	0	0	0	0	0	0	0	0	0	0	0	0	0	0	0	0	0	0	0	0	0	0	0	0	0	0	0	0	0	0	0	0
s__GGB6613_SGB9347	0	0	0	0	0	0	0	0	0	0	0	0	0	0	0	0	0	0	0	0	0	0	0	0	0	0	0	0	0	0	0	0	0	0	0	0	0	0	0	0	0	0	0	0	0	0	0	0	0
s__GGB39644_SGB53888	0	0	0	0	0	0	0	0	0	0	0	0	0	0	0	0	0	0	0	0	0	0	0	0	0	0	0	0	0	0	0	0	0	0	0	0	0	0	0	0	0	0	0	0	0	0	0	0	0
s__Burkholderia_sp_4M9327F10	0	0	0	0	0	0	0	0	0	0	0	0	0	0	0	0	0	0	0	0	0	0	0	0	0	0	0	0	0	0	0	0	0	0	0	0	0	0	0	0	0	0	0	0	0	0	0	0	0
s__Lautropia_mirabilis	0	0	0	0	0	0	0	0	0	0	0	0	0	0	0	0	0	0	0	0	0	0.02629	0	0	0	0	0	0	0	0	0	0	0	0	0	0	0	0	0	0	0	0	0	0	0	0	0	0	0
s__GGB6649_SGB9391	0	0	0	0	0	0	0	0	0	0	0	0	0	0	0	0	0	0	0	0	0	0	0	0	0	0	0	0	0	0	0	0	0	0	0	0	0	0	0	0	0	0	0	0	0	0	0	0	0
s__GGB6572_SGB9284	0	0	0	0	0	0	0	0	0	0	0	0	0	0	0	0	0	0	0	0	0	0	0	0	0	0	0	0	0	0	0	0	0	0	0	0	0	0	0	0	0	0.12235	1.70685	0.44805	1.02162	0	0	0	0
s__GGB6574_SGB9290	0	0	0	0	0	0	0	0	0	0	0	0	0	0	0	0	0	0	0	0	0	0	0	0	0	0	0	0	0	0	0	0	0	0	0	0	0	0	0	0	0	0	0	0	0	0	0	0	0
s__Parasutterella_excrementihominis	0	0	0	0	0	0	0.99183	0	0	0	0.92175	2.7001	0.01909	0	0	0	0	0.003	0.66086	0	1.48292	5.6097	2.077	1.37924	1.74297	0.00345	0.24799	1.97906	0	0	0	0.00903	0	0	0	0	0	0.0222	0	0	0	0	0.208	0.55443	0.36402	0	0	0	0.18718
s__Parasutterella_SGB9260	0	0	0	0	0	0	0	0	1.81687	0	0	0	0	1.8783	0	0	1.35801	1.17361	0	0	0.21424	0	0	0	0	0	0	0.75952	0	0	0.32453	0.15557	0	0	0	0	0	0	0	0	0	0.05641	0.01133	0.11068	0.05343	0.54264	3.21402	0.63081	0.00546
s__Sutterella_wadsworthensis	0	0	0	0	0	0	0.384	2.14549	0	0	0	0	0	0	0	0	0	0	0	0	0	0	0	0	0	0	0	0	0	0	0	8.15189	0.51026	0.01971	0	2.25193	0.00528	2.41135	0	0	0	0	0	0	0	0	0	0	0
s__Eikenella_corrodens	0	0	0	0	0	0	0	0	0	0	0	0	0	0	0	0	0	0	0	0	0	0	0	0	0	0	0	0	0	0	0	0	0	0	0	0	0	0	0	0	0	0	0	0	0	0	0	0	0
s__Neisseria_sicca	0	0	0	0	0	0	0	0	0	0	0	0	0	0	0	0	0	0	0	0	0	0	0	0	0	0	0	0	0	0	0	0	0.03465	0	0	0	0	0	0	0	0	0	0	0	0	0	0	0	0
s__Neisseria_subflava	0	0	0	0	0	0	0	0	0	0	0	0	0	0	0	0	0	0	0	0	0	0.00426	0	0	0	0	0	0	0	0	0	0	0	0	0	0	0	0	0	0	0	0	0	0	0	0	0	0	0
s__GGB2732_SGB58358	0	0	0	0	0	0	0	0	0	0	0	0	0	0	0	0	0	0	0	0	0	0	0	0	0	0	0	0.15781	0	0	0	0	0	0	0	0	0	0	0	0	0	0	0	0	0	0	0	0	0
s__GGB6561_SGB9269	0	0	0	0	0	0	0	0	0	0	0	0	0	0	0	0	0	0	0	0	0	0	0	0	0	0	0	0	0.08934	0.09612	0	0	0	0	0	0	0	0	0.15742	0.00758	0.60616	0	0	0	0	0	0	0	0
s__Bilophila_wadsworthia	0	0.76584	0	0	0.026	3.26689	1.38111	0	0	0	0	0	0.08665	0	0	0	0.49285	0.12252	0	0.32753	0.07051	0	1.3524	0.63947	0.73789	0	0	0.85057	0.1899	0.03925	0.62875	0.0425	0	0.04714	0	0	0.05406	0.43484	0	0	0	0.10126	0.57668	0.12601	0.36331	0	0	0	0
s__Desulfovibrio_desulfuricans	0	0	0	0	0	0	0	0	0	0	0	0	0	0	0	0	0	0	0	0	0	0	0	0	0	0	0	0	0	0	0	0	0	0	0	0	0	0	0	0	0	0	0	0	0	0	0	0	0
s__Desulfovibrio_fairfieldensis	0	0	0	0	0	0	0	0	0	0	0	0	0	0	0	0	0	0	0	0	0	0	0	0	0	0	0	0	0	0	0	0	0	0	0	0	0	0	0	0	0	0	0	0	0	0	0	0	0
s__Desulfovibrio_piger	0	0	0	0	0	0	0	0	0	0	0	0	0	0	0	0	0	0	0	0	0	0	0	0	0	0	0	0	0	0	0	0.01938	0	0	0	0	0	0	0	0	0	0	0	0	0	0	0	0	0
s__Desulfovibrio_sp_86	0	0	0	0	0	0	0	0	0	0	0	0	0	0	0	0	0	0	0	0	0	0	0	0	0	0	0	0	0	0	0	0	0	0	0	0	0	0	0	0	0	0	0	0	0	0	0	0	0
s__Campylobacter_concisus	0	0	0	0	0	0	0	0	0	0	0	0	0	0	0.01077	0	0	0	0	0.00156	0	0.10862	0	0	0	0	0	0	0	0	0	0	0	0	0	0	0	0	0	0	0	0	0	0	0	0	0	0	0
s__Campylobacter_gracilis	0	0	0	0	0	0	0	0	0	0	0	0	0	0	0	0	0	0	0	0	0	0	0	0	0	0	0	0	0	0	0	0	0	0	0	0	0	0	0	0	0	0	0	0	0	0	0	0	0
s__Campylobacter_hominis	0	0.00124	0	0	0	0	0	0	0	0	0	0	0	0	0	0	0	0	0	0	0	0	0	0	0	0	0	0	0	0	0	0	0	0	0	0	0	0	0	0	0	0	0	0	0	0	0	0	0
s__Campylobacter_SGB19337	0	0	0	0	0	0	0	0	0	0	0	0	0	0	0	0	0	0	0	0	0	0.00185	0	0	0	0	0	0	0	0	0	0	0	0	0	0	0	0	0	0	0	0	0	0	0	0	0	0	0
s__Campylobacter_ureolyticus	0	0	0	0	0	0	0	0	0	0	0	0	0	0	0	0	0	0	0	0	0	0	0	0	0	0	0	0	0	0	0	0	0	0	0	0	0	0	0	0	0	0	0	0	0	0	0	0	0
s__Aeromonas_salmonicida	0	0	0	0	0	0	0	0	0	0	0	0	0	0	0	0	0	0	0	0	0	0	0	0	0	0	0	0	0	0	0	0	0	0	0	0	0	0	0	0	0	0	0	0	0	0	0	0	0
s__GGB24853_SGB36753	0	0	0	0	0	0	0	0	0	0	0	0	0	0	0	0	0	0	0	0	0	0	0	0	0	0	0	0	0	0	0	0	0	0	0	0	0	0	0	0	0	0	0	0	0	0	0	0	0
s__Cardiobacterium_hominis	0	0	0	0	0	0	0	0	0	0	0	0	0	0	0	0	0	0	0	0	0	0	0	0	0	0	0	0	0	0	0	0	0	0	0	0	0	0	0	0	0	0	0	0	0	0	0	0	0
s__Plesiomonas_shigelloides	0	0	0	0	0	0	0	0	0	0	0	0	0	0	0	0	0	0	0	0	0	0	0	0	0	0	0	0	0	0	0	0	0	0	0	0	0	0	0	0	0	0	0	0	0	0	0	0	0
s__Atlantibacter_hermannii	0	0	0	0	0	0	0	0	0	0	0	0	0	0	0	0	0	0	0	0	0	0	0	0	0	0	0	0	0	0	0	0	0	0	0	0	0	0	0	0	0	0	0	0	0	0	0	0	0
s__Citrobacter_amalonaticus	0	0	0	0	0	0	0	0	0	0	0	0	0	0	0	0	0	0	0	0	0	0	0	0	0	0	0	0	0	0	0	0	0	0	0	0	0	0	0	0	0	0	0	0	0	0	0	0	0
s__Citrobacter_freundii	0	0.04824	0	0	0	0	0	0	0	0	0	0	0	0	0	0	0	0	0	0	0	0	0	0	0	0	0	0	0	0	0	0	0	0	0.00852	0	0	0	0	0	0	0	0	0	0	0	0	0	0
s__Citrobacter_werkmanii	0	0	0	0	0	0	0	0	0	0	0	0	0	0	0	0	0	0	0	0	0	0	0	0	0	0	0	0	0	0	0	0	0	0	0	0	0	0	0	0	0	0	0	0	0	0	0	0	0
s__Cronobacter_sakazakii	0	0	0	0	0	0	0	0	0	0	0	0	0	0	0	0	0	0	0	0	0	0	0	0	0	0	0	0	0	0	0	0	0	0	0	0	0	0	0.06177	0	0	0	0	0	0	0	0	0	0
s__Enterobacter_hormaechei	0	0	0	0	0	0	0	0	0	0	0	0	0	0	0	0	0	0	0	0	0	0	0	0	0	0	0	0	0	0	0	0	0	0	0	0	0	0	0.00122	0	0	0	0	0	0	0	0	0	0
s__Enterobacter_mori	0	0	0	0	0	0	0	0	0	0	0	0	0	0	0	0	0	0	0	0	0	0	0	0	0	0	0	0	0	0	0	0	0	0	0	0	0	0	0	0	0	0	0	0	0	0	0	0	0
s__Escherichia_coli	12.5592	1.90896	1.76986	0	0.05259	13.5183	0	0.93807	0.63626	2.64794	0	0	0.24188	1.26206	39.8646	0	0.14997	0.13329	0.14681	0.00545	0.96057	2.00847	1.06214	0	0.06199	0	0.59543	0.24284	0.05189	0	0.09399	0.25516	0.04433	1.11526	1.83646	0.17201	1.02349	0.13191	2.062	0.62955	4.0356	1.52337	5.61342	0.77357	0.03682	0.13552	1.1154	0.00781	0.31126
s__Klebsiella_aerogenes	0	0	0	0	0	0	0	0	0	0	0	0	0	0	0	0	0	0	0	0	0	0	0	0	0	0	0	0	0	0	0	0	0	0	0	0	0	0	0	0	0	0	0	0	0	0	0	0	0
s__Klebsiella_grimontii	0	0	0	0	0	0	0	0	0	0	0	0	0	0	0	0	0	0	0	0	0	0	0	0	0	0	0	0	0	0	0	0	0	0	0	0	0	0	0	0	0	0	0	0	0	0	0	0	0
s__Klebsiella_michiganensis	0	0	0	0	0	0	0	0	0	0	0	0	0	0	0	0	0	0	0	0	0.0632	0	0	0	0	0	0	0	0	0	0	0	0	0	0	0	0	0	0	0	0	0	0	0	0	0	0	0	0
s__Klebsiella_oxytoca	0	0	0	0	0	0	0	0	0	0	0	0	0	0	0	0	0	0	0	0	0	0	0	0	0	0	0	0	0	0	0	0	0	0	0	0	0	0	0	0	0	0	0	0	0	0	0	0	0
s__Klebsiella_pneumoniae	0	0	0	0	0	0.11797	0	0	0	0	0	0	0	0	0	0	0	0	0.01147	0	0	0	0	0	0	0	0	0	0	0	0.006	0	0	0	0	0.00179	0	0	0.619	0.41697	0	0.06116	0	0	0	0	0	0	0
s__Kluyvera_ascorbata	0	0	0	0	0	0	0	0	0	0	0	0	0	0	0	0	0	0	0	0	0	0	0	0	0	0	0	0	0	0	0	0	0	0	0	0	0	0	0	0	0	0	0	0	0	0	0	0	0
s__Kosakonia_cowanii	0	0	0	0	0	0	0	0	0	0	0	0	0	0	0	0	0	0	0	0	0	0	0	0	0	0	0	0	0	0	0	0	0	0	0	0	0	0	0	0	0	0	0	0	0	0	0	0	0
s__Raoultella_ornithinolytica	0	0	0	0	0	0	0	0	0	0	0	0	0	0	0	0	0	0	0	0	0	0	0	0	0	0	0	0	0	0	0	0	0	0	0	0	0	0	0	0	0	0	0	0	0	0	0	0	0
s__Hafnia_alvei	0	0	0	0	0	0	0	0	0	0	0	0	0	0	0	0	0	0	0	0	0	0	0	0	0	0	0	0	0	0	0	0	0	0	0	0	0	0	0	0	0	0	0	0	0	0	0	0	0
s__Hafnia_paralvei	0	0	0	0	0	0	0	0	0	0	0	0	0	0	0	0	0	0	0	0	0	0	0	0	0	0	0	0	0	0	0	0	0	0	0	0	0	0	0	0	0	0	0	0	0	0	0	0	0
s__Morganella_morganii	0	0.02485	0	0	0	0	0	0	0	0.04111	0	0	0	0	0	0	0	0	0	0	0	0	0	0	0	0	0	0	0	0	0	0	0	0	0	0	0	0	0	0	0	0	0	0	0	0	0	0	0
s__Proteus_mirabilis	0	0	0	0	0	0	0	0	0	0	0	0	0	0.00168	0	0	0	0	0	0	0	0.14085	0	0	0	0	0	0	0	0	0	0	0	0	0	0	0	0	0	0	0	0	0	0	0	0	0	0	0
s__Serratia_marcescens	0	0	0	0	0	0	0	0	0	0	0	0	0	0	0	0	0	0	0	0	0	0	0	0	0	0	0	0	0	0	0	0	0	0	0	0	0	0	0	0	0	0	0	0	0	0	0	0	0
s__Aggregatibacter_segnis	0	0	0	0	0	0	0	0	0	0	0	0	0	0	0	0	0	0	0	0	0	0	0	0	0	0	0	0	0	0	0	0	0	0	0	0	0	0	0.02271	0	0	0	0	0	0	0	0	0	0
s__Aggregatibacter_sp_oral_taxon_458	0	0	0	0	0	0	0	0	0	0	0	0	0	0	0	0	0	0	0	0	0	0	0	0	0	0	0	0	0	0	0	0	0	0	0	0	0	0	0	0	0	0	0	0	0	0	0	0	0
s__Haemophilus_haemolyticus	0	0	0	0	0	0	0	0	0	0	0	0	0	0	0	0	0	0	0	0	0	0.01281	0	0	0	0	0	0	0	0	0	0	0	0	0	0	0	0	0	0	0	0	0	0	0	0	0	0	0
s__Haemophilus_influenzae	0	0	0	0	0	0	0	0	0	0	0	0	0	0	0	0	0	0	0	0	0	0.00123	0	0	0	0	0	0	0	0	0	0	0	0	0	0	0	0	0	0	0	0	0	0	0	0	0	0	0
s__Haemophilus_parahaemolyticus	0	0	0	0	0	0	0	0	0	0	0	0	0	0	0	0	0	0	0	0	0	0	0	0	0	0	0	0	0	0	0	0	0	0	0	0	0	0	0	0	0	0	0	0	0	0	0	0	0
s__Haemophilus_parainfluenzae	0	0	0	0	0	0	0	0.24758	0.10599	0	0	0	0	0	0	0	0	0	0	0.11613	0.12754	2.45188	0	0.00178	0.00634	0	0	0.10772	0	0	0	0.14448	1.05309	0	0	0	0	0.3034	1.33813	0	0	0	0.08552	0.01146	0.01043	0.00109	0	0.00509	0
s__Haemophilus_sputorum	0	0	0	0	0	0	0	0	0	0	0	0	0	0	0	0	0	0	0	0	0	0.04293	0	0	0	0	0	0	0	0	0	0	0	0	0	0	0	0	0	0	0	0	0	0	0	0	0	0	0
s__Pseudomonas_aeruginosa	0	0	0	0	0	0	0	0	0	0	0	0	0	0	0	0	0	0	0	0	0	0	0	0	0	0	0	0	0	0	0	0	0	0	0	0	0	0	0	0	0	0	0	0	0	0	0	0	0.03391
s__Akkermansia_muciniphila	0	0	0	0	0.05175	0.92107	0	0	0	0	0	68.9673	0.24116	0.11413	0	0	0	0.31814	0	0	0.01421	0	0	0	0	0	0	0	0	0	0	0.00233	0	0	0	0	0	0	0.01681	9.68495	0	0	0.07727	2.42416	0.28528	0	0	0	0
s__Akkermansia_sp_KLE1605	0	0	0	0	0	0	0	0	0	0	0	0	0	0	0	0	0	0	0	0	0	0	0	0	0	0	0	0	0	0	0	0.00073	0	0	0	0	0	0	0	0	0	0	0	0	0	0	0	0	0
s__Candida_albicans	0	0	0	0	0.27617	0	0	0	0	0	0	0	0	0	0	0.00279	0	0	0	0	0	0	0	0	0	0	0	0	0	0	0	0	0	0	0	0	0	0	0.01696	0	0	0	0	0	0	0	0	0	0
s__Candida_dubliniensis	0	0	0	0	0	0	0.01815	0	0	0	0	0	0	0	0	0	0	0	0	0	0	0	0	0	0	0	0	0	0	0	0	0	0	0	0	0	0	0	0	0	0	0	0	0	0	0	0	0	0
s__Candida_tropicalis	0	0	0	0	0	0	0	0	0	0	0	0	0	0	0	0	0	0	0	0	0	0	0	0	0	0	0	0	0	0	0	0	0	0	0	0	0	0	0	0	0	0	0	0	0	0	0	0	0
s__Saccharomyces_cerevisiae	0	0	0	0	0	0	0	0	0	0	0	0	0	0	0	0.01091	0	0	0	0	0	0	0	0	0	0	0	0	0	0	0	0	0	0	0	0	0	0	0	0	0	0	0	0	0	0	0	0	0
[truncated: 65 more columns]

## Sheet: metaphlan_complete-taxonomy
taxonomy	P10T2	P10T3	P10T4	P11T1	P11T2	P11T3	P12T1	P12T4	P13T1	P13T4	P14T1	P14T4	P15T1	P15T2	P15T3	P16T1	P16T3	P16T4	P17T1	P17T2	P17T4	P18T1	P18T2	P18T3	P18T4	P19T1	P19T4	P1T1	P1T3	P1T4	P20T1	P20T2	P20T4	P21T1	P21T2	P21T4	P22T1	P22T4	P23T2	P23T3	P23T4	P24T1	P24T2	P24T3	P24T4	P25T1	P25T3	P25T4	P26T1
k__Bacteria	100	100	100	100	99.7238	100	99.9818	100	100	100	100	100	100	100	100	99.9863	100	100	100	100	99.8436	100	100	100	100	100	100	100	100	100	100	100	100	100	100	100	100	100	99.983	100	100	100	100	100	100	100	100	100	100
k__Bacteria|p__Bacteroidetes	58.1506	46.2543	42.9182	6.11302	0.46111	24.8965	49.4548	27.5329	71.0778	0	43.6351	10.4081	2.02931	5.02143	0	83.1808	14.5721	0.18848	5.80725	37.073	33.3413	21.7578	9.0891	26.6479	18.5562	3.52398	25.1642	50.0724	18.5141	0.30546	2.6924	75.9204	16.5197	0.30835	4.36597	77.978	0.65569	52.9328	11.6787	0.71503	12.3926	15.6304	22.6945	5.53506	13.2682	46.6775	0.93866	1.39177	0.712
k__Bacteria|p__Firmicutes	27.8648	48.9274	54.0511	93.0544	97.8382	44.102	46.589	58.5209	23.7972	23.1257	53.9339	17.9245	93.9894	17.5425	60.0935	16.8055	47.9917	22.8974	58.8687	62.1793	43.8136	49.6424	51.8294	46.2523	53.0179	82.5671	70.3529	45.142	48.679	16.4255	32.2189	11.6674	61.4587	65.9928	37.3968	9.15428	76.0622	40.182	80.6042	33.3206	47.1692	49.5153	62.7765	82.4096	68.9081	44.8691	79.9505	61.0502	20.1808
k__Bacteria|p__Proteobacteria	12.5592	2.74913	1.76986	0	0.07859	16.9032	2.75695	3.33114	2.55912	2.68905	0.92175	2.7001	0.34762	3.14205	39.8754	0	2.00084	1.43241	0.81915	0.45068	2.91899	10.4089	4.49154	2.02049	2.54918	0.00345	0.84342	4.09751	0.33113	0.13538	1.05327	8.778	1.64232	1.18211	1.84498	2.42574	1.08284	3.3037	4.26224	1.0541	4.64176	1.86454	8.2018	2.02421	1.84964	0.67925	4.32942	0.64371	0.53781
k__Bacteria|p__Actinobacteria	1.41687	2.0691	1.26081	0.83259	1.29415	12.5598	1.18108	10.5954	2.56585	74.1852	1.50928	0	3.39249	74.1799	0.00743	0	35.4353	75.1636	34.5049	0.29705	19.7555	18.1441	34.59	25.0793	25.8767	13.9055	3.63948	0.68809	32.4759	83.1337	64.0355	1.86076	20.3771	32.5167	56.3922	10.4337	22.1993	3.58154	3.24391	55.2205	35.7964	32.9897	6.24997	7.607	15.6888	7.77412	14.7795	36.9129	78.5694
k__Bacteria|p__Fusobacteria	0.00851	0	0	0	0	0.61754	0	0.01966	0	0	0	0	0	0	0.02363	0	0	0	0	0	0	0.00868	0	0	0	0	0	0	0	0	0	1.77042	0.00222	0	0	0.00834	0	0	0.00512	0	0	0	0	0	0	0	0	0	0
k__Bacteria|p__Bacteroidetes|c__Bacteroidia	58.1506	46.2543	42.9182	6.11302	0.46111	24.8965	49.4548	27.5329	71.0778	0	43.6351	10.4081	2.02931	5.02143	0	83.1808	14.5721	0.18848	5.80725	37.073	33.3413	21.7578	9.0891	26.6479	18.5562	3.52398	25.1642	50.0724	18.5141	0.30546	2.6924	75.9204	16.5197	0.30835	4.36597	77.978	0.65569	52.9328	11.6787	0.71503	12.3926	15.6304	22.6945	5.53506	13.2682	46.6775	0.93866	1.39177	0.712
k__Bacteria|p__Firmicutes|c__Clostridia	18.3624	44.5947	53.3864	89.9734	0.87673	41.1598	19.1733	53.5867	23.7681	21.4256	45.3727	9.44705	2.94404	16.2691	56.9458	0.58832	39.3211	18.8534	55.5997	57.5664	36.8617	35.5998	48.645	41.9236	48.587	81.4923	68.2571	42.469	42.6638	14.8443	25.8421	6.30471	32.9222	58.1815	17.7625	5.96232	70.8727	29.1872	49.6632	31.1774	30.8609	41.7141	57.3467	79.6348	65.4926	42.0698	75.1956	55.0239	18.6185
k__Bacteria|p__Proteobacteria|c__Gammaproteobacteria	12.5592	1.98205	1.76986	0	0.05259	13.6363	0	1.18565	0.74225	2.68905	0	0	0.24188	1.26375	39.8646	0	0.14997	0.13329	0.15828	0.12159	1.15131	4.65816	1.06214	0.00178	0.06832	0	0.59543	0.35056	0.05189	0	0.09999	0.39963	1.09742	1.11526	1.84498	0.17381	1.02349	0.43531	4.10482	1.04652	4.0356	1.58453	5.69894	0.78503	0.04726	0.13661	1.1154	0.0129	0.34517
k__Bacteria|p__Firmicutes|c__Erysipelotrichia	6.60526	0.13997	0.05213	0.10053	0	1.22635	2.17815	0.17779	0.00341	0.05635	0.57722	0.04547	0	0.00727	0.02721	0	0.56697	0.16088	0.10038	0.19489	0.16926	0.33216	0.14885	0.12283	0.12216	0.87253	1.36189	0.75556	0.02271	0	0.1618	0.01191	1.18595	0.46986	0.02786	0	0.42281	0.08232	0.91339	0.33078	0.09946	0.08056	0.1837	0.164	0.04125	0.59396	0.3639	0.22119	0.39189
k__Bacteria|p__Firmicutes|c__Negativicutes	2.85739	1.42124	0	1.19332	0.01419	1.52647	8.64335	3.1547	0	0.30364	0	7.28945	0.26204	0.96961	2.06986	13.9544	6.97176	3.39849	2.10586	2.33307	5.91473	13.27	1.29148	3.24665	3.40916	0.17306	0.67951	1.85587	4.00661	1.26671	6.11894	4.76795	14.0022	7.11499	6.04778	1.62878	0.13843	7.33935	12.7801	0.55742	13.8044	3.10006	2.04748	2.32212	2.99949	0.6653	3.901	2.83587	0.69679
k__Bacteria|p__Actinobacteria|c__Coriobacteriia	1.41687	1.24665	0.70035	0.75447	0.31302	6.08163	0.94923	2.53529	0	0	0.4827	0	1.47808	1.98555	0	0	5.8135	8.58113	6.26496	0.21144	4.58568	2.03315	19.3261	6.7634	3.30783	7.42058	3.41748	0.21218	6.76359	3.12291	8.11053	0.41919	2.21772	2.55738	1.09111	2.18466	3.26744	1.14082	0.09486	13.0342	7.28035	2.73812	3.21006	5.95259	5.99329	2.33943	3.28705	7.61432	3.2099
k__Bacteria|p__Firmicutes|c__Bacilli	0.0397	0.30297	0.60776	0.32184	96.8719	0.18938	16.5936	1.27516	0.02572	1.34013	7.98392	1.0302	90.3797	0.22147	1.02039	2.26271	1.1162	0.46559	0.75869	1.92282	0.68983	0.41903	1.66785	0.10121	0.04818	0.0292	0.00562	0.03195	0.53155	0.31368	0.06823	0.49161	13.3112	0.20971	13.2709	1.55604	3.54191	3.55332	17.2303	0.66469	2.37389	3.70578	0.0742	0.06188	0.01761	0.23451	0.47366	2.75268	0.45919
k__Bacteria|p__Fusobacteria|c__Fusobacteriia	0.00851	0	0	0	0	0.61754	0	0.01966	0	0	0	0	0	0	0.02363	0	0	0	0	0	0	0.00868	0	0	0	0	0	0	0	0	0	1.77042	0.00222	0	0	0.00834	0	0	0.00512	0	0	0	0	0	0	0	0	0	0
k__Bacteria|p__Bacteroidetes|c__Bacteroidia|o__Bacteroidales	58.1506	46.2543	42.9182	6.11302	0.46111	24.8965	49.4548	27.5329	71.0778	0	43.6011	10.4081	2.02931	5.02143	0	83.1808	14.5721	0.18848	5.80725	37.073	33.3413	21.7578	9.0891	26.6373	18.5515	3.52398	25.1283	50.0724	18.5141	0.30546	2.6924	75.9204	16.5197	0.30835	4.36597	77.978	0.65569	52.9328	11.6787	0.71503	12.3926	15.6304	22.6945	5.53506	13.2682	46.6775	0.93866	1.38541	0.712
k__Bacteria|p__Firmicutes|c__Clostridia|o__Clostridiales	18.3285	44.0019	53.2795	89.764	0.8163	41.0134	19.1168	52.3504	23.7681	21.4256	40.601	9.44705	2.65372	16.1866	56.8505	0.58832	39.3096	18.5861	53.13	57.3187	36.2098	35.5817	48.3026	38.5987	45.881	75.1149	66.9082	40.7817	42.321	14.3959	25.7525	5.90187	32.9104	58.1661	17.0179	5.96232	70.8617	28.8211	49.5454	31.1774	30.6195	41.4144	55.2985	77.7429	61.0958	36.7337	74.5816	54.3384	18.5002
k__Bacteria|p__Proteobacteria|c__Gammaproteobacteria|o__Enterobacterales	12.5592	1.98205	1.76986	0	0.05259	13.6363	0	0.93807	0.63626	2.68905	0	0	0.24188	1.26375	39.8646	0	0.14997	0.13329	0.15828	0.00545	1.02377	2.14932	1.06214	0	0.06199	0	0.59543	0.24284	0.05189	0	0.09999	0.25516	0.04433	1.11526	1.84498	0.17381	1.02349	0.13191	2.74399	1.04652	4.0356	1.58453	5.61342	0.77357	0.03682	0.13552	1.1154	0.00781	0.31126
k__Bacteria|p__Firmicutes|c__Erysipelotrichia|o__Erysipelotrichales	6.60526	0.13997	0.05213	0.10053	0	1.22635	2.17815	0.17779	0.00341	0.05635	0.57722	0.04547	0	0.00727	0.02721	0	0.56697	0.16088	0.10038	0.19489	0.16926	0.33216	0.14885	0.12283	0.12216	0.87253	1.36189	0.75556	0.02271	0	0.1618	0.01191	1.18595	0.46986	0.02786	0	0.42281	0.08232	0.91339	0.33078	0.09946	0.08056	0.1837	0.164	0.04125	0.59396	0.3639	0.22119	0.39189
k__Bacteria|p__Firmicutes|c__Negativicutes|o__Veillonellales	2.85739	1.42124	0	0	0.01034	0.25096	7.26902	3.1547	0	0.30364	0	7.28945	0.04761	0.96961	2.06986	9.37078	6.69418	3.37337	2.08278	2.32988	3.51132	13.27	1.29148	3.24665	3.40916	0.17227	0	1.84774	4.00661	1.26671	6.11894	4.00632	13.6943	7.11499	6.04778	1.62743	0.13843	7.33817	10.6989	0.51355	10.0898	1.72774	2.04748	2.32212	2.99949	0.6653	3.901	2.83587	0.69679
k__Bacteria|p__Actinobacteria|c__Coriobacteriia|o__Eggerthellales	1.41687	1.24665	0.70035	0.75447	0.07074	0.4878	0.77868	0.75221	0	0	0.4827	0	0.05691	0.01723	0	0	0.03771	0.13237	0.53215	0.20173	0.77533	0.05538	0.3197	0.49451	0.27397	7.42058	3.41748	0.06574	0.29401	0.16564	0.49297	0.02294	0	0.4556	0.02808	0	0.31517	0.0018	0	1.83733	0.79015	0.40776	0.20899	1.16301	1.67415	2.33943	3.28649	0.67892	3.2099
k__Bacteria|p__Firmicutes|c__Bacilli|o__Lactobacillales	0.0397	0.30297	0.60776	0.32184	96.8719	0.18938	16.5936	1.27516	0.02572	1.34013	7.98392	1.0302	90.3797	0.22147	1.02039	2.26271	1.1162	0.46559	0.75869	1.92282	0.68983	0.41697	1.66785	0.10121	0.04818	0.00166	0.00562	0.03195	0.53155	0.31368	0.06823	0.49161	13.24	0.20971	13.2709	1.55604	3.52984	3.55332	17.1306	0.66469	2.37389	3.53197	0.0742	0.06188	0.01761	0.23451	0.41901	2.75268	0.45919
k__Bacteria|p__Firmicutes|c__Clostridia|o__Clostridia_unclassified	0.03399	0.59275	0.10688	0.20941	0.06043	0.14637	0.0565	1.23633	0	0	4.7717	0	0.29032	0.08251	0.09532	0	0.01148	0.2673	2.46975	0.24764	0.65191	0.01809	0.34241	3.32488	2.70593	6.37733	1.34886	1.68724	0.34271	0.4484	0.08963	0.40283	0.01176	0.01545	0.74458	0	0.01098	0.36613	0.11778	0	0.24139	0.29971	2.04813	1.89191	4.39672	5.33603	0.61399	0.68543	0.11838
k__Bacteria|p__Fusobacteria|c__Fusobacteriia|o__Fusobacteriales	0.00851	0	0	0	0	0.61754	0	0.01966	0	0	0	0	0	0	0.02363	0	0	0	0	0	0	0.00868	0	0	0	0	0	0	0	0	0	1.77042	0.00222	0	0	0.00834	0	0	0.00512	0	0	0	0	0	0	0	0	0	0
k__Bacteria|p__Bacteroidetes|c__Bacteroidia|o__Bacteroidales|f__Bacteroidaceae	36.7073	31.0665	19.5397	0	0.26091	24.8965	15.8024	11.0298	0.12543	0	20.4557	8.90899	1.27431	0.6225	0	52.1442	10.7387	0.11655	1.06898	1.49975	17.05	5.2051	2.3966	9.79322	5.85395	0.59571	12.725	2.15854	0.85214	0.01035	1.7123	4.96513	0.00924	0.29968	0	0.01536	0.35562	3.0421	4.4767	0.61637	7.08583	1.02753	9.21232	0.70391	4.77769	2.1048	0.07293	0.26544	0.1754
k__Bacteria|p__Bacteroidetes|c__Bacteroidia|o__Bacteroidales|f__Tannerellaceae	13.2001	5.96072	1.97806	1.56287	0.0152	0	4.35753	2.00028	0.06054	0	15.7701	0.64021	0.04094	0	0	6.65119	0.9814	0.01023	0.30894	0.21471	1.44687	0	0	0	0	0.4775	0.7422	1.00603	0.38174	0.02518	0.47618	1.47067	0	0	0.4567	0.00276	0.00795	0.06892	0	0	0	0.30417	1.65427	0.34301	1.56028	2.15684	0.11714	0.58687	0.33779
k__Bacteria|p__Proteobacteria|c__Gammaproteobacteria|o__Enterobacterales|f__Enterobacteriaceae	12.5592	1.95719	1.76986	0	0.05259	13.6363	0	0.93807	0.63626	2.64794	0	0	0.24188	1.26206	39.8646	0	0.14997	0.13329	0.15828	0.00545	1.02377	2.00847	1.06214	0	0.06199	0	0.59543	0.24284	0.05189	0	0.09999	0.25516	0.04433	1.11526	1.84498	0.17381	1.02349	0.13191	2.74399	1.04652	4.0356	1.58453	5.61342	0.77357	0.03682	0.13552	1.1154	0.00781	0.31126
k__Bacteria|p__Firmicutes|c__Clostridia|o__Clostridiales|f__Lachnospiraceae	8.15192	37.8057	42.6035	19.6028	0.32395	40.7049	5.88434	41.6495	22.8404	11.9126	11.8438	9.31893	1.28936	13.9201	46.9338	0.33199	27.1378	10.6823	31.8226	49.9181	18.8785	32.3508	42.985	19.8829	22.5919	70.7524	59.7986	25.7635	18.8559	6.80488	17.7585	3.4224	22.2223	28.2984	5.32963	5.52616	50.0057	9.77521	15.5877	22.7552	18.1511	21.8839	24.7054	47.804	17.7628	11.5539	36.1698	48.2965	14.4163
k__Bacteria|p__Bacteroidetes|c__Bacteroidia|o__Bacteroidales|f__Bacteroidales_unclassified	7.33701	9.22715	21.4005	4.54346	0.18199	0	23.1252	13.5056	0.72629	0	7.37532	0.85889	0.62689	4.1961	0	24.3854	2.09862	0.04484	1.65871	35.3585	11.6641	16.2071	6.6925	16.844	12.6976	0.07359	2.93079	17.4204	1.66219	0.04956	0.19859	6.02554	0.04567	0	0	0.45015	0.061	1.92936	7.05278	0.09867	5.3068	0.4428	1.24787	0.86821	1.33901	1.1611	0.37303	0.25219	0.19881
k__Bacteria|p__Firmicutes|c__Erysipelotrichia|o__Erysipelotrichales|f__Erysipelotrichaceae	6.60526	0.13997	0.05213	0.10053	0	1.22635	2.17815	0.17779	0.00341	0.05635	0.57722	0.04547	0	0.00727	0.02721	0	0.56697	0.16088	0.10038	0.19489	0.16926	0.33216	0.14885	0.12283	0.12216	0.87253	1.36189	0.75556	0.02271	0	0.1618	0.01191	1.18595	0.46986	0.02786	0	0.42281	0.08232	0.91339	0.33078	0.09946	0.08056	0.1837	0.164	0.04125	0.59396	0.3639	0.22119	0.39189
k__Bacteria|p__Firmicutes|c__Clostridia|o__Clostridiales|f__Ruminococcaceae	6.36628	4.67048	8.41241	67.5475	0.35731	0.01665	7.76238	1.1529	0	9.24284	23.5321	0.12812	0.94251	0.9798	2.38598	0.11131	4.98032	6.40539	17.2209	3.58569	13.7399	1.77989	1.49627	14.0999	16.243	4.02165	3.90701	5.35017	21.9294	6.94679	6.9125	1.27016	1.09569	24.0496	9.13514	0.19356	10.9131	14.0777	1.21867	1.84738	1.04126	17.2457	27.7975	23.3292	37.1393	24.401	32.8295	1.19534	3.53313
k__Bacteria|p__Firmicutes|c__Negativicutes|o__Veillonellales|f__Veillonellaceae	2.85739	1.42124	0	0	0.01034	0.25096	7.26902	3.1547	0	0.30364	0	7.28945	0.04761	0.96961	2.06986	9.37078	6.69418	3.37337	2.08278	2.32988	3.51132	13.27	1.29148	3.24665	3.40916	0.17227	0	1.84774	4.00661	1.26671	6.11894	4.00632	13.6943	7.11499	6.04778	1.62743	0.13843	7.33817	10.6989	0.51355	10.0898	1.72774	2.04748	2.32212	2.99949	0.6653	3.901	2.83587	0.69679
k__Bacteria|p__Firmicutes|c__Clostridia|o__Clostridiales|f__Eubacteriaceae	2.39974	0.04552	0	0.00015	0.00144	0	0.08998	0.52834	0	0	0	0	0.03615	0	0	0.10011	0.89463	0.37992	1.45971	0.10477	0.75833	0	0.01716	0.66541	2.46363	0.13642	0.04599	0.12682	0	0.01439	0.03488	0.0897	0.25145	0.75941	0.74296	0.00811	0.4841	0.18779	0	0	3.07471	0.12815	0.08915	0.201	0.14943	0.02044	0.13912	0.0972	0.05213
k__Bacteria|p__Actinobacteria|c__Coriobacteriia|o__Eggerthellales|f__Eggerthellaceae	1.41687	1.24665	0.70035	0.75447	0.07074	0.4878	0.77868	0.75221	0	0	0.4827	0	0.05691	0.01723	0	0	0.03771	0.13237	0.53215	0.20173	0.77533	0.05538	0.3197	0.49451	0.27397	7.42058	3.41748	0.06574	0.29401	0.16564	0.49297	0.02294	0	0.4556	0.02808	0	0.31517	0.0018	0	1.83733	0.79015	0.40776	0.20899	1.16301	1.67415	2.33943	3.28649	0.67892	3.2099
k__Bacteria|p__Firmicutes|c__Clostridia|o__Clostridiales|f__Peptostreptococcaceae	1.31436	0.08814	0	0.70018	0	0.06047	2.42626	0.06969	0.33903	0.01972	0.00886	0	0	0.00112	1.99839	0.0449	0	0.00499	0.21417	0.01143	0.12776	0.32439	0	0	0.30873	0.00808	0.13363	0.11632	0.02644	0	0.00845	0.04126	7.97525	0	0	0.01387	1.32983	0.70972	17.9434	0.17341	0	0.121	0	0.14261	0.00155	0.24535	0.15824	0.22101	0
k__Bacteria|p__Bacteroidetes|c__Bacteroidia|o__Bacteroidales|f__Rikenellaceae	0.9062	0	0	0.00622	0.00302	0	1.09144	0.87758	0	0	0	0	0.05741	0.20283	0	0	0.75342	0.01686	0.05555	0	2.17038	0	0	0	0	2.37718	8.72067	0	0	0	0.28328	0.84041	0	0.00867	0.00035	0	0	2.18242	0	0	0	0	0	0	0	41.2548	0.37556	0.28091	0
k__Bacteria|p__Firmicutes|c__Clostridia|o__Clostridiales|f__Clostridiales_unclassified	0.09616	0	0	0	0.0272	0	0.18269	0.15677	0	7e-05	1.75259	0	0.12107	0.1305	2.54925	0	0.64794	0.13594	1.17843	1.54921	1.62985	0.50341	0.93357	1.38365	1.33176	0	0	1.53446	0.02768	0	0.6349	0.08613	0	0.47083	0.04772	0	0	0.17209	0.18792	0	0.01001	0.55749	0.13853	0.66661	0.65072	0.19047	0.24358	0.03207	0.00083
k__Bacteria|p__Firmicutes|c__Bacilli|o__Lactobacillales|f__Enterococcaceae	0.0397	0.00744	0.00843	0.00996	96.7347	0	0.11345	0	0.02572	0.3351	7.98392	0.05148	0.00539	0	0.90795	0	0	0	0	0	0.01428	0	0	0	0	0.00166	0	0	0	0	0	0	0	0	0	0	0.00392	0	0.05444	0	0	0	0	0	0	0	0	0	0.08527
k__Bacteria|p__Firmicutes|c__Clostridia|o__Clostridia_unclassified|f__Clostridia_unclassified	0.03399	0.59275	0.10688	0.20941	0.06043	0.14637	0.0565	1.23633	0	0	4.7717	0	0.29032	0.08251	0.09532	0	0.01148	0.2673	2.46975	0.24764	0.65191	0.01809	0.34241	3.32488	2.70593	6.37733	1.34886	1.68724	0.34271	0.4484	0.08963	0.40283	0.01176	0.01545	0.74458	0	0.01098	0.36613	0.11778	0	0.24139	0.29971	2.04813	1.89191	4.39672	5.33603	0.61399	0.68543	0.11838
k__Bacteria|p__Fusobacteria|c__Fusobacteriia|o__Fusobacteriales|f__Fusobacteriaceae	0.00851	0	0	0	0	0.61754	0	0.01966	0	0	0	0	0	0	0.02363	0	0	0	0	0	0	0.00868	0	0	0	0	0	0	0	0	0	1.77042	0.00222	0	0	0.00834	0	0	0	0	0	0	0	0	0	0	0	0	0
k__Bacteria|p__Bacteroidetes|c__Bacteroidia|o__Bacteroidales|f__Bacteroidaceae|g__Bacteroides	36.7073	31.0665	19.5397	0	0.26091	24.8965	15.8024	11.0298	0.12543	0	20.4557	8.90899	1.27431	0.6225	0	52.1442	10.7387	0.11655	1.06898	1.49975	17.05	5.2051	2.3966	9.79322	5.85395	0.59571	12.725	1.92282	0.85214	0.01035	1.7123	4.96513	0.002	0.29968	0	0.01536	0.35562	3.0421	4.4767	0.61637	7.08583	1.02753	9.21232	0.70391	4.77769	2.1048	0.07293	0.26544	0.1754
k__Bacteria|p__Bacteroidetes|c__Bacteroidia|o__Bacteroidales|f__Tannerellaceae|g__Parabacteroides	13.2001	5.96072	1.97806	1.56287	0.0152	0	4.35753	2.00028	0.06054	0	15.7701	0.64021	0.04094	0	0	6.65119	0.9814	0.01023	0.30894	0.21471	1.44687	0	0	0	0	0.4775	0.7422	1.00603	0.38174	0.02518	0.47618	1.47067	0	0	0.4567	0.00276	0.00795	0.06892	0	0	0	0.30417	1.65427	0.34301	1.56028	2.15684	0.11714	0.58687	0.33779
k__Bacteria|p__Proteobacteria|c__Gammaproteobacteria|o__Enterobacterales|f__Enterobacteriaceae|g__Escherichia	12.5592	1.90896	1.76986	0	0.05259	13.5183	0	0.93807	0.63626	2.64794	0	0	0.24188	1.26206	39.8646	0	0.14997	0.13329	0.14681	0.00545	0.96057	2.00847	1.06214	0	0.06199	0	0.59543	0.24284	0.05189	0	0.09399	0.25516	0.04433	1.11526	1.83646	0.17201	1.02349	0.13191	2.062	0.62955	4.0356	1.52337	5.61342	0.77357	0.03682	0.13552	1.1154	0.00781	0.31126
k__Bacteria|p__Bacteroidetes|c__Bacteroidia|o__Bacteroidales|f__Bacteroidales_unclassified|g__Phocaeicola	7.33701	9.22715	21.4005	4.54346	0.18199	0	23.1252	13.5056	0.72629	0	7.37532	0.85889	0.62689	4.1961	0	24.3854	2.09862	0.04484	1.65871	35.3585	11.6641	16.2071	6.6925	16.844	12.6976	0.07359	2.93079	17.4204	1.66219	0.04956	0.19859	6.02554	0.04567	0	0	0.45015	0.061	1.92846	7.05278	0.09867	5.3068	0.4428	1.24787	0.86821	1.33901	1.1611	0.37303	0.25219	0.19881
k__Bacteria|p__Firmicutes|c__Erysipelotrichia|o__Erysipelotrichales|f__Erysipelotrichaceae|g__Erysipelatoclostridium	6.60526	0.13997	0.05213	0.10053	0	1.11497	2.17815	0.07284	0.00341	0.05635	0.3702	0.03421	0	0.00727	0.02721	0	0.00168	0	0.03274	0.0118	0.07283	0	0.05251	0.02995	0.00227	0.85199	0.37601	0	0	0	0.02601	0	0	0	0.00161	0	0.12558	0	0.30234	0.07334	0.07017	0	0.01384	0	0	0.4223	0.21012	0.05594	0.29699
k__Bacteria|p__Firmicutes|c__Clostridia|o__Clostridiales|f__Ruminococcaceae|g__Ruthenibacterium	6.36628	0.3833	0.11506	0	0.00015	0	0.01532	0	0	0	1.34882	0.01434	0.00853	0	0	0.11131	0	0	0.04634	0.0012	0.23167	0.02122	0.74856	0.21792	0.05656	2.04444	0.42499	0	0.03251	0	0	0.06539	0	0	0	0	0	0	0.02302	0.0115	0.06384	0	0.01152	0.03603	0.02495	0.09161	0.05244	0.25275	0.01948
k__Bacteria|p__Firmicutes|c__Clostridia|o__Clostridiales|f__Lachnospiraceae|g__Lachnospiraceae_unclassified	2.9888	0.82016	0.27915	0.4141	0.06199	0.00193	0	13.4464	3.02048	0.20649	0.01752	0.00329	0.04808	1.14369	0	0	7.29544	2.09001	9.07841	4.66449	0.30093	0.00491	0.38704	2.439	2.14033	2.86522	0.20374	6.57111	1.85589	0.06435	4.97093	0.36869	1.80761	0.54332	0.51031	1.71738	6.03489	2.52794	0.00427	1.11356	1.8049	0.65102	1.96659	1.70558	2.19803	1.95587	2.38536	2.84398	1.2319
k__Bacteria|p__Firmicutes|c__Clostridia|o__Clostridiales|f__Lachnospiraceae|g__Blautia	2.80673	8.18061	12.6575	18.2677	0.08968	16.8458	2.84943	11.2922	1.72021	3.71802	5.54545	2.8465	0.55375	1.04401	5.77014	0	7.61405	3.07352	6.68403	17.1081	3.84106	4.6816	17.0839	6.12226	7.88249	33.8143	29.7489	3.97407	5.80589	1.62233	3.86751	0.63582	3.6811	7.63774	0.9339	1.1256	19.0061	1.55863	3.69583	13.0883	7.78211	7.36946	5.17105	27.2391	5.94043	3.38523	3.61691	26.2612	7.56884
k__Bacteria|p__Firmicutes|c__Negativicutes|o__Veillonellales|f__Veillonellaceae|g__Dialister	2.62734	1.00982	0	0	0	0.15931	0	1.15996	0	0	0	0	0	0.3752	0.40822	0	0.31874	0.07972	2.04818	0	0.50189	1.05838	0.05426	0.09375	0.0114	0	0	0.61303	3.99349	1.2589	0.69294	0.22298	0	0.08096	0	0	0.02893	0.10797	0	0.14626	1.66598	1.44956	2.00752	2.08876	2.958	0.00683	0	0.20633	0
k__Bacteria|p__Firmicutes|c__Clostridia|o__Clostridiales|f__Eubacteriaceae|g__Eubacterium	2.39974	0.04552	0	0.00015	0.00144	0	0.08998	0.52834	0	0	0	0	0.03615	0	0	0.10011	0.89463	0.37992	1.24293	0.04009	0.75833	0	0.01716	0.66079	2.42058	0.13642	0.04599	0.12682	0	0.00258	0.03488	0.0897	0.25145	0.75941	0.74296	0.00811	0.4841	0.18779	0	0	3.07471	0.10719	0.08915	0.11372	0.14734	0.02044	0.13912	0.08486	0.05213
k__Bacteria|p__Firmicutes|c__Clostridia|o__Clostridiales|f__Lachnospiraceae|g__Enterocloster	1.57643	4.88932	6.01493	0.59118	0.00268	5.81987	2.38977	2.35843	0	0.08537	1.47163	4.64795	0.02754	0.22442	4.13377	0.33199	0.14962	0.01731	0	0.37063	1.77135	0.043	0.13356	0.07487	0.10949	0	0.49529	0	0.04658	0	0.03609	0.04578	0	0.24274	0.01474	0	0.00946	0	1.27729	4.63155	0.79106	0.08573	0.06298	0.053	0.0665	0.08487	1.20064	0.2115	0.90043
k__Bacteria|p__Actinobacteria|c__Coriobacteriia|o__Eggerthellales|f__Eggerthellaceae|g__Eggerthella	1.41249	1.17098	0.70035	0.75447	0.07074	0.4878	0.77868	0.75221	0	0	0.4827	0	0.05691	0.01723	0	0	0.00634	0.0133	0.158	0.19842	0.65064	0.05538	0.3197	0.30271	0.07546	7.42058	3.41748	0	0.29401	0.16564	0.48583	0.01983	0	0.4556	0.02808	0	0.30031	0.0018	0	1.44212	0.54764	0.15419	0.05816	0.14208	0.07037	2.27203	3.28649	0.27957	3.01669
k__Bacteria|p__Firmicutes|c__Clostridia|o__Clostridiales|f__Peptostreptococcaceae|g__Clostridioides	1.31436	0	0	0.69882	0	0.00843	2.42626	0.00485	0	0	0.00886	0	0	0	0	0.0449	0	0	0	0	0.02328	0	0	0	0	0	0	0	0	0	0	0	0	0	0	0	0	0	0	0	0	0	0	0	0	0	0	0	0
k__Bacteria|p__Bacteroidetes|c__Bacteroidia|o__Bacteroidales|f__Rikenellaceae|g__Alistipes	0.9062	0	0	0.00622	0.00302	0	1.09144	0.87758	0	0	0	0	0.05741	0.20283	0	0	0.75342	0.01686	0.05555	0	2.17038	0	0	0	0	2.37718	8.72067	0	0	0	0.28328	0.84041	0	0.00867	0.00035	0	0	2.18242	0	0	0	0	0	0	0	41.2548	0.37556	0.28091	0
k__Bacteria|p__Firmicutes|c__Clostridia|o__Clostridiales|f__Lachnospiraceae|g__Lachnoclostridium	0.40789	3.00139	3.57728	0	0.00264	0	0.49456	0.72495	0	0	0.37941	0.6658	0.01598	0.26971	0	0	0	0.01419	0	0.09394	0.32749	0.07881	0.47355	0.25011	0.03113	4.42624	1.80972	0.00015	0.02271	0	0.08056	0	0	0.18607	0	0	0.22989	0	0	0.01089	0	0.03939	0.03186	0.03925	0.0091	0.56491	0.14048	0.10745	0.51075
k__Bacteria|p__Firmicutes|c__Clostridia|o__Clostridiales|f__Lachnospiraceae|g__Anaerostipes	0.27373	0.31447	0.29047	0.31583	0.00079	0.91261	0	2.47581	17.5965	0.92101	0.11798	0	0.02357	2.96495	0.39634	0	0.78033	0.33938	0.82271	0.31751	0.53831	2.88616	1.14711	1.6301	0.94949	1.23583	1.24632	0.08686	1.00297	0.19755	0.44871	0.14207	5.12521	0.38479	0.01446	0.61303	0.72927	0.14591	4.83745	2.04631	1.15216	0.39098	0.41766	1.24245	0.20637	0.11313	1.53541	0.77431	0.33095
k__Bacteria|p__Firmicutes|c__Negativicutes|o__Veillonellales|f__Veillonellaceae|g__Veillonella	0.23005	0.31849	0	0	0.01034	0.06749	7.26902	1.87629	0	0.28315	0	4.5475	0.04761	0.58835	1.53175	0.14765	0.0109	0	0.0346	2.28682	0.79628	11.0423	1.23722	3.1529	3.39776	0	0	1.22685	0.01312	0.00781	0.01511	1.7868	13.031	6.55604	6.00267	1.50377	0.10689	7.2302	10.471	0.1997	0.00295	0.27818	0.03996	0.23336	0.0415	0.65847	3.89723	2.62954	0.67851
k__Bacteria|p__Firmicutes|c__Clostridia|o__Clostridiales|f__Lachnospiraceae|g__Faecalicatena	0.09834	0.02424	0.00597	0	0.01795	0.05538	0	0	0	0	0	0.09289	0.00625	0.01508	0	0	0	0	1.61763	0.00943	0.37886	0	0.05305	0.04826	0.61339	0.07734	0.20563	0.00075	0	0	0.97944	0.02253	0	0	0	0	0.035	0.02708	0	0	0.00041	0.15272	2.91963	2.37237	1.05837	0.06004	0.00664	0	0
k__Bacteria|p__Firmicutes|c__Clostridia|o__Clostridiales|f__Clostridiales_unclassified|g__Clostridiales_unclassified	0.09616	0	0	0	0.01177	0	0	0.15677	0	7e-05	1.06021	0	0.06501	0.1305	2.54925	0	0.64774	0.13594	0.42336	0.98267	1.47992	0.12966	0.20673	0.43979	0.56665	0	0	1.53446	0.02768	0	0.52588	0.01292	0	0.47083	0.04772	0	0	0.17209	0.18792	0	0.01001	0.55749	0.13853	0.09988	0.24602	0.18603	0.24358	0.03207	0
k__Bacteria|p__Firmicutes|c__Bacilli|o__Lactobacillales|f__Enterococcaceae|g__Enterococcus	0.0397	0.00744	0.00843	0.00996	96.7347	0	0.11345	0	0.02572	0.3351	7.98392	0.05148	0.00539	0	0.90795	0	0	0	0	0	0.01428	0	0	0	0	0.00166	0	0	0	0	0	0	0	0	0	0	0.00392	0	0.05444	0	0	0	0	0	0	0	0	0	0.08527
k__Bacteria|p__Firmicutes|c__Clostridia|o__Clostridia_unclassified|f__Clostridia_unclassified|g__Clostridia_unclassified	0.03399	0.59275	0.10688	0.20941	0.05718	0.14637	0.0565	1.23633	0	0	4.7717	0	0.29032	0.08251	0.09532	0	0.01148	0.2673	0.10925	0.24764	0.49124	0.01809	0.33914	3.2323	0.32232	4.64326	1.34886	0.12368	0.34271	0.4484	0.08963	0.34311	0.01176	0.01545	0.05502	0	0.01098	0.07301	0.01469	0	0.24139	0.04709	2.04582	1.89191	0.77066	4.85589	0.25958	0.6606	0.02447
k__Bacteria|p__Fusobacteria|c__Fusobacteriia|o__Fusobacteriales|f__Fusobacteriaceae|g__Fusobacterium	0.00851	0	0	0	0	0.61754	0	0.01966	0	0	0	0	0	0	0.02363	0	0	0	0	0	0	0.00868	0	0	0	0	0	0	0	0	0	0	0	0	0	0.00834	0	0	0	0	0	0	0	0	0	0	0	0	0
k__Bacteria|p__Actinobacteria|c__Coriobacteriia|o__Eggerthellales|f__Eggerthellaceae|g__Gordonibacter	0.00438	0.07567	0	0	0	0	0	0	0	0	0	0	0	0	0	0	0	0	0.05243	0	0.05821	0	0	0.03095	0.02535	0	0	0	0	0	0.00714	0	0	0	0	0	0.01486	0	0	0	0	0.01285	0.00782	0.26439	0.16139	0.0674	0	0.14765	0.19321
k__Bacteria|p__Bacteroidetes|c__Bacteroidia|o__Bacteroidales|f__Bacteroidaceae|g__Bacteroides|s__Bacteroides_stercoris	16.0324	23.469	16.959	0	0	0	1.01085	6.51873	0.10489	0	14.3205	4.10943	0	0	0	3.53876	5.88431	0.01016	0.37465	0	4.20483	0	0	0	0	0	10.1821	0	0.15726	0.00318	1.21405	2.74565	0.002	0	0	0.01368	0	0.88992	0	0	0	0.06781	3.32043	0.40604	1.75966	0	0	0	0
k__Bacteria|p__Proteobacteria|c__Gammaproteobacteria|o__Enterobacterales|f__Enterobacteriaceae|g__Escherichia|s__Escherichia_coli	12.5592	1.90896	1.76986	0	0.05259	13.5183	0	0.93807	0.63626	2.64794	0	0	0.24188	1.26206	39.8646	0	0.14997	0.13329	0.14681	0.00545	0.96057	2.00847	1.06214	0	0.06199	0	0.59543	0.24284	0.05189	0	0.09399	0.25516	0.04433	1.11526	1.83646	0.17201	1.02349	0.13191	2.062	0.62955	4.0356	1.52337	5.61342	0.77357	0.03682	0.13552	1.1154	0.00781	0.31126
k__Bacteria|p__Bacteroidetes|c__Bacteroidia|o__Bacteroidales|f__Tannerellaceae|g__Parabacteroides|s__Parabacteroides_distasonis	9.91037	1.98078	0.15836	1.25285	0.00706	0	3.48194	1.77984	0.034	0	0	0	0.03585	0	0	6.31685	0.43717	0.00548	0.07548	0	0.80953	0	0	0	0	0.25581	0.3223	0.54248	0.23401	0.01625	0.19351	0.95369	0	0	0	0.00276	0.00173	0.05334	0	0	0	0.1221	0.31918	0.12466	0.30163	2.15684	0.11714	0.58687	0.33779
k__Bacteria|p__Bacteroidetes|c__Bacteroidia|o__Bacteroidales|f__Bacteroidaceae|g__Bacteroides|s__Bacteroides_fragilis	8.49322	0.85144	0	0	0	14.0132	0.49043	0	0.01884	0	0	0	0.0008	0.6225	0	1.41111	0.6213	0.00286	0.02305	0	2.75373	0.03665	0.57023	0.19344	0.03973	0.00243	0.40864	0.86903	0	0	0.1472	0.15734	0	0.11821	0	0.00168	0.31257	0.60632	0	0	0	0.04357	2.14976	0.01008	0.28148	0.92783	0.00561	0.06451	0.04313
k__Bacteria|p__Bacteroidetes|c__Bacteroidia|o__Bacteroidales|f__Bacteroidaceae|g__Bacteroides|s__Bacteroides_ovatus	7.47497	0	0	0	0.01409	0	0.43536	2.31612	0	0	0	1.179	0.00873	0	0	0	0	0	0.02562	0	1.89965	0	0	0	0	0	0.10231	0.52443	0	0	0.01095	0.6013	0	0.18147	0	0	0.01138	0.67234	1.05975	0	1.42961	0.00437	0.48252	0	0.06955	0.40732	0.06033	0.02354	0
k__Bacteria|p__Bacteroidetes|c__Bacteroidia|o__Bacteroidales|f__Bacteroidales_unclassified|g__Phocaeicola|s__Phocaeicola_vulgatus	7.33701	9.22715	21.4005	0	0.18199	0	23.1252	13.5056	0.72629	0	7.37532	0.85889	0.53399	4.1961	0	24.3854	2.09862	0.04484	1.65871	0	6.50964	15.9887	6.6925	16.844	12.6976	0.07359	0	11.6139	1.66219	0.04956	0.19859	5.91839	0.04567	0	0	0.4442	0.061	1.92846	7.05278	0.08606	3.09414	0.42428	1.04612	0.102	0.15734	0	0	0	0
k__Bacteria|p__Firmicutes|c__Erysipelotrichia|o__Erysipelotrichales|f__Erysipelotrichaceae|g__Erysipelatoclostridium|s__Clostridium_innocuum	6.59578	0.13654	0.02188	0.10053	0	0.32174	2.17815	0.07111	0	0	0.3702	0.01642	0	0.00021	0	0	0.00168	0	0.03236	0.0118	0.06677	0	0.04023	0.02124	0.00194	0.7516	0.34446	0	0	0	0.01861	0	0	0	0.00161	0	0.1218	0	0.18889	0.06514	0.06783	0	0.01384	0	0	0.35978	0.09636	0.01412	0.25479
k__Bacteria|p__Firmicutes|c__Clostridia|o__Clostridiales|f__Ruminococcaceae|g__Ruthenibacterium|s__Ruthenibacterium_lactatiformans	6.36628	0.3833	0.11506	0	0.00015	0	0.01532	0	0	0	1.34882	0.01434	0.00853	0	0	0.11131	0	0	0.04634	0.0012	0.23167	0.02122	0.74856	0.21792	0.05656	2.04444	0.42499	0	0.03251	0	0	0.06539	0	0	0	0	0	0	0.02302	0.0115	0.06384	0	0.01152	0.03603	0.02495	0.09161	0.05244	0.25275	0.01948
k__Bacteria|p__Bacteroidetes|c__Bacteroidia|o__Bacteroidales|f__Bacteroidaceae|g__Bacteroides|s__Bacteroides_uniformis	4.24688	4.41413	0	0	0.24682	10.8832	6.60782	2.19493	0.0017	0	0	2.56235	1.26337	0	0	13.5081	3.71709	0.09821	0.43592	0	1.80956	4.56772	1.49387	8.45892	5.02762	0.47934	1.03468	0.18126	0.44056	0.00641	0.21904	0.60851	0	0	0	0	0.02874	0.24029	2.30232	0.61637	4.04295	0.86124	2.48919	0.06404	1.58971	0	0	0.11308	0
k__Bacteria|p__Bacteroidetes|c__Bacteroidia|o__Bacteroidales|f__Tannerellaceae|g__Parabacteroides|s__Parabacteroides_merdae	3.28974	3.97994	1.8197	0.31001	0.00814	0	0.87559	0	0.02653	0	15.7701	0.64021	0.00509	0	0	0	0	0	0.23346	0	0.63733	0	0	0	0	0.22158	0.4199	0.46355	0.14773	0.00893	0.28267	0.51699	0	0	0.4567	0	0.00622	0.01558	0	0	0	0.18206	1.33509	0.21835	1.25865	0	0	0	0
k__Bacteria|p__Firmicutes|c__Clostridia|o__Clostridiales|f__Lachnospiraceae|g__Lachnospiraceae_unclassified|s__Lachnospiraceae_bacterium_2_1_46FAA	2.9888	0	0	0	0	0	0	0	0	0	0	0	0	0	0	0	0	0	0	0.10023	0	0	0	0	0	0	0	0	0	0	0	0	0	0	0	0	0.01429	0	0	0	0	0	0	0	0	0	0	0	0
k__Bacteria|p__Firmicutes|c__Clostridia|o__Clostridiales|f__Lachnospiraceae|g__Blautia|s__Blautia_producta	2.80673	0.11468	0.01479	0	0.0052	0.06537	0.01114	0	0	0	0.59511	2.8465	0.04992	0	0	0	0.29888	0.04868	0	0.04141	0.26975	0	0.51925	0.13554	0.08373	0.02684	0.39582	0	0	0	0	0.00383	0	0	0	0	0.03821	0	0.34298	0.03804	0.02992	0	0	0	0	0.01438	0.13224	0.014	0.10856
k__Bacteria|p__Firmicutes|c__Negativicutes|o__Veillonellales|f__Veillonellaceae|g__Dialister|s__Dialister_invisus	2.62734	1.00982	0	0	0	0.15931	0	0.93943	0	0	0	0	0	0.10443	0.40822	0	0.31874	0.07972	2.02814	0	0.50189	0.65238	0.05426	0.09375	0.0114	0	0	0.49841	3.99349	1.24625	0.69294	0.22298	0	0.08096	0	0	0.02893	0.10797	0	0.14626	1.66598	1.44203	2.00074	2.08876	2.958	0.00683	0	0.20633	0
k__Bacteria|p__Firmicutes|c__Clostridia|o__Clostridiales|f__Eubacteriaceae|g__Eubacterium|s__Eubacterium_ramulus	2.39974	0	0	0.00015	0.00144	0	0.08998	0.52834	0	0	0	0	0.03615	0	0	0.10011	0.89463	0.37992	1.24293	0	0.75833	0	0	0.63729	2.41967	0.12212	0	0.11705	0	0	0	0.02332	0	0.75941	0.74296	0.00811	0.47871	0.09448	0	0	3.07471	0.10719	0.08915	0.11372	0.11585	0.01897	0.08219	0.08486	0
k__Bacteria|p__Actinobacteria|c__Coriobacteriia|o__Eggerthellales|f__Eggerthellaceae|g__Eggerthella|s__Eggerthella_lenta	1.41249	1.17098	0.70035	0.75447	0.07074	0.4878	0.77868	0.75221	0	0	0.4827	0	0.05691	0.01723	0	0	0.00634	0.0133	0.158	0.19842	0.65064	0.05538	0.3197	0.30271	0.07546	7.42058	3.41748	0	0.29401	0.16564	0.48583	0.01983	0	0.4556	0.02808	0	0.30031	0.0018	0	1.44212	0.54764	0.15419	0.05816	0.14208	0.07037	2.27203	3.28649	0.27957	3.01669
k__Bacteria|p__Firmicutes|c__Clostridia|o__Clostridiales|f__Peptostreptococcaceae|g__Clostridioides|s__Clostridioides_difficile	1.31436	0	0	0.69882	0	0.00843	2.42626	0.00485	0	0	0.00886	0	0	0	0	0.0449	0	0	0	0	0.02328	0	0	0	0	0	0	0	0	0	0	0	0	0	0	0	0	0	0	0	0	0	0	0	0	0	0	0	0
k__Bacteria|p__Bacteroidetes|c__Bacteroidia|o__Bacteroidales|f__Rikenellaceae|g__Alistipes|s__Alistipes_shahii	0.9062	0	0	0	0.00302	0	0	0	0	0	0	0	0.05741	0	0	0	0	0	0.02949	0	0.83529	0	0	0	0	0	0.01838	0	0	0	0.27814	0.0063	0	0	0	0	0	0	0	0	0	0	0	0	0	0.72427	0	0.0657	0
k__Bacteria|p__Firmicutes|c__Clostridia|o__Clostridiales|f__Lachnospiraceae|g__Enterocloster|s__Enterocloster_clostridioformis	0.87516	3.43288	5.70299	0	0	4.28484	0.0251	1.42227	0	0.01953	0.01665	4.33003	0	0.04374	2.2136	0.33199	0	0	0	0	1.56059	0	0.05061	0.00196	0	0	0.32883	0	0.00339	0	0.00084	0.03261	0	0	0	0	0	0	0.91768	4.1364	0.18773	0.03765	0.01158	0	0	0	0.32685	0.02219	0.06044
k__Bacteria|p__Firmicutes|c__Clostridia|o__Clostridiales|f__Lachnospiraceae|g__Enterocloster|s__Enterocloster_bolteae	0.70127	1.17346	0.08367	0.59118	0.00268	1.3559	1.75081	0.63064	0	0.06584	1.2922	0	0.02267	0.07328	0	0	0.12872	0.01673	0	0.06802	0.03096	0.01921	0.01358	0.0045	0.03479	0	0.01718	0	0.02718	0	0.00874	0.01317	0	0.21978	0.00698	0	0.00532	0	0.19508	0.32521	0.51827	0.01159	0.01542	0.01633	0.01372	0.04485	0.54197	0.00302	0.64622
k__Bacteria|p__Bacteroidetes|c__Bacteroidia|o__Bacteroidales|f__Bacteroidaceae|g__Bacteroides|s__Bacteroides_finegoldii	0.45986	2.33186	2.58065	0	0	0	0	0	0	0	0	0	0	0	0	2.40392	0.1434	0.00165	0.17997	0	0	0	0	0	0	0	0	0	0.08274	0.00076	0	0	0	0	0	0	0	0	0	0	0	0	0	0	0	0	0	0	0
k__Bacteria|p__Firmicutes|c__Clostridia|o__Clostridiales|f__Lachnospiraceae|g__Lachnoclostridium|s__Clostridium_scindens	0.40789	0.74264	1.40679	0	0.00264	0	0.00085	0	0	0	0.2787	0	0.01598	0.08208	0	0	0	0.01025	0	0.05063	0.23767	0.05046	0.4657	0.20138	0	2.52147	1.75916	0.00015	0	0	0.07827	0	0	0	0	0	0.06447	0	0	0	0	0	0.02309	0.02034	0	0.40167	0.04409	0	0.48493
k__Bacteria|p__Firmicutes|c__Clostridia|o__Clostridiales|f__Lachnospiraceae|g__Anaerostipes|s__Anaerostipes_caccae	0.27373	0.0113	0.01774	0	0	0.91261	0	0	0	0	0.11798	0	0	0	0.26954	0	0	0	0	0	0	0	0.02079	0.00208	0.00355	0.01683	1.24632	0	0	0	0	0	0	0	0.01446	0	0	0	0.0721	0	0.01613	0	0	0	0	0.01046	0.06431	0.03935	0.00725
k__Bacteria|p__Firmicutes|c__Negativicutes|o__Veillonellales|f__Veillonellaceae|g__Veillonella|s__Veillonella_dispar	0.23005	0	0	0	0	0	2.52311	0.27857	0	0.00191	0	0.00673	0	0.04311	0.27821	0.1232	0	0	0.00645	0.28275	0.1843	1.40339	0	0	0	0	0	0.34873	0	0	0	0.96558	6.31665	0.03192	0.04503	0.57332	0.01014	4.53509	5.23509	0.02875	0.00163	0.10985	0.00286	0.03787	0.00679	0.00433	0.01587	0.0009	0
k__Bacteria|p__Firmicutes|c__Clostridia|o__Clostridiales|f__Clostridiales_unclassified|g__Clostridiales_unclassified|s__Clostridiales_bacterium	0.09616	0	0	0	0.01177	0	0	0	0	0	0	0	0.06501	0.1305	2.54925	0	0.12072	0.0278	0	0	0.30781	0.12966	0.20658	0.43725	0.22935	0	0	0.14898	0	0	0.0255	0.00973	0	0	0.01902	0	0	0	0	0	0	0.00744	0	0	0	0.04177	0.24358	0.00209	0
k__Bacteria|p__Firmicutes|c__Clostridia|o__Clostridiales|f__Lachnospiraceae|g__Faecalicatena|s__Faecalicatena_contorta	0.06187	0.0165	0.00557	0	0	0.05538	0	0	0	0	0	0	0	0.01508	0	0	0	0	0.00279	0.00581	0.02173	0	0.05305	0.03744	0.03083	0.07734	0.19801	0.00075	0	0	0	0	0	0	0	0	0	0	0	0	0.00041	0	7e-05	0.00361	0.00089	0.02755	0.00664	0	0
k__Bacteria|p__Firmicutes|c__Bacilli|o__Lactobacillales|f__Enterococcaceae|g__Enterococcus|s__Enterococcus_faecalis	0.0397	0	0	0	96.1004	0	0.0692	0	0	0	0.01258	0	0.00539	0	0.00365	0	0	0	0	0	0	0	0	0	0	0	0	0	0	0	0	0	0	0	0	0	0	0	0	0	0	0	0	0	0	0	0	0	0
k__Bacteria|p__Firmicutes|c__Clostridia|o__Clostridiales|f__Lachnospiraceae|g__Faecalicatena|s__Faecalicatena_orotica	0.03647	0.00774	0.0004	0	0	0	0	0	0	0	0	0.09289	0	0	0	0	0	0	0	0.00361	0.16233	0	0	0	0	0	0.00762	0	0	0	0	0	0	0	0	0	0	0	0	0	0	0	0	0	0	0	0	0	0
k__Bacteria|p__Firmicutes|c__Clostridia|o__Clostridia_unclassified|f__Clostridia_unclassified|g__Clostridia_unclassified|s__Clostridia_unclassified_SGB4121	0.03399	0.01325	0.02508	0	0	0.03173	0.02915	0.10811	0	0	0.00179	0	0	0.01418	0	0	0	0	0.00487	0	0.01875	0.01809	0.03324	0.0452	0.03092	0	0.00178	0.00151	0	0	0.00186	0	0	0	0.00125	0	0	0	0.01469	0	0	0.00663	0.00738	0	0.00774	0.01262	0	0	0
k__Bacteria|p__Firmicutes|c__Erysipelotrichia|o__Erysipelotrichales|f__Erysipelotrichaceae|g__Erysipelatoclostridium|s__Erysipelatoclostridium_ramosum	0.00949	0.00344	0.03026	0	0	0.79322	0	0.00173	0.00341	0.05635	0	0.01779	0	0.00706	0.02721	0	0	0	0.00038	0	0.00606	0	0.01228	0.00872	0.00034	0.10039	0.03155	0	0	0	0	0	0	0	0	0	0.00378	0	0.11344	0.0082	0.00233	0	0	0	0	0.0347	0.11153	0.02523	0.00187
k__Bacteria|p__Fusobacteria|c__Fusobacteriia|o__Fusobacteriales|f__Fusobacteriaceae|g__Fusobacterium|s__Fusobacterium_pseudoperiodonticum	0.00851	0	0	0	0	0	0	0	0	0	0	0	0	0	0	0	0	0	0	0	0	0.00868	0	0	0	0	0	0	0	0	0	0	0	0	0	0	0	0	0	0	0	0	0	0	0	0	0	0	0
k__Bacteria|p__Actinobacteria|c__Coriobacteriia|o__Eggerthellales|f__Eggerthellaceae|g__Gordonibacter|s__Gordonibacter_pamelaeae	0.00438	0.07567	0	0	0	0	0	0	0	0	0	0	0	0	0	0	0	0	0	0	0.05821	0	0	0.03095	0.02535	0	0	0	0	0	0	0	0	0	0	0	0.01486	0	0	0	0	0	0	0	0	0	0	0	0
k__Bacteria|p__Bacteroidetes|c__Bacteroidia|o__Bacteroidales|f__Bacteroidaceae|g__Bacteroides|s__Bacteroides_stercoris|t__SGB1830_group	16.0324	23.469	16.959	0	0	0	1.01085	6.51873	0.10489	0	14.3205	4.10943	0	0	0	3.53876	5.88431	0.01016	0.37465	0	4.20483	0	0	0	0	0	10.1821	0	0.15726	0.00318	1.21405	2.74565	0.002	0	0	0.01368	0	0.88992	0	0	0	0.06781	3.32043	0.40604	1.75966	0	0	0	0
k__Bacteria|p__Proteobacteria|c__Gammaproteobacteria|o__Enterobacterales|f__Enterobacteriaceae|g__Escherichia|s__Escherichia_coli|t__SGB10068	12.5592	1.90896	1.76986	0	0.05259	13.5183	0	0.93807	0.63626	2.64794	0	0	0.24188	1.26206	39.8646	0	0.14997	0.13329	0.14681	0.00545	0.96057	2.00847	1.06214	0	0.06199	0	0.59543	0.24284	0.05189	0	0.09399	0.25516	0.04433	1.11526	1.83646	0.17201	1.02349	0.13191	2.062	0.62955	4.0356	1.52337	5.61342	0.77357	0.03682	0.13552	1.1154	0.00781	0.31126
k__Bacteria|p__Bacteroidetes|c__Bacteroidia|o__Bacteroidales|f__Tannerellaceae|g__Parabacteroides|s__Parabacteroides_distasonis|t__SGB1934	9.91037	1.98078	0.15836	1.25285	0.00706	0	3.48194	1.77984	0.034	0	0	0	0.03585	0	0	6.31685	0.43717	0.00548	0.07548	0	0.80953	0	0	0	0	0.25581	0.3223	0.54248	0.23401	0.01625	0.19351	0.95369	0	0	0	0.00276	0.00173	0.05334	0	0	0	0.1221	0.31918	0.12466	0.30163	2.15684	0.11714	0.58687	0.33779
k__Bacteria|p__Bacteroidetes|c__Bacteroidia|o__Bacteroidales|f__Bacteroidaceae|g__Bacteroides|s__Bacteroides_fragilis|t__SGB1855_group	8.49322	0.85144	0	0	0	14.0132	0.49043	0	0.01884	0	0	0	0.0008	0.6225	0	1.41111	0.6213	0.00286	0.02305	0	2.75373	0.03665	0.57023	0.19344	0.03973	0.00243	0.40864	0.86903	0	0	0.1472	0.15734	0	0.11821	0	0.00168	0.31257	0.60632	0	0	0	0.04357	2.14976	0.01008	0.28148	0.92783	0.00561	0.06451	0.04313
k__Bacteria|p__Bacteroidetes|c__Bacteroidia|o__Bacteroidales|f__Bacteroidaceae|g__Bacteroides|s__Bacteroides_ovatus|t__SGB1871	7.47497	0	0	0	0.01409	0	0.43536	2.31612	0	0	0	1.179	0.00873	0	0	0	0	0	0.02562	0	1.89965	0	0	0	0	0	0.10231	0.52443	0	0	0.01095	0.6013	0	0.18147	0	0	0.01138	0.67234	1.05975	0	1.42961	0.00437	0.48252	0	0.06955	0.40732	0.06033	0.02354	0
k__Bacteria|p__Bacteroidetes|c__Bacteroidia|o__Bacteroidales|f__Bacteroidales_unclassified|g__Phocaeicola|s__Phocaeicola_vulgatus|t__SGB1814	7.33701	9.22715	21.4005	0	0.18199	0	23.1252	13.5056	0.72629	0	7.37532	0.85889	0.53399	4.1961	0	24.3854	2.09862	0.04484	1.65871	0	6.50964	15.9887	6.6925	16.844	12.6976	0.07359	0	11.6139	1.66219	0.04956	0.19859	5.91839	0.04567	0	0	0.4442	0.061	1.92846	7.05278	0.08606	3.09414	0.42428	1.04612	0.102	0.15734	0	0	0	0
k__Bacteria|p__Firmicutes|c__Erysipelotrichia|o__Erysipelotrichales|f__Erysipelotrichaceae|g__Erysipelatoclostridium|s__Clostridium_innocuum|t__SGB4037_group	6.59578	0.13654	0.02188	0.10053	0	0.32174	2.17815	0.07111	0	0	0.3702	0.01642	0	0.00021	0	0	0.00168	0	0.03236	0.0118	0.06677	0	0.04023	0.02124	0.00194	0.7516	0.34446	0	0	0	0.01861	0	0	0	0.00161	0	0.1218	0	0.18889	0.06514	0.06783	0	0.01384	0	0	0.35978	0.09636	0.01412	0.25479
k__Bacteria|p__Firmicutes|c__Clostridia|o__Clostridiales|f__Ruminococcaceae|g__Ruthenibacterium|s__Ruthenibacterium_lactatiformans|t__SGB15271	6.36628	0.3833	0.11506	0	0.00015	0	0.01532	0	0	0	1.34882	0.01434	0.00853	0	0	0.11131	0	0	0.04634	0.0012	0.23167	0.02122	0.74856	0.21792	0.05656	2.04444	0.42499	0	0.03251	0	0	0.06539	0	0	0	0	0	0	0.02302	0.0115	0.06384	0	0.01152	0.03603	0.02495	0.09161	0.05244	0.25275	0.01948
k__Bacteria|p__Bacteroidetes|c__Bacteroidia|o__Bacteroidales|f__Bacteroidaceae|g__Bacteroides|s__Bacteroides_uniformis|t__SGB1836_group	4.24688	4.41413	0	0	0.24682	10.8832	6.60782	2.19493	0.0017	0	0	2.56235	1.26337	0	0	13.5081	3.71709	0.09821	0.43592	0	1.80956	4.56772	1.49387	8.45892	5.02762	0.47934	1.03468	0.18126	0.44056	0.00641	0.21904	0.60851	0	0	0	0	0.02874	0.24029	2.30232	0.61637	4.04295	0.86124	2.48919	0.06404	1.58971	0	0	0.11308	0
k__Bacteria|p__Bacteroidetes|c__Bacteroidia|o__Bacteroidales|f__Tannerellaceae|g__Parabacteroides|s__Parabacteroides_merdae|t__SGB1949	3.28974	3.97994	1.8197	0.31001	0.00814	0	0.87559	0	0.02653	0	15.7701	0.64021	0.00509	0	0	0	0	0	0.23346	0	0.63733	0	0	0	0	0.22158	0.4199	0.46355	0.14773	0.00893	0.28267	0.51699	0	0	0.4567	0	0.00622	0.01558	0	0	0	0.18206	1.33509	0.21835	1.25865	0	0	0	0
k__Bacteria|p__Firmicutes|c__Clostridia|o__Clostridiales|f__Lachnospiraceae|g__Lachnospiraceae_unclassified|s__Lachnospiraceae_bacterium_2_1_46FAA|t__SGB4549	2.9888	0	0	0	0	0	0	0	0	0	0	0	0	0	0	0	0	0	0	0.10023	0	0	0	0	0	0	0	0	0	0	0	0	0	0	0	0	0.01429	0	0	0	0	0	0	0	0	0	0	0	0
k__Bacteria|p__Firmicutes|c__Clostridia|o__Clostridiales|f__Lachnospiraceae|g__Blautia|s__Blautia_producta|t__SGB4786	2.80673	0	0	0	0	0.00703	0	0	0	0	0.51246	2.84616	0	0	0	0	0	0	0	0.04141	0.02864	0	0.01108	0.03705	0.01901	0	0.25339	0	0	0	0	0	0	0	0	0	0.03821	0	0.01343	0	0	0	0	0	0	0	0.02027	0.014	0
k__Bacteria|p__Firmicutes|c__Negativicutes|o__Veillonellales|f__Veillonellaceae|g__Dialister|s__Dialister_invisus|t__SGB5825_group	2.62734	1.00982	0	0	0	0.15931	0	0.93943	0	0	0	0	0	0.10443	0.40822	0	0.31874	0.07972	2.02814	0	0.50189	0.65238	0.05426	0.09375	0.0114	0	0	0.49841	3.99349	1.24625	0.69294	0.22298	0	0.08096	0	0	0.02893	0.10797	0	0.14626	1.66598	1.44203	2.00074	2.08876	2.958	0.00683	0	0.20633	0
k__Bacteria|p__Firmicutes|c__Clostridia|o__Clostridiales|f__Eubacteriaceae|g__Eubacterium|s__Eubacterium_ramulus|t__SGB4959	2.39974	0	0	0.00015	0.00144	0	0.08998	0.52834	0	0	0	0	0.03615	0	0	0.10011	0.89463	0.37992	1.24293	0	0.75833	0	0	0.63729	2.41967	0.12212	0	0	0	0	0	0.02332	0	0.75941	0.74296	0.00811	0.47871	0.09448	0	0	3.07471	0.10719	0.08915	0.11372	0.11585	0.01897	0.08219	0.08486	0
k__Bacteria|p__Actinobacteria|c__Coriobacteriia|o__Eggerthellales|f__Eggerthellaceae|g__Eggerthella|s__Eggerthella_lenta|t__SGB14809	1.41249	1.17098	0.70035	0.75447	0.07074	0.4878	0.77868	0.75221	0	0	0.4827	0	0.05691	0.01723	0	0	0.00634	0.0133	0.158	0.19842	0.65064	0.05538	0.3197	0.30271	0.07546	7.42058	3.41748	0	0.29401	0.16564	0.48583	0.01983	0	0.4556	0.02808	0	0.30031	0.0018	0	1.44212	0.54764	0.15419	0.05816	0.14208	0.07037	2.27203	3.28649	0.27957	3.01669
k__Bacteria|p__Firmicutes|c__Clostridia|o__Clostridiales|f__Peptostreptococcaceae|g__Clostridioides|s__Clostridioides_difficile|t__SGB6136	1.31436	0	0	0.69882	0	0.00843	2.42626	0.00485	0	0	0.00886	0	0	0	0	0.0449	0	0	0	0	0.02328	0	0	0	0	0	0	0	0	0	0	0	0	0	0	0	0	0	0	0	0	0	0	0	0	0	0	0	0
k__Bacteria|p__Bacteroidetes|c__Bacteroidia|o__Bacteroidales|f__Rikenellaceae|g__Alistipes|s__Alistipes_shahii|t__SGB2295	0.9062	0	0	0	0.00302	0	0	0	0	0	0	0	0.05741	0	0	0	0	0	0.02949	0	0.83529	0	0	0	0	0	0.01838	0	0	0	0.27814	0.0063	0	0	0	0	0	0	0	0	0	0	0	0	0	0.72427	0	0.0657	0
k__Bacteria|p__Firmicutes|c__Clostridia|o__Clostridiales|f__Lachnospiraceae|g__Enterocloster|s__Enterocloster_clostridioformis|t__SGB4760	0.87516	3.43288	5.70299	0	0	4.28484	0.0251	1.42227	0	0.01953	0.01665	4.33003	0	0.04374	2.2136	0.33199	0	0	0	0	1.56059	0	0.05061	0.00196	0	0	0.32883	0	0.00339	0	0.00084	0.03261	0	0	0	0	0	0	0.91768	4.1364	0.18773	0.03765	0.01158	0	0	0	0.32685	0.02219	0.06044
k__Bacteria|p__Firmicutes|c__Clostridia|o__Clostridiales|f__Lachnospiraceae|g__Enterocloster|s__Enterocloster_bolteae|t__SGB4758_group	0.70127	1.17346	0.08367	0.59118	0.00268	1.3559	1.75081	0.63064	0	0.06584	1.2922	0	0.02267	0.07328	0	0	0.12872	0.01673	0	0.06802	0.03096	0.01921	0.01358	0.0045	0.03479	0	0.01718	0	0.02718	0	0.00874	0.01317	0	0.21978	0.00698	0	0.00532	0	0.19508	0.32521	0.51827	0.01159	0.01542	0.01633	0.01372	0.04485	0.54197	0.00302	0.64622
k__Bacteria|p__Bacteroidetes|c__Bacteroidia|o__Bacteroidales|f__Bacteroidaceae|g__Bacteroides|s__Bacteroides_finegoldii|t__SGB1862	0.45986	2.33186	2.58065	0	0	0	0	0	0	0	0	0	0	0	0	2.40392	0.1434	0.00165	0.17997	0	0	0	0	0	0	0	0	0	0.08274	0.00076	0	0	0	0	0	0	0	0	0	0	0	0	0	0	0	0	0	0	0
k__Bacteria|p__Firmicutes|c__Clostridia|o__Clostridiales|f__Lachnospiraceae|g__Lachnoclostridium|s__Clostridium_scindens|t__SGB4630_group	0.40789	0.74264	1.40679	0	0.00264	0	0.00085	0	0	0	0.2787	0	0.01598	0.08208	0	0	0	0.01025	0	0.05063	0.23767	0.05046	0.4657	0.20138	0	2.52147	1.75916	0.00015	0	0	0.07827	0	0	0	0	0	0.06447	0	0	0	0	0	0.02309	0.02034	0	0.40167	0.04409	0	0.48493
k__Bacteria|p__Firmicutes|c__Clostridia|o__Clostridiales|f__Lachnospiraceae|g__Anaerostipes|s__Anaerostipes_caccae|t__SGB4529	0.27373	0.0113	0.01774	0	0	0.91261	0	0	0	0	0.11798	0	0	0	0.26954	0	0	0	0	0	0	0	0.02079	0.00208	0.00355	0.01683	1.24632	0	0	0	0	0	0	0	0.01446	0	0	0	0.0721	0	0.01613	0	0	0	0	0.01046	0.06431	0.03935	0.00725
k__Bacteria|p__Firmicutes|c__Negativicutes|o__Veillonellales|f__Veillonellaceae|g__Veillonella|s__Veillonella_dispar|t__SGB6952	0.23005	0	0	0	0	0	2.52311	0.27857	0	0.00191	0	0.00673	0	0.04311	0.27821	0.1232	0	0	0.00645	0.28275	0.1843	1.40339	0	0	0	0	0	0.34873	0	0	0	0.96558	6.31665	0.03192	0.04503	0.57332	0.01014	4.53509	5.23509	0.02875	0.00163	0.10985	0.00286	0.03787	0.00679	0.00433	0.01587	0.0009	0
k__Bacteria|p__Firmicutes|c__Clostridia|o__Clostridiales|f__Clostridiales_unclassified|g__Clostridiales_unclassified|s__Clostridiales_bacterium|t__SGB15158	0.09616	0	0	0	0.01177	0	0	0	0	0	0	0	0.06501	0.1305	2.54925	0	0.12072	0.0278	0	0	0.30781	0.12966	0.20658	0.43725	0.22935	0	0	0.14898	0	0	0.0255	0.00973	0	0	0.01902	0	0	0	0	0	0	0.00744	0	0	0	0.02992	0.24358	0.00209	0
k__Bacteria|p__Firmicutes|c__Clostridia|o__Clostridiales|f__Lachnospiraceae|g__Faecalicatena|s__Faecalicatena_contorta|t__SGB4613	0.06187	0.0165	0.00557	0	0	0.05538	0	0	0	0	0	0	0	0.01508	0	0	0	0	0.00279	0.00581	0.02173	0	0.05305	0.03744	0.03083	0.07734	0.19801	0.00075	0	0	0	0	0	0	0	0	0	0	0	0	0.00041	0	7e-05	0.00361	0.00089	0.02755	0.00664	0	0
k__Bacteria|p__Firmicutes|c__Bacilli|o__Lactobacillales|f__Enterococcaceae|g__Enterococcus|s__Enterococcus_faecalis|t__SGB7962	0.0397	0	0	0	96.1004	0	0.0692	0	0	0	0.01258	0	0.00539	0	0.00365	0	0	0	0	0	0	0	0	0	0	0	0	0	0	0	0	0	0	0	0	0	0	0	0	0	0	0	0	0	0	0	0	0	0
k__Bacteria|p__Firmicutes|c__Clostridia|o__Clostridiales|f__Lachnospiraceae|g__Faecalicatena|s__Faecalicatena_orotica|t__SGB4616	0.03647	0.00774	0.0004	0	0	0	0	0	0	0	0	0.09289	0	0	0	0	0	0	0	0.00361	0.16233	0	0	0	0	0	0.00762	0	0	0	0	0	0	0	0	0	0	0	0	0	0	0	0	0	0	0	0	0	0
k__Bacteria|p__Firmicutes|c__Clostridia|o__Clostridia_unclassified|f__Clostridia_unclassified|g__Clostridia_unclassified|s__Clostridia_unclassified_SGB4121|t__SGB4121	0.03399	0.01325	0.02508	0	0	0.03173	0.02915	0.10811	0	0	0.00179	0	0	0.01418	0	0	0	0	0.00487	0	0.01875	0.01809	0.03324	0.0452	0.03092	0	0.00178	0.00151	0	0	0.00186	0	0	0	0.00125	0	0	0	0.01469	0	0	0.00663	0.00738	0	0.00774	0.01262	0	0	0
k__Bacteria|p__Firmicutes|c__Erysipelotrichia|o__Erysipelotrichales|f__Erysipelotrichaceae|g__Erysipelatoclostridium|s__Erysipelatoclostridium_ramosum|t__SGB6744	0.00949	0.00344	0.03026	0	0	0.79322	0	0.00173	0.00341	0.05635	0	0.01779	0	0.00706	0.02721	0	0	0	0.00038	0	0.00606	0	0.01228	0.00872	0.00034	0.10039	0.03155	0	0	0	0	0	0	0	0	0	0.00378	0	0.11344	0.0082	0.00233	0	0	0	0	0.0347	0.11153	0.02523	0.00187
k__Bacteria|p__Fusobacteria|c__Fusobacteriia|o__Fusobacteriales|f__Fusobacteriaceae|g__Fusobacterium|s__Fusobacterium_pseudoperiodonticum|t__SGB5989	0.00851	0	0	0	0	0	0	0	0	0	0	0	0	0	0	0	0	0	0	0	0	0.00868	0	0	0	0	0	0	0	0	0	0	0	0	0	0	0	0	0	0	0	0	0	0	0	0	0	0	0
k__Bacteria|p__Actinobacteria|c__Coriobacteriia|o__Eggerthellales|f__Eggerthellaceae|g__Gordonibacter|s__Gordonibacter_pamelaeae|t__SGB14807	0.00438	0.07567	0	0	0	0	0	0	0	0	0	0	0	0	0	0	0	0	0	0	0.05821	0	0	0.03095	0.02535	0	0	0	0	0	0	0	0	0	0	0	0.01486	0	0	0	0	0	0	0	0	0	0	0	0
k__Bacteria|p__Firmicutes|c__CFGB1340	0	2.45447	0	0	0.07541	0	0	0	0	0	0	0	0.40364	0	0	0	0	0	0	0	0.00764	0	0	0	0	0	0	0	1.45434	0.00081	0	0	0	0	0	0.00715	0.90613	0.00247	0	0.59037	0	0.78588	2.53393	0	0	0.93822	0	0.21654	0
k__Bacteria|p__Actinobacteria|c__Actinobacteria	0	0.82245	0.56046	0.07811	0.98112	6.47821	0.23186	8.0601	2.56585	74.1852	1.02658	0	1.91441	72.1944	0.00743	0	29.6218	66.5824	28.2399	0.08561	15.1698	16.1109	15.2639	18.3159	22.5689	6.48492	0.22199	0.47591	25.7123	80.0108	55.9249	1.44156	18.1593	29.9594	55.3011	8.24899	18.9319	2.44072	3.14905	42.1863	28.5161	30.2516	3.03991	1.65441	9.69547	5.43469	11.4924	29.2986	75.3595
k__Bacteria|p__Proteobacteria|c__Deltaproteobacteria	0	0.76584	0	0	0.026	3.26689	1.38111	0	0	0	0	0	0.08665	0	0	0	0.49285	0.12252	0	0.32753	0.07051	0	1.3524	0.63947	0.73789	0	0	0.85057	0.1899	0.03925	0.62875	0.06188	0	0.04714	0	0	0.05406	0.43484	0	0	0	0.10126	0.57668	0.12601	0.36331	0	0	0	0
k__Bacteria|p__Firmicutes|c__CFGB42358	0	0.01414	0.00488	0	0	0	0	0	0	0	0	0	0	0	0.03027	0	0.00264	0	0	0	0	0	0.01022	0	0	0	0	0	0	0	0	0	0	0	0	0	0	0	0	0	0.01209	0	0	0	0	0	0	0	0
k__Bacteria|p__Proteobacteria|c__Epsilonproteobacteria	0	0.00124	0	0	0	0	0	0	0	0	0	0	0	0	0.01077	0	0	0	0	0.00156	0	0.11047	0	0	0	0	0	0	0	0	0	0	0	0	0	0	0	0	0	0	0	0	0	0	0	0	0	0	0
k__Bacteria|p__Firmicutes|c__CFGB1340|o__OFGB1340	0	2.45447	0	0	0.07541	0	0	0	0	0	0	0	0.40364	0	0	0	0	0	0	0	0.00764	0	0	0	0	0	0	0	1.45434	0.00081	0	0	0	0	0	0.00715	0.90613	0.00247	0	0.59037	0	0.78588	2.53393	0	0	0.93822	0	0.21654	0
k__Bacteria|p__Proteobacteria|c__Deltaproteobacteria|o__Desulfovibrionales	0	0.76584	0	0	0.026	3.26689	1.38111	0	0	0	0	0	0.08665	0	0	0	0.49285	0.12252	0	0.32753	0.07051	0	1.3524	0.63947	0.73789	0	0	0.85057	0.1899	0.03925	0.62875	0.06188	0	0.04714	0	0	0.05406	0.43484	0	0	0	0.10126	0.57668	0.12601	0.36331	0	0	0	0
k__Bacteria|p__Actinobacteria|c__Actinobacteria|o__Bifidobacteriales	0	0.68327	0.56046	0.00482	0.39966	6.41096	0.14192	6.70135	2.54903	74.1659	1.02658	0	1.91441	72.189	0	0	29.6041	66.3921	28.1714	0.0509	15.1345	16.0841	15.2135	18.3025	22.5656	6.4547	0	0.46382	25.482	79.9967	55.8635	1.39737	17.8853	29.8502	55.2777	8.15915	18.8713	2.39379	0.21946	41.7059	28.1116	30.0122	2.80045	1.61985	9.62131	5.33444	11.2754	29.1358	75.1509
k__Bacteria|p__Actinobacteria|c__Actinobacteria|o__Actinomycetales	0	0.13918	0	0	0.22599	0.05462	0.03001	1.32754	0	0.01556	0	0	0	0.00536	0.00743	0	0.0177	0.18708	0	0.00787	0.0224	0	0.05036	0.01341	0.0033	0.02985	0.22199	0	0.21407	0.01404	0.06023	0	0.10746	0.05678	0.02172	0.05043	0.05709	0.02671	2.18763	0.39954	0.38959	0.15224	0.00847	0.01604	0.07404	0.08814	0.1892	0.16218	0.09719
k__Bacteria|p__Firmicutes|c__CFGB42358|o__OFGB42358	0	0.01414	0.00488	0	0	0	0	0	0	0	0	0	0	0	0.03027	0	0.00264	0	0	0	0	0	0.01022	0	0	0	0	0	0	0	0	0	0	0	0	0	0	0	0	0	0.01209	0	0	0	0	0	0	0	0
k__Bacteria|p__Proteobacteria|c__Epsilonproteobacteria|o__Campylobacterales	0	0.00124	0	0	0	0	0	0	0	0	0	0	0	0	0.01077	0	0	0	0	0.00156	0	0.11047	0	0	0	0	0	0	0	0	0	0	0	0	0	0	0	0	0	0	0	0	0	0	0	0	0	0	0
k__Bacteria|p__Firmicutes|c__CFGB1340|o__OFGB1340|f__FGB1340	0	2.45447	0	0	0.07541	0	0	0	0	0	0	0	0.40364	0	0	0	0	0	0	0	0.00764	0	0	0	0	0	0	0	1.45434	0.00081	0	0	0	0	0	0.00715	0.90613	0.00247	0	0.59037	0	0.78588	2.53393	0	0	0.93822	0	0.21654	0
k__Bacteria|p__Firmicutes|c__Clostridia|o__Clostridiales|f__Oscillospiraceae	0	1.21185	2.23094	0	0.00652	0	0.03633	0	0	0	2.96634	0	0.07221	0	0	0	0.00699	0	0.47782	0	0.48915	0.01017	0.15863	1.08942	0.1055	0	0	0	0	0	0.07165	0.05449	0	0	0	0	0	0	0	0	0	0	1.21533	0.00638	0.44057	0.14188	0.09803	0.03771	0.11778
k__Bacteria|p__Proteobacteria|c__Deltaproteobacteria|o__Desulfovibrionales|f__Desulfovibrionaceae	0	0.76584	0	0	0.026	3.26689	1.38111	0	0	0	0	0	0.08665	0	0	0	0.49285	0.12252	0	0.32753	0.07051	0	1.3524	0.63947	0.73789	0	0	0.85057	0.1899	0.03925	0.62875	0.06188	0	0.04714	0	0	0.05406	0.43484	0	0	0	0.10126	0.57668	0.12601	0.36331	0	0	0	0
k__Bacteria|p__Actinobacteria|c__Actinobacteria|o__Bifidobacteriales|f__Bifidobacteriaceae	0	0.68327	0.56046	0.00482	0.39966	6.41096	0.14192	6.70135	2.54903	74.1659	1.02658	0	1.91441	72.189	0	0	29.6041	66.3921	28.1714	0.0509	15.1345	16.0841	15.2135	18.3025	22.5656	6.4547	0	0.46382	25.482	79.9967	55.8635	1.39737	17.8853	29.8502	55.2777	8.15915	18.8713	2.39379	0.21946	41.7059	28.1116	30.0122	2.80045	1.61985	9.62131	5.33444	11.2754	29.1358	75.1509
k__Bacteria|p__Firmicutes|c__Bacilli|o__Lactobacillales|f__Streptococcaceae	0	0.29553	0.59932	0.29175	0.12595	0.18938	0.57548	1.09999	0	1.00503	0	0	90.3667	0.00776	0.11244	2.20376	1.11203	0.46559	0.75608	1.04902	0.58394	0.41697	1.6495	0.05633	0.04818	0	0.00562	0.02951	0.52877	0.31152	0.06823	0.49161	13.2209	0.20971	0.12664	1.44956	3.50965	3.55332	16.0194	0.65926	2.12302	3.52788	0.0742	0.06188	0.01761	0.23451	0.41833	2.68322	0.37392
k__Bacteria|p__Firmicutes|c__Clostridia|o__Clostridiales|f__Clostridiaceae	0	0.18021	0.03263	1.90626	0.09176	0.22913	2.73482	8.65291	0.58867	0.25035	0.49734	0	0.19242	1.15478	2.983	0	5.64186	0.97756	0.75633	2.1495	0.58633	0.61303	2.71196	1.4681	2.8292	0.19642	3.02302	7.89045	1.48157	0.62982	0.3316	0.93771	1.33407	4.58775	1.76249	0.22063	8.12879	3.89853	14.5477	6.38367	8.34018	1.47815	1.35182	5.59306	4.946	0.11624	4.9277	4.37872	0.3716
k__Bacteria|p__Actinobacteria|c__Actinobacteria|o__Actinomycetales|f__Actinomycetaceae	0	0.13918	0	0	0.22599	0.05462	0.03001	1.32754	0	0.01556	0	0	0	0.00536	0.00743	0	0.0177	0.18708	0	0.00787	0.0224	0	0.05036	0.01341	0.0033	0.02985	0.22199	0	0.21407	0.01404	0.06023	0	0.10746	0.05678	0.02172	0.05043	0.05709	0.02671	2.18763	0.39954	0.38959	0.15224	0.00847	0.01604	0.07404	0.08814	0.1892	0.16218	0.09719
k__Bacteria|p__Proteobacteria|c__Gammaproteobacteria|o__Enterobacterales|f__Morganellaceae	0	0.02485	0	0	0	0	0	0	0	0.04111	0	0	0	0.00168	0	0	0	0	0	0	0	0.14085	0	0	0	0	0	0	0	0	0	0	0	0	0	0	0	0	0	0	0	0	0	0	0	0	0	0	0
k__Bacteria|p__Firmicutes|c__CFGB42358|o__OFGB42358|f__FGB42358	0	0.01414	0.00488	0	0	0	0	0	0	0	0	0	0	0	0.03027	0	0.00264	0	0	0	0	0	0.01022	0	0	0	0	0	0	0	0	0	0	0	0	0	0	0	0	0	0.01209	0	0	0	0	0	0	0	0
k__Bacteria|p__Proteobacteria|c__Epsilonproteobacteria|o__Campylobacterales|f__Campylobacteraceae	0	0.00124	0	0	0	0	0	0	0	0	0	0	0	0	0.01077	0	0	0	0	0.00156	0	0.11047	0	0	0	0	0	0	0	0	0	0	0	0	0	0	0	0	0	0	0	0	0	0	0	0	0	0	0
k__Bacteria|p__Firmicutes|c__Clostridia|o__Clostridiales|f__Lachnospiraceae|g__Mediterraneibacter	0	9.35824	10.8002	0	0.00852	15.6619	0.00494	0.29105	0.19143	0.28288	3.4529	0.99082	0.09932	1.13948	6.85457	0	0.98673	0.24903	0.86217	1.01787	5.22183	11.1302	2.90189	1.4584	1.47444	3.80184	13.4397	1.1773	0.6889	0.05449	0.46613	0.32755	4.19361	1.2	0.70831	0.21144	3.76549	0.89055	4.16017	0.59819	2.15229	3.63709	5.20876	2.19489	0.37143	0.60167	6.66767	0.36089	0.22907
k__Bacteria|p__Firmicutes|c__Clostridia|o__Clostridiales|f__Lachnospiraceae|g__Roseburia	0	7.9338	5.16126	0	0.02872	0	0	2.5812	0	1.12998	0	0	0.02245	2.15288	19.5633	0	0.64383	0.62206	0.09332	4.20202	0.71474	9.35867	1.28388	0.60112	1.50033	0	0	4.31794	0.95381	0.44889	1.77022	0.07076	0.64023	0.70423	0.74317	0.01157	0.04567	0.88364	0	0.10244	0.32402	1.85521	1.29032	2.67373	2.97776	0.21057	0.34931	0.00192	0.02241
k__Bacteria|p__Firmicutes|c__CFGB1340|o__OFGB1340|f__FGB1340|g__GGB3256	0	2.45447	0	0	0.07541	0	0	0	0	0	0	0	0.40364	0	0	0	0	0	0	0	0.00764	0	0	0	0	0	0	0	1.45434	0.00081	0	0	0	0	0	0.00715	0.90613	0.00247	0	0.59037	0	0.78588	2.53393	0	0	0.93822	0	0.21654	0
k__Bacteria|p__Firmicutes|c__Clostridia|o__Clostridiales|f__Ruminococcaceae|g__Ruminococcus	0	2.2168	4.61049	0	0.11291	0	0	0	0	0	0	0	0.30592	0	0	0	0.8408	0.43964	0.79092	0.48452	0.32908	0	0	0	0.0854	0	0	0.85389	0	0	0	0.032	0	0	0.00312	0	0.59132	0.47433	0	1.20853	0.65858	2.24687	4.69524	1.72237	10.3403	2.54986	0.2536	0	0.00562
k__Bacteria|p__Firmicutes|c__Clostridia|o__Clostridiales|f__Lachnospiraceae|g__Fusicatenibacter	0	1.49129	1.09676	0	0.10442	0	0	2.01425	0	3.46566	0	0	0.32065	1.11172	0	0	0.94544	0.80846	2.57785	9.47765	1.75373	0.18319	2.71073	3.08743	3.51106	20.3183	8.14651	0.90162	6.01656	3.30746	3.47393	0.36529	0.94936	3.38106	1.03287	0.06464	3.47921	0.25147	0	0.61768	2.22097	2.26844	2.21697	2.89015	1.46367	1.78661	6.28232	7.16047	1.38524
k__Bacteria|p__Firmicutes|c__Clostridia|o__Clostridiales|f__Oscillospiraceae|g__Dysosmobacter	0	1.21185	2.23094	0	0.00652	0	0.03633	0	0	0	2.96634	0	0.07221	0	0	0	0.00699	0	0.03098	0	0.48915	0.01017	0.15863	1.08942	0.1055	0	0	0	0	0	0.07165	0.05449	0	0	0	0	0	0	0	0	0	0	0.10552	0.00536	0.05647	0.14188	0.09803	0.03771	0.11778
k__Bacteria|p__Firmicutes|c__Clostridia|o__Clostridiales|f__Ruminococcaceae|g__Flavonifractor	0	1.20571	2.40743	0.48865	0.02144	0.01665	0.556	0.01431	0	0	3.24931	0.11378	0.13913	0.03017	2.38598	0	0.05908	0.00967	0.06424	0.13372	0.60348	0.45043	0.73125	1.94051	0.27082	0.27757	3.00799	0.06755	0.06183	0.01111	0.78979	0.01885	0	0	0.0306	0	0.01642	0	0.25861	0	0.11375	0.00107	0.01562	0	0.01308	0.00555	0.00542	0	0.01032
k__Bacteria|p__Firmicutes|c__Clostridia|o__Clostridiales|f__Lachnospiraceae|g__GGB3433	0	0.84815	0	0	0	0.10317	0	0.01817	0	0	0	0	0	0	0	0	0.03231	0.00535	0	0	0.02057	0	0	0.08111	0.23464	0	0	0	0	0	0	0.00713	0	0	0	0	0	0	0	0	0	0	0	0	0	0	0	0.05665	0
k__Bacteria|p__Proteobacteria|c__Deltaproteobacteria|o__Desulfovibrionales|f__Desulfovibrionaceae|g__Bilophila	0	0.76584	0	0	0.026	3.26689	1.38111	0	0	0	0	0	0.08665	0	0	0	0.49285	0.12252	0	0.32753	0.07051	0	1.3524	0.63947	0.73789	0	0	0.85057	0.1899	0.03925	0.62875	0.0425	0	0.04714	0	0	0.05406	0.43484	0	0	0	0.10126	0.57668	0.12601	0.36331	0	0	0	0
k__Bacteria|p__Firmicutes|c__Clostridia|o__Clostridiales|f__Lachnospiraceae|g__Faecalimonas	0	0.7339	0.92167	0	0	0.14585	0	0	0.01613	0.07581	0.0289	0	0	0.48838	2.03349	0	0.01841	0.00197	0	0.17918	0.19428	0.32104	1.54744	0.32384	0.07517	0.05905	0.18808	0	0	0	0.03077	0	0	0	0	0.0809	0.33789	0	0.18407	0.04644	0.16546	0.01631	0	0	0	0.05043	1.30591	0	0.05405
k__Bacteria|p__Actinobacteria|c__Actinobacteria|o__Bifidobacteriales|f__Bifidobacteriaceae|g__Bifidobacterium	0	0.68327	0.56046	0.00482	0.39966	6.41096	0.14192	6.67417	2.54903	74.1659	1.02658	0	1.91441	72.189	0	0	29.6041	66.3921	28.1714	0.0509	15.1345	16.0841	15.2135	18.3025	22.5656	6.4547	0	0.46382	25.482	79.9967	55.8635	1.39737	17.8853	29.8502	55.2777	8.15915	18.8713	2.39379	0.20624	41.6551	28.1116	30.0122	2.80045	1.61985	9.62131	5.33444	11.2754	29.1358	75.1509
k__Bacteria|p__Firmicutes|c__Clostridia|o__Clostridiales|f__Ruminococcaceae|g__Agathobaculum	0	0.40533	0.54312	0.00198	0	0	0.13788	0.48588	0	0	0	0	0.01075	0.04584	0	0	0.84174	1.1634	0.13959	2.02207	0.20948	0.22615	0	0.3265	0.25798	0	0	0.39156	0.16758	0.16701	0.3387	0.38372	0.98579	3.0393	0.72417	0.0205	1.42194	0.05171	0.0814	0.02228	0.08102	0.56029	0.56199	0.32736	0.70168	0.13572	0	0.00366	0.03395
k__Bacteria|p__Firmicutes|c__Bacilli|o__Lactobacillales|f__Streptococcaceae|g__Streptococcus	0	0.29553	0.5049	0.16614	0.09225	0.18938	0.49506	1.09882	0	1.00503	0	0	90.3667	0.00776	0.1112	2.20376	1.10267	0.46559	0.75608	1.0373	0.58394	0.41697	1.6495	0.05633	0.04818	0	0.00562	0.02951	0.52877	0.31152	0.06823	0.49161	12.1414	0.20971	0.12664	1.44956	3.40999	3.55332	15.8668	0.61021	2.10317	3.5235	0.0742	0.06188	0.01477	0.23451	0.41833	2.39564	0.35998
k__Bacteria|p__Firmicutes|c__Clostridia|o__Clostridiales|f__Ruminococcaceae|g__Pseudoflavonifractor	0	0.23874	0.61073	0	0	0	0.00121	0	0	0	0	0	0	0	0	0	0	0	0	0	0	0	0.00778	0.24894	0.00139	0	0	0	0	0	0	0	0	0	0	0	0	0	0	0	0	0	0.00332	0	0.00838	0	0	0	0
k__Bacteria|p__Firmicutes|c__Clostridia|o__Clostridiales|f__Ruminococcaceae|g__Phocea	0	0.22061	0.12558	0	0	0	0	0	0	0	0.08519	0	0	0.01279	0	0	0.01338	0.01905	0.027	0	0.02855	0	0	0	0	0.04071	0.16488	0.00965	0	0	0	0	0	0	0	0	0	0	0	0	0	0	0.00302	0.01972	0.01587	0.0129	0.00477	0	0
k__Bacteria|p__Firmicutes|c__Clostridia|o__Clostridiales|f__Lachnospiraceae|g__Anaerobutyricum	0	0.17746	0.12489	0	0	0	0.14302	0.29619	0.14004	0.46058	0	0	0.00497	1.23201	4.59142	0	0.35087	0.42296	2.06727	1.39432	0.08451	2.15475	1.76573	0.86078	0.52831	1.0479	0	1.33095	0.49926	0.37092	0.12829	0.04178	0.02821	9.7331	0	0.09031	7.42954	0.77771	0.84635	0.26944	0.4294	1.9208	1.02326	2.89895	0.4131	0.73503	0.71604	0.97414	1.50049
k__Bacteria|p__Actinobacteria|c__Actinobacteria|o__Actinomycetales|f__Actinomycetaceae|g__Actinomyces	0	0.13918	0	0	0	0.05156	0.01351	0.05076	0	0.0153	0	0	0	0.00536	0.00743	0	0.0177	0.18708	0	0.00787	0.0224	0	0.04822	0.01341	0.0033	0.02304	0.22014	0	0.20806	0.01404	0.05165	0	0.08709	0.04113	0.02172	0.05043	0.02901	0.02671	2.04377	0.37146	0.33701	0.15055	0.00847	0.01604	0.07281	0.08814	0.09507	0.11677	0.0836
k__Bacteria|p__Firmicutes|c__Clostridia|o__Clostridiales|f__Clostridiaceae|g__Hungatella	0	0.09655	0.03263	0.01939	0.00887	0.07068	0.00094	3.36792	0	0	0.28665	0	0	0.22552	0	0	0	0	0.00013	0.05985	0.00075	0	0.11314	0.21119	0.03056	0	0.01836	0	0	0	0.00639	0	0	0	0	0	0.32317	0	0.01735	0.01292	0	0.00174	0.02276	0	0.00498	0.01593	0	0.00544	0.01966
k__Bacteria|p__Firmicutes|c__Negativicutes|o__Veillonellales|f__Veillonellaceae|g__Megasphaera	0	0.09293	0	0	0	0.02417	0	0.11426	0	0.0205	0	2.74195	0	0.00606	0.03815	9.22313	6.36454	3.29365	0	0.04306	2.21315	1.16939	0	0	0	0	0	0.00785	0	0	5.41089	0.2732	0.03986	0.0408	0.04511	0.12366	0	0	0.22792	0.1676	8.42087	0	0	0	0	0	0.00377	0	0.01828
k__Bacteria|p__Firmicutes|c__Clostridia|o__Clostridiales|f__Clostridiaceae|g__Clostridiaceae_unclassified	0	0.08059	0	0	0.02034	0	0.03253	0	0	0	0	0	0.08805	0.45844	0	0	0.26076	0.12213	0.00016	0.03374	0.13132	0.2801	0.29016	0.60952	1.21301	0.18754	2.53425	1.5091	0.00942	0.01635	0.09767	0.05096	0	0.43518	0	0	0.04814	0.00722	0.11416	0.36553	0.00527	0.43097	0.38417	0.14768	0.29731	0.00738	0	0.42042	0.03047
k__Bacteria|p__Firmicutes|c__Clostridia|o__Clostridiales|f__Peptostreptococcaceae|g__Romboutsia	0	0.07462	0	0	0	0	0	0.04113	0	0	0	0	0	0	0	0	0	0.00499	0.00319	0.00841	0.06261	0.29617	0	0	0	0.00166	0.02647	0	0.02254	0	0.00845	0.00044	0.44252	0	0	0.01009	1.22226	0.13936	1.22164	0.16901	0	0.10671	0	0.00552	0.00155	0.01169	0.15824	0.21239	0
k__Bacteria|p__Proteobacteria|c__Gammaproteobacteria|o__Enterobacterales|f__Enterobacteriaceae|g__Citrobacter	0	0.04824	0	0	0	0	0	0	0	0	0	0	0	0	0	0	0	0	0	0	0	0	0	0	0	0	0	0	0	0	0	0	0	0	0.00852	0	0	0	0	0	0	0	0	0	0	0	0	0	0
k__Bacteria|p__Firmicutes|c__Clostridia|o__Clostridiales|f__Lachnospiraceae|g__Lachnospira	0	0.03267	0	0	0	0	0	0	0	0.05529	0	0	0	0.01234	0.00584	0	0.04127	0	0.02268	0.65047	0.00654	0	0	0	0.30323	0	0	1.24292	0.01813	0	0.02995	0	2.53325	0.03272	0	0.18515	0	1.21465	0.00113	0	0	0.12188	0.032	0.13572	0.13569	0.09188	0.05928	0	0
k__Bacteria|p__Proteobacteria|c__Gammaproteobacteria|o__Enterobacterales|f__Morganellaceae|g__Morganella	0	0.02485	0	0	0	0	0	0	0	0.04111	0	0	0	0	0	0	0	0	0	0	0	0	0	0	0	0	0	0	0	0	0	0	0	0	0	0	0	0	0	0	0	0	0	0	0	0	0	0	0
k__Bacteria|p__Firmicutes|c__CFGB42358|o__OFGB42358|f__FGB42358|g__GGB51510	0	0.01414	0.00488	0	0	0	0	0	0	0	0	0	0	0	0.03027	0	0.00264	0	0	0	0	0	0.01022	0	0	0	0	0	0	0	0	0	0	0	0	0	0	0	0	0	0.01209	0	0	0	0	0	0	0	0
k__Bacteria|p__Firmicutes|c__Clostridia|o__Clostridiales|f__Peptostreptococcaceae|g__Intestinibacter	0	0.01352	0	0	0	0.05169	0	0.02371	0.33903	0.01972	0	0	0	0.00112	0.21104	0	0	0	0.21099	0.00303	0.04186	0.02822	0	0	0.00524	0.00642	0	0.04111	0	0	0	0	7.46291	0	0	0.00377	0.07685	0.42838	16.7218	0	0	0.01258	0	0.1371	0	0.23365	0	0	0
k__Bacteria|p__Firmicutes|c__Clostridia|o__Clostridiales|f__Clostridiaceae|g__Clostridium	0	0.00211	0	0	0.06255	0.15845	2.66546	5.28499	0.58867	0.07504	0.01122	0	0.10437	0.06132	2.96735	0	5.35904	0.85543	0.56895	1.95869	0.36308	0.33293	1.99136	0.62911	1.57164	0	0.31472	3.37783	1.47215	0.61346	0.22755	0.88675	1.32561	4.15256	1.76249	0.22063	7.75747	3.40974	14.3279	6.00522	8.33492	1.00272	0.94489	5.44537	4.64371	0.09078	4.68772	3.95187	0.31745
k__Bacteria|p__Proteobacteria|c__Epsilonproteobacteria|o__Campylobacterales|f__Campylobacteraceae|g__Campylobacter	0	0.00124	0	0	0	0	0	0	0	0	0	0	0	0	0.01077	0	0	0	0	0.00156	0	0.11047	0	0	0	0	0	0	0	0	0	0	0	0	0	0	0	0	0	0	0	0	0	0	0	0	0	0	0
k__Bacteria|p__Firmicutes|c__Clostridia|o__Clostridiales|f__Clostridiaceae|g__GGB9580	0	0.00095	0	0	0	0	0	0	0	0	0	0	0	0	0	0	0	0	0	0	0	0	0.3173	0.01827	0	0	0	0	0	0	0	0	0	0	0	0	0	0	0	0	0	0	0	0	0	0	0.23997	0	0
k__Bacteria|p__Firmicutes|c__Clostridia|o__Clostridiales|f__Lachnospiraceae|g__Mediterraneibacter|s__Ruminococcus_torques	0	7.02158	1.33791	0	0	0.95412	0.00494	0.12007	0	0	0.68773	0.90858	0.06415	0	0.23132	0	0.17975	0.1837	0.75929	0.86931	4.82751	11.0293	1.62964	0.91827	0.89595	2.78102	2.76295	1.14225	0.60951	0.0535	0.36718	0.22618	4.14088	1.16071	0.61522	0.03431	2.75612	0.87171	0	0.47734	1.38814	3.49255	5.07769	2.16209	0.36467	0.53026	6.30386	0.01833	0.03067
k__Bacteria|p__Firmicutes|c__Clostridia|o__Clostridiales|f__Lachnospiraceae|g__Roseburia|s__Roseburia_faecis	0	4.8315	5.16126	0	0.00505	0	0	0.77563	0	0.25458	0	0	0.02219	0.54333	11.8277	0	0.64036	0.61935	0.03695	0	0.50493	0.2675	0.63631	0.32291	1.00243	0	0	0.45807	0.78226	0.44658	1.19832	0.0519	0.64023	0.65488	0.04233	0	0	0.33319	0	0.10244	0.29733	1.61669	0.21948	1.9821	2.54928	0.06098	0.20569	0	0.01
k__Bacteria|p__Firmicutes|c__Clostridia|o__Clostridiales|f__Lachnospiraceae|g__Blautia|s__Blautia_wexlerae	0	4.2986	8.77511	14.6525	0.01348	8.64475	2.56237	4.9293	1.71446	1.99606	0.14688	0	0.05224	0.288	3.21927	0	3.22563	1.46834	1.34784	3.43148	2.38349	2.26515	1.07292	0.3692	1.27376	2.48382	0	0.56465	2.00041	0.7308	1.17126	0.28548	2.62683	5.2175	0.43112	0.85017	10.3271	0.75298	1.72514	9.4085	4.27995	2.38165	0.48653	4.77794	0.77806	0.51347	1.82784	9.26332	2.68959
k__Bacteria|p__Firmicutes|c__Clostridia|o__Clostridiales|f__Lachnospiraceae|g__Roseburia|s__Roseburia_sp_AF02_12	0	3.1023	0	0	0	0	0	0.01551	0	0	0	0	0	0	0	0	0	0	0	0.05789	0	0.19987	0	0	0	0	0	1.00176	0	0	0	0	0	0	0	0	0	0	0	0	0	0.00102	0.04268	0.15047	0.0746	0	0	0	0
k__Bacteria|p__Firmicutes|c__CFGB1340|o__OFGB1340|f__FGB1340|g__GGB3256|s__GGB3256_SGB4303	0	2.45447	0	0	0.07541	0	0	0	0	0	0	0	0.40364	0	0	0	0	0	0	0	0.00764	0	0	0	0	0	0	0	1.45434	0.00081	0	0	0	0	0	0.00715	0.90613	0.00247	0	0.59037	0	0.78588	2.53393	0	0	0.93822	0	0.21654	0
k__Bacteria|p__Firmicutes|c__Clostridia|o__Clostridiales|f__Lachnospiraceae|g__Lachnoclostridium|s__Clostridium_symbiosum	0	2.25875	2.17049	0	0	0	0.48871	0.72495	0	0	0.10071	0.6658	0	0.18763	0	0	0	0.00393	0	0.04331	0.08982	0.02804	0.00785	0.04548	0.00303	0	0.05056	0	0.02271	0	0	0	0	0.18607	0	0	0.16542	0	0	0.01089	0	0.03939	0.00877	0.01891	0.0091	0.16325	0.09639	0.00216	0.02582
k__Bacteria|p__Firmicutes|c__Clostridia|o__Clostridiales|f__Ruminococcaceae|g__Ruminococcus|s__Ruminococcus_bromii	0	2.2168	4.61049	0	0.11291	0	0	0	0	0	0	0	0.30592	0	0	0	0.8408	0.43964	0.38538	0	0.07117	0	0	0	0	0	0	0.85389	0	0	0	0.032	0	0	0.00312	0	0.38662	0	0	1.20853	0.65858	0.90765	1.59322	0.82031	1.49964	1.04101	0.2536	0	0
k__Bacteria|p__Firmicutes|c__Clostridia|o__Clostridiales|f__Lachnospiraceae|g__Blautia|s__Blautia_faecis	0	1.9362	0.77941	0.02145	0.00604	0	0.13948	0.43049	0	0.09418	0.03784	0	0.01375	0.19313	2.29105	0	0.21653	0.14231	0.54629	2.21096	0.10362	0.0801	0.69043	0.19392	0.27258	0.38033	0	0.78355	0.37432	0.03352	0.08873	0.02091	0	0.35898	0.07673	0.00798	1.30757	0.35277	0	0.65109	0.50393	1.3377	1.81767	2.47229	1.88351	1.20226	0.72572	0.1144	0
k__Bacteria|p__Firmicutes|c__Clostridia|o__Clostridiales|f__Lachnospiraceae|g__Fusicatenibacter|s__Fusicatenibacter_saccharivorans	0	1.49129	1.09676	0	0.10442	0	0	2.01425	0	3.46566	0	0	0.32065	1.11172	0	0	0.94544	0.80846	2.57785	9.47765	1.75373	0.18319	2.71073	3.08743	3.51106	20.3183	8.14651	0.90162	6.01656	3.30746	3.47393	0.36529	0.94936	3.38106	1.03287	0.06464	3.47921	0.25147	0	0.61768	2.22097	2.26844	2.21697	2.89015	1.46367	1.78661	6.28232	7.16047	1.38524
k__Bacteria|p__Firmicutes|c__Clostridia|o__Clostridiales|f__Lachnospiraceae|g__Blautia|s__Blautia_massiliensis	0	1.41811	0	0	0.02046	0	0	4.73547	0	1.59204	0	0	0.21089	0	0	0	2.74153	1.11947	1.37865	6.51853	0.9281	1.92851	1.94624	1.0225	3.80546	0.33025	0	1.58682	1.01266	0.3911	2.2351	0.25317	1.00029	1.87479	0	0.04568	3.61485	0.18328	0	0	0	1.81522	1.16199	11.597	1.92184	0.49619	0	11.1387	0
k__Bacteria|p__Firmicutes|c__Clostridia|o__Clostridiales|f__Oscillospiraceae|g__Dysosmobacter|s__Dysosmobacter_welbionis	0	1.21185	2.23094	0	0.00652	0	0.03633	0	0	0	2.96634	0	0.07221	0	0	0	0.00699	0	0.03098	0	0.48915	0.01017	0.15863	1.08076	0.1055	0	0	0	0	0	0.07165	0.05449	0	0	0	0	0	0	0	0	0	0	0.10552	0.00536	0.05647	0.10395	0.09803	0.03771	0.11778
k__Bacteria|p__Firmicutes|c__Clostridia|o__Clostridiales|f__Ruminococcaceae|g__Flavonifractor|s__Flavonifractor_plautii	0	1.20571	2.40743	0.48865	0.02144	0.01665	0.556	0.01431	0	0	3.24931	0.11378	0.13913	0.03017	2.38598	0	0.05908	0.00967	0.06424	0.13372	0.60348	0.45043	0.73125	1.94051	0.27082	0.27757	3.00799	0.06755	0.06183	0.01111	0.78979	0.01885	0	0	0.0306	0	0.01642	0	0.25861	0	0.11375	0.00107	0.01562	0	0.01308	0.00555	0.00542	0	0.01032
k__Bacteria|p__Firmicutes|c__Clostridia|o__Clostridiales|f__Lachnospiraceae|g__Mediterraneibacter|s__Ruminococcus_gnavus	0	1.06143	1.96281	0	0.00852	14.7077	0	0.03972	0.19143	0.19477	2.76516	0.08223	0.0301	1.09437	6.62325	0	0.61038	0.02095	0.09531	0.14856	0.04475	0.10089	1.16204	0.43684	0.52958	1.00272	10.6768	0.00977	0.01161	0	0.09895	0.01963	0.05274	0.0393	0.09309	0.17714	0.97869	0.01884	4.16017	0.12086	0.75276	0.13394	0.13107	0.0031	0	0	0.30606	0.32961	0.01441
k__Bacteria|p__Firmicutes|c__Clostridia|o__Clostridiales|f__Lachnospiraceae|g__GGB3433|s__GGB3433_SGB4573	0	0.84815	0	0	0	0.10317	0	0.01817	0	0	0	0	0	0	0	0	0.03231	0.00535	0	0	0.02057	0	0	0.08111	0.23464	0	0	0	0	0	0	0.00713	0	0	0	0	0	0	0	0	0	0	0	0	0	0	0	0.05665	0
k__Bacteria|p__Firmicutes|c__Clostridia|o__Clostridiales|f__Lachnospiraceae|g__Lachnospiraceae_unclassified|s__Lachnospiraceae_unclassified_SGB4550	0	0.80915	0.27915	0	0	0	0	0.01155	0	0	0	0	0	0	0	0	0	0	0	0	0	0	0	0	0	0	0	0.02151	0	0	0	0	0	0	0	0	0	0	0	0	0	0	0	0	0	0	0	0	0
k__Bacteria|p__Proteobacteria|c__Deltaproteobacteria|o__Desulfovibrionales|f__Desulfovibrionaceae|g__Bilophila|s__Bilophila_wadsworthia	0	0.76584	0	0	0.026	3.26689	1.38111	0	0	0	0	0	0.08665	0	0	0	0.49285	0.12252	0	0.32753	0.07051	0	1.3524	0.63947	0.73789	0	0	0.85057	0.1899	0.03925	0.62875	0.0425	0	0.04714	0	0	0.05406	0.43484	0	0	0	0.10126	0.57668	0.12601	0.36331	0	0	0	0
k__Bacteria|p__Firmicutes|c__Clostridia|o__Clostridiales|f__Lachnospiraceae|g__Mediterraneibacter|s__Mediterraneibacter_SGB4586	0	0.73583	7.44421	0	0	0	0	0	0	0	0	0	0	0	0	0	0.03377	0.01128	0	0	0	0	0	0	0	0	0	0	0	0	0	0	0	0	0	0	0	0	0	0	0	0	0	0	0	0	0	0	0
k__Bacteria|p__Firmicutes|c__Clostridia|o__Clostridiales|f__Lachnospiraceae|g__Faecalimonas|s__Faecalimonas_umbilicata	0	0.7339	0.92167	0	0	0.14585	0	0	0.01613	0.07581	0.0289	0	0	0.48838	2.03349	0	0.01841	0.00197	0	0.17918	0.19428	0.32104	1.54744	0.32384	0.07517	0.05905	0.18808	0	0	0	0.03077	0	0	0	0	0.0809	0.33789	0	0.18407	0.04644	0.16546	0.01631	0	0	0	0.05043	1.30591	0	0.05405
k__Bacteria|p__Actinobacteria|c__Actinobacteria|o__Bifidobacteriales|f__Bifidobacteriaceae|g__Bifidobacterium|s__Bifidobacterium_longum	0	0.68327	0.36488	0.00482	0.04975	6.41096	0.01765	1.69927	0	0	1.02658	0	0.21075	50.1352	0	0	18.6846	19.9677	8.35981	0	3.24718	2.18047	4.28487	2.24009	5.0059	6.4547	0	0.1316	0.35798	1.70813	35.4561	0.14748	1.09701	14.4413	19.404	2.45958	6.8273	0.10331	0.00605	3.70944	1.98916	4.81461	1.07644	0.08823	0.97318	0.95697	11.2754	4.7954	10.5106
k__Bacteria|p__Firmicutes|c__Clostridia|o__Clostridiales|f__Lachnospiraceae|g__Mediterraneibacter|s__Mediterraneibacter_glycyrrhizinilyticus	0	0.53939	0.05106	0	0	0	0	0.00507	0	0	0	0	0.00507	0.04511	0	0	0.16282	0.0331	0	0	0.16518	0	0.1102	0.05678	0.04225	0	0	0.02528	0.00066	0	0	0.00014	0	0	0	0	0.03068	0	0	0	0	0.01059	0	0	0	0.03823	0	0.01186	0.184
k__Bacteria|p__Firmicutes|c__Clostridia|o__Clostridiales|f__Ruminococcaceae|g__Agathobaculum|s__Agathobaculum_butyriciproducens	0	0.40533	0.54312	0.00198	0	0	0.13788	0.48588	0	0	0	0	0.01075	0.04584	0	0	0.84174	1.1634	0.13959	2.02207	0.20452	0.22615	0	0.3265	0.25798	0	0	0.39156	0.16758	0.16701	0.3387	0.38372	0.98579	3.0393	0.72417	0.0205	1.42194	0.05171	0.0814	0.02228	0.08102	0.56029	0.56199	0.32736	0.70168	0.13572	0	0.00366	0
k__Bacteria|p__Firmicutes|c__Clostridia|o__Clostridia_unclassified|f__Clostridia_unclassified|g__Clostridia_unclassified|s__Clostridia_unclassified_SGB4447	0	0.40102	0	0	0	0.02246	0	1.00794	0	0	0	0	0	0	0	0	0	0	0	0	0	0	0	0	0	0	0	0	0	0	0	0	0	0	0	0	0	0.07301	0	0	0.23874	0.02381	0	0.17538	0.23306	0	0	0	0
k__Bacteria|p__Firmicutes|c__Clostridia|o__Clostridiales|f__Lachnospiraceae|g__Anaerostipes|s__Anaerostipes_hadrus	0	0.30317	0.27273	0.31583	0.00079	0	0	2.47581	17.5965	0.92101	0	0	0.02357	2.96495	0.1268	0	0.78033	0.33938	0.82271	0.31751	0.33991	2.88616	1.12632	1.62802	0.94594	1.219	0	0.08686	1.00297	0.19755	0.44871	0.14207	5.12521	0.38479	0	0.61303	0.72927	0.14591	4.76535	2.04631	1.13603	0.39098	0.41766	1.24245	0.20637	0.10267	1.4711	0.73496	0.32371
k__Bacteria|p__Firmicutes|c__Clostridia|o__Clostridiales|f__Lachnospiraceae|g__Blautia|s__Blautia_caecimuris	0	0.29931	2.28225	3.21731	0.03771	3.48931	0.00516	0	0.00575	0	4.54653	0	0.19393	0.49787	0.25947	0	0.26479	0.02179	0.00082	0.00762	0.05249	0.01882	6.73392	0.39815	0.29015	22.3784	17.0818	0	0	0	0.08762	0.01774	0	0	0.01986	0	0.00584	0	0.91087	0.07139	0.07112	0	0	0	0	0.15848	0.38186	3.23177	2.83165
k__Bacteria|p__Firmicutes|c__Clostridia|o__Clostridiales|f__Lachnospiraceae|g__Enterocloster|s__Enterocloster_citroniae	0	0.28065	0.07826	0	0	0	0.01541	0.07164	0	0	0	0	0	0.00529	0.26212	0	0.00022	0	0	0.16315	0.00084	0	0.01898	0.00722	0.03422	0	0.01153	0	0.00861	0	0	0	0	0.00181	0	0	0	0	0	0	0	0	0.01188	0.03666	0.01129	0.00856	0.05511	0.02139	0
k__Bacteria|p__Firmicutes|c__Clostridia|o__Clostridiales|f__Ruminococcaceae|g__Pseudoflavonifractor|s__Pseudoflavonifractor_sp_Marseille_P3106	0	0.23874	0.61073	0	0	0	0.00121	0	0	0	0	0	0	0	0	0	0	0	0	0	0	0	0.00778	0.24894	0.00139	0	0	0	0	0	0	0	0	0	0	0	0	0	0	0	0	0	0.00332	0	0	0	0	0	0
k__Bacteria|p__Firmicutes|c__Clostridia|o__Clostridiales|f__Ruminococcaceae|g__Phocea|s__Phocea_massiliensis	0	0.22061	0.12558	0	0	0	0	0	0	0	0.08519	0	0	0.01279	0	0	0.01338	0.01905	0.027	0	0.02855	0	0	0	0	0.04071	0.16488	0.00965	0	0	0	0	0	0	0	0	0	0	0	0	0	0	0.00302	0.01972	0.01587	0.0129	0.00477	0	0
k__Bacteria|p__Firmicutes|c__Bacilli|o__Lactobacillales|f__Streptococcaceae|g__Streptococcus|s__Streptococcus_thermophilus	0	0.21474	0.23763	0.16614	0.00317	0.07159	0.49236	0.12661	0	0	0	0	90.326	0	0.08102	2.20376	0.98992	0.16654	0.10324	0.06815	0.01729	0.08103	1.60104	0.04884	0.00931	0	0	0.02665	0.44333	0.31152	0.06393	0	0.389	0.00248	0.00769	0	1.32015	0.04281	7.62719	0.01882	0.06048	0.25794	0.00848	0.01016	0	0	0	1.4873	0.20842
k__Bacteria|p__Firmicutes|c__Clostridia|o__Clostridiales|f__Lachnospiraceae|g__Anaerobutyricum|s__Anaerobutyricum_hallii	0	0.17746	0.12489	0	0	0	0.14302	0.29619	0.14004	0.46058	0	0	0.00497	1.23201	4.59142	0	0.35087	0.42296	2.06727	1.39432	0.08451	2.15475	1.76573	0.86078	0.52831	1.0479	0	1.33095	0.49926	0.37092	0.12829	0.04178	0.02821	9.7331	0	0.09031	7.42954	0.77771	0.84635	0.26944	0.4294	1.9208	1.02326	2.89895	0.4131	0.73503	0.71604	0.97414	1.50049
k__Bacteria|p__Firmicutes|c__Negativicutes|o__Veillonellales|f__Veillonellaceae|g__Veillonella|s__Veillonella_atypica	0	0.15211	0	0	0.01034	0.01167	1.23676	1.06777	0	0.12646	0	4.54077	0.00535	0.16505	1.00484	0	0.00199	0	0	1.85949	0.24939	1.46632	0	0	0	0	0	0.04016	0.00421	0.00368	0	0.57279	5.16846	0.02894	0.28025	0.29254	0.0008	0.43955	3.38724	0	0	0.1319	0.0371	0.02585	0.02283	0	0.02733	0	0
k__Bacteria|p__Firmicutes|c__Clostridia|o__Clostridia_unclassified|f__Clostridia_unclassified|g__Clostridia_unclassified|s__Clostridia_bacterium	0	0.11393	0.00859	0	0.05441	0	0.00122	0.11054	0	0	4.45842	0	0.25624	0.01125	0.09532	0	0.00095	0.25896	0.09767	0.2326	0.4585	0	0.29954	3.15271	0.27454	4.64326	1.34708	0.08146	0.34271	0.4484	0.01441	0.34311	0.01176	0.01545	0.04421	0	0	0	0	0	0	0.01135	1.89906	1.71653	0.5277	4.84327	0.04399	0.6606	0.02447
k__Bacteria|p__Firmicutes|c__Negativicutes|o__Veillonellales|f__Veillonellaceae|g__Veillonella|s__Veillonella_rogosae	0	0.11245	0	0	0	0	0	0	0	0	0	0	0	0	0.04051	0	0	0	0	0	0	4.76323	0	0	0.00174	0	0	0	0	0	0	0	0.11818	0	0	0	0	0.01481	0	0	0	0.03643	0	0.04066	0.00466	0	0	0	0
k__Bacteria|p__Actinobacteria|c__Actinobacteria|o__Actinomycetales|f__Actinomycetaceae|g__Actinomyces|s__Actinomyces_SGB17168	0	0.10442	0	0	0	0.00205	0	0	0	0	0	0	0	0	0	0	0	0.04558	0	0	0	0	0.04357	0.01032	0.0033	0	0	0	0	0	0	0	0.02311	0	0	0	0	0	0	0	0	0.00689	0	0	0	0	0.02215	0.01201	0.00654
k__Bacteria|p__Firmicutes|c__Clostridia|o__Clostridiales|f__Clostridiaceae|g__Hungatella|s__Hungatella_hathewayi	0	0.09655	0.03263	0.01939	0.00887	0.07068	0.00094	3.36792	0	0	0.28665	0	0	0.22552	0	0	0	0	0.00013	0.05985	0.00075	0	0.11314	0.21119	0.03056	0	0.01836	0	0	0	0.00639	0	0	0	0	0	0.32317	0	0.01735	0.01292	0	0.00174	0.02276	0	0.00498	0.01593	0	0.00544	0.01966
k__Bacteria|p__Firmicutes|c__Negativicutes|o__Veillonellales|f__Veillonellaceae|g__Megasphaera|s__Megasphaera_micronuciformis	0	0.09293	0	0	0	0.02417	0	0.11426	0	0.0205	0	2.74195	0	0.00606	0.03815	0	0	0	0	0.04306	2.09337	1.16939	0	0	0	0	0	0.00785	0	0	0	0	0.03986	0.0408	0.04511	0.12366	0	0	0.22792	0	0	0	0	0	0	0	0.00377	0	0.01828
k__Bacteria|p__Firmicutes|c__Clostridia|o__Clostridiales|f__Clostridiaceae|g__Clostridiaceae_unclassified|s__Clostridiaceae_bacterium	0	0.08059	0	0	0.02034	0	0.03253	0	0	0	0	0	0.08805	0.45844	0	0	0.26076	0.12213	0.00016	0	0.1267	0.2801	0.29016	0.60952	1.21301	0.18754	2.53425	0.86923	0.00942	0.01635	0.09767	0.05096	0	0.43518	0	0	0.04814	0	0.11416	0.36553	0.00527	0.43097	0.38417	0.13266	0.28546	0.00664	0	0.42042	0.03047
k__Bacteria|p__Firmicutes|c__Clostridia|o__Clostridiales|f__Peptostreptococcaceae|g__Romboutsia|s__Romboutsia_timonensis	0	0.07462	0	0	0	0	0	0.04113	0	0	0	0	0	0	0	0	0	0.00499	0.00319	0.00841	0.06261	0.29617	0	0	0	0.00166	0.02647	0	0.02254	0	0.00845	0.00044	0.44252	0	0	0.01009	1.22226	0.13936	1.22164	0.16901	0	0.10671	0	0.00552	0.00155	0.01169	0.15824	0.21239	0
k__Bacteria|p__Firmicutes|c__Bacilli|o__Lactobacillales|f__Streptococcaceae|g__Streptococcus|s__Streptococcus_salivarius	0	0.06883	0	0	0	0.08255	0	0.34223	0	0.02104	0	0	0.04069	0.00776	0.01658	0	0.09666	0.29848	0.64179	0.61637	0.45717	0.30315	0.0075	0.00749	0.01173	0	0	0	0.06804	0	0.0043	0.15806	8.16476	0.09026	0.02329	1.18725	1.64743	0.16635	4.02753	0.41819	1.92031	2.74913	0.06062	0.05172	0.01429	0.02497	0.22274	0.46174	0.10519
k__Bacteria|p__Firmicutes|c__Clostridia|o__Clostridia_unclassified|f__Clostridia_unclassified|g__Clostridia_unclassified|s__Clostridia_bacterium_UC5_1_1D1	0	0.06455	0.07321	0.20941	0	0.06375	0.02612	0.00973	0	0	0.31149	0	0.00148	0.05708	0	0	0.01053	0.00834	0.00671	0.01504	0.00762	0	0.00637	0.03439	0.01686	0	0	0.00072	0	0	0.07336	0	0	0	0.00957	0	0.01098	0	0	0	0.00265	0.0053	0.00125	0	0.00216	0	0.21559	0	0
k__Bacteria|p__Firmicutes|c__Clostridia|o__Clostridiales|f__Lachnospiraceae|g__Blautia|s__Blautia_SGB4805	0	0.06198	0.05008	0	0	0	0	0.00062	0	0	0	0	0	0	0	0	0.01462	0.00905	0.02374	0	0	0	0	0	0.00318	0	0	0.04632	0	0	0	0	0	0	0	0	0.02927	0.00314	0	0	0	0	0.0339	0.25059	0.05676	0.03383	0	0.03932	0
k__Bacteria|p__Firmicutes|c__Negativicutes|o__Veillonellales|f__Veillonellaceae|g__Veillonella|s__Veillonella_parvula	0	0.05394	0	0	0	0.05582	2.67298	0.52995	0	0.15478	0	0	0.04226	0.16152	0.20819	0.02445	0.00892	0	0.02815	0.14458	0.26667	1.52611	0	0	0.00086	0	0	0.83796	0.00891	0.00413	0.01511	0.03901	1.42315	0.01142	0.00744	0.59884	0.00873	1.69879	1.84862	0.17094	0.00132	0	0	0.12899	0.00721	0.06088	0	0.00141	0
k__Bacteria|p__Proteobacteria|c__Gammaproteobacteria|o__Enterobacterales|f__Enterobacteriaceae|g__Citrobacter|s__Citrobacter_freundii	0	0.04824	0	0	0	0	0	0	0	0	0	0	0	0	0	0	0	0	0	0	0	0	0	0	0	0	0	0	0	0	0	0	0	0	0.00852	0	0	0	0	0	0	0	0	0	0	0	0	0	0
k__Bacteria|p__Firmicutes|c__Clostridia|o__Clostridiales|f__Eubacteriaceae|g__Eubacterium|s__Eubacterium_ventriosum	0	0.04552	0	0	0	0	0	0	0	0	0	0	0	0	0	0	0	0	0	0.04009	0	0	0	0.0235	0.00092	0	0	0	0	0.00258	0	0	0	0	0	0	0	0.09331	0	0	0	0	0	0	0.03149	0	0	0	0
k__Bacteria|p__Firmicutes|c__Clostridia|o__Clostridiales|f__Lachnospiraceae|g__Blautia|s__Blautia_hansenii	0	0.04103	0.49227	0	0.00642	4.6464	0	0.00393	0	0.03574	0.17276	0	0.03303	0.06501	0.00035	0	0.76427	0.18131	0.09422	3.10569	0.01735	0.2458	2.36363	0.33474	0.08133	6.31603	2.14778	0	0.07327	0.00081	0.07444	0	0.01355	0	0.04561	0	0.00658	0	0.12488	0.01346	0.07811	0.00117	0	0	0	0.20307	0.31659	1.45946	1.93903
k__Bacteria|p__Actinobacteria|c__Actinobacteria|o__Actinomycetales|f__Actinomycetaceae|g__Actinomyces|s__Actinomyces_naeslundii	0	0.03476	0	0	0	0.02825	0	0	0	0	0	0	0	0	0.00396	0	0	0	0	0	0	0	0	0	0	0	0	0	0	0	0.01037	0	0	0	0	0.00659	0	0	0.02436	0.00487	0	0	0	0.00974	0.01187	0.01276	0.00593	0.00699	0.00061
k__Bacteria|p__Firmicutes|c__Clostridia|o__Clostridiales|f__Lachnospiraceae|g__Lachnospira|s__Lachnospira_SGB5077	0	0.03267	0	0	0	0	0	0	0	0	0	0	0	0	0	0	0	0	0	0.64521	0	0	0	0	0	0	0	0	0.01813	0	0	0	0.58612	0	0	0	0	0	0	0	0	0	0	0	0	0	0	0	0
k__Bacteria|p__Proteobacteria|c__Gammaproteobacteria|o__Enterobacterales|f__Morganellaceae|g__Morganella|s__Morganella_morganii	0	0.02485	0	0	0	0	0	0	0	0.04111	0	0	0	0	0	0	0	0	0	0	0	0	0	0	0	0	0	0	0	0	0	0	0	0	0	0	0	0	0	0	0	0	0	0	0	0	0	0	0
k__Bacteria|p__Firmicutes|c__CFGB42358|o__OFGB42358|f__FGB42358|g__GGB51510|s__GGB51510_SGB71883	0	0.01414	0.00488	0	0	0	0	0	0	0	0	0	0	0	0.03027	0	0.00264	0	0	0	0	0	0.01022	0	0	0	0	0	0	0	0	0	0	0	0	0	0	0	0	0	0.01209	0	0	0	0	0	0	0	0
k__Bacteria|p__Firmicutes|c__Clostridia|o__Clostridiales|f__Peptostreptococcaceae|g__Intestinibacter|s__Intestinibacter_bartlettii	0	0.01271	0	0	0	0.05169	0	0.02371	0.3107	0.01972	0	0	0	0.00112	0.21104	0	0	0	0.21099	0.00303	0.04186	0.02822	0	0	0.00475	0.00642	0	0.04111	0	0	0	0	7.45907	0	0	0.00377	0.07247	0.33947	10.0288	0	0	0.01258	0	0.1371	0	0.22971	0	0	0
k__Bacteria|p__Firmicutes|c__Clostridia|o__Clostridiales|f__Lachnospiraceae|g__Blautia|s__Blautia_obeum	0	0.01071	0.0176	0.3765	0.00037	0	0.13128	0.1641	0	0	0.04633	0	0	0	0	0	0.08319	0.08068	2.13565	0.02897	0.05236	0.14322	2.70502	1.22662	1.77047	0.06884	0	0.80214	0.34727	0.02343	0.18822	0.03545	0.00352	0.16001	0.0581	0.1972	1.23233	0.11938	0	0	0	0.70239	0.67566	2.06484	0.33184	0.63675	0	0.48982	0
k__Bacteria|p__Firmicutes|c__Clostridia|o__Clostridiales|f__Lachnospiraceae|g__Lachnospiraceae_unclassified|s__Lachnospiraceae_bacterium_BX3	0	0.00882	0	0	0	0	0	0	0	0	0	0	0	0	0	0	0	0	0	0.59549	0	0	0	0	0	0	0	0	0	0	0	0	0	0.0264	0	0	0	0	0	0	0	0	0	0	0	0.00628	0	0.00033	0
k__Bacteria|p__Firmicutes|c__Bacilli|o__Lactobacillales|f__Streptococcaceae|g__Streptococcus|s__Streptococcus_parasanguinis	0	0.00823	0.02546	0	0	0.03245	0	0.34814	0	0	0	0	0	0	0.00487	0	0.00522	0.00056	0.01087	0.19089	0.09347	0.01614	0.0028	0	0	0	0	0.00286	0.01741	0	0	0.03954	2.66156	0.10495	0.0138	0.24586	0.26456	0.04848	2.57939	0.12281	0.08703	0.38655	0.00091	0	0.00048	0.10683	0.10505	0.20538	0.03297
k__Bacteria|p__Firmicutes|c__Bacilli|o__Lactobacillales|f__Enterococcaceae|g__Enterococcus|s__Enterococcus_canintestini	0	0.00744	0	0	0	0	0	0	0	0	0	0	0	0	0	0	0	0	0	0	0	0	0	0	0	0	0	0	0	0	0	0	0	0	0	0	0	0	0.01098	0	0	0	0	0	0	0	0	0	0
k__Bacteria|p__Firmicutes|c__Bacilli|o__Lactobacillales|f__Streptococcaceae|g__Streptococcus|s__Streptococcus_sanguinis	0	0.00373	0.24181	0	0	0	0	0.01136	0	0	0	0	0	0	0	0	0	0	0	0.01252	0.00585	0	0.00014	0	0	0	0	0	0	0	0	0	0.03998	0	0	0.01646	0.06239	0	0.17743	0.04417	0.03246	0.0056	0	0	0	0	0.00413	0.00424	0
k__Bacteria|p__Firmicutes|c__Clostridia|o__Clostridiales|f__Lachnospiraceae|g__Enterocloster|s__Enterocloster_aldensis	0	0.00233	0.01432	0	0	0.11039	0.1443	0.07366	0	0	0	0.31792	0	0.09627	1.65804	0	0.00628	0.00058	0	0.13947	0.17846	0.02378	0.04259	0.02746	0.02704	0	0.13774	0	0	0	0.0265	0	0	0.02115	0.00776	0	0.00376	0	0.16454	0.16994	0.08506	0.02934	0.01365	0	0	0.01291	0.09822	0.05487	0.0555
k__Bacteria|p__Firmicutes|c__Clostridia|o__Clostridiales|f__Lachnospiraceae|g__Lachnospiraceae_unclassified|s__Lachnospiraceae_bacterium	0	0.00219	0	0	0	0	0	5.60549	0	0.05991	0.00791	0.00329	0.01127	1.14369	0	0	0.79909	0.02899	0.33806	0.18807	0.24624	0.00491	0.34214	0.24722	0.44062	0.19848	0.08339	2.99577	0.01187	0	0.11016	0.16222	1.04196	0.20595	0.49684	0	0.04677	0.11437	0	0.12031	0.62353	0.6043	0.75571	1.40984	1.07397	0.35462	0.05976	0.79334	1.2319
k__Bacteria|p__Firmicutes|c__Clostridia|o__Clostridiales|f__Clostridiaceae|g__Clostridium|s__Clostridium_SGB6179	0	0.00211	0	0	0	0	0	0	0.4851	0	0	0	0	0	0.41909	0	0	0	0.03216	0	0	0	0	0	0.0357	0	0	0.20343	0	0	0.08491	0	0.18506	0.00119	0	0.03031	0.10951	0.5851	2.75578	0	0	0	0.00985	0.09783	0	0.01873	0.0367	0.02045	0
k__Bacteria|p__Proteobacteria|c__Epsilonproteobacteria|o__Campylobacterales|f__Campylobacteraceae|g__Campylobacter|s__Campylobacter_hominis	0	0.00124	0	0	0	0	0	0	0	0	0	0	0	0	0	0	0	0	0	0	0	0	0	0	0	0	0	0	0	0	0	0	0	0	0	0	0	0	0	0	0	0	0	0	0	0	0	0	0
k__Bacteria|p__Firmicutes|c__Clostridia|o__Clostridiales|f__Clostridiaceae|g__GGB9580|s__GGB9580_SGB14996	0	0.00095	0	0	0	0	0	0	0	0	0	0	0	0	0	0	0	0	0	0	0	0	0.28647	0.01564	0	0	0	0	0	0	0	0	0	0	0	0	0	0	0	0	0	0	0	0	0	0	0.22768	0	0
k__Bacteria|p__Firmicutes|c__Clostridia|o__Clostridiales|f__Peptostreptococcaceae|g__Intestinibacter|s__Intestinibacter_SGB6139	0	0.00081	0	0	0	0	0	0	0.02834	0	0	0	0	0	0	0	0	0	0	0	0	0	0	0	0.00049	0	0	0	0	0	0	0	0.00384	0	0	0	0.00438	0.08891	6.69299	0	0	0	0	0	0	0.00394	0	0	0
k__Bacteria|p__Firmicutes|c__Clostridia|o__Clostridiales|f__Lachnospiraceae|g__Roseburia|s__Roseburia_faecis|t__SGB4925	0	4.8315	5.16126	0	0.00505	0	0	0.77563	0	0.25458	0	0	0.02219	0.54333	11.8277	0	0.64036	0.61935	0.03695	0	0.50493	0.2675	0.63631	0.32291	1.00243	0	0	0.45807	0.78226	0.44658	1.19832	0.0519	0.64023	0.65488	0.04233	0	0	0.33319	0	0.10244	0.29733	1.61669	0.21948	1.9821	2.54928	0.06098	0.20569	0	0.01
k__Bacteria|p__Firmicutes|c__Clostridia|o__Clostridiales|f__Lachnospiraceae|g__Mediterraneibacter|s__Ruminococcus_torques|t__SGB4563_group	0	4.48262	0.01856	0	0	0	0.00494	0	0	0	0	0.90858	0.05335	0	0.03198	0	0.16	0.1837	0.45045	0	4.76626	10.8044	1.3324	0.75808	0.89595	2.42616	0	0.38441	0.59617	0.0535	0.33932	0.18022	4.14088	1.147	0.43626	0.02122	1.63946	0.792	0	0.45428	0.36746	3.44183	4.52587	2.12517	0.34644	0.4934	6.23159	0.01833	0
k__Bacteria|p__Firmicutes|c__Clostridia|o__Clostridiales|f__Lachnospiraceae|g__Blautia|s__Blautia_wexlerae|t__SGB4837_group	0	4.2986	8.77511	14.6525	0.01348	8.64475	2.56237	4.9293	1.71446	1.99606	0.14688	0	0.05224	0.288	3.21927	0	3.22563	1.46834	1.34784	3.43148	2.38349	2.26515	1.07292	0.3692	1.27376	2.48382	0	0.56465	2.00041	0.7308	1.17126	0.28548	2.62683	5.2175	0.43112	0.85017	10.3271	0.75298	1.72514	9.4085	4.27995	2.38165	0.48653	4.77794	0.77806	0.51347	1.82784	9.26332	2.68959
k__Bacteria|p__Firmicutes|c__Clostridia|o__Clostridiales|f__Lachnospiraceae|g__Roseburia|s__Roseburia_sp_AF02_12|t__SGB4938	0	3.1023	0	0	0	0	0	0.01551	0	0	0	0	0	0	0	0	0	0	0	0.05789	0	0.19987	0	0	0	0	0	1.00176	0	0	0	0	0	0	0	0	0	0	0	0	0	0.00102	0.04268	0.15047	0.0746	0	0	0	0
k__Bacteria|p__Firmicutes|c__Clostridia|o__Clostridiales|f__Lachnospiraceae|g__Mediterraneibacter|s__Ruminococcus_torques|t__SGB4608	0	2.53896	1.31935	0	0	0.95412	0	0.12007	0	0	0.68773	0	0.0108	0	0.19934	0	0.01975	0	0.30884	0.86931	0.06125	0.2249	0.29724	0.16019	0	0.35486	2.76295	0.75785	0.01333	0	0.02786	0.04597	0	0.0137	0.17896	0.01308	1.11666	0.07971	0	0.02306	1.02068	0.05073	0.55182	0.03692	0.01823	0.03686	0.07227	0	0.03067
k__Bacteria|p__Firmicutes|c__CFGB1340|o__OFGB1340|f__FGB1340|g__GGB3256|s__GGB3256_SGB4303|t__SGB4303	0	2.45447	0	0	0.07541	0	0	0	0	0	0	0	0.40364	0	0	0	0	0	0	0	0.00764	0	0	0	0	0	0	0	1.45434	0.00081	0	0	0	0	0	0.00715	0.90613	0.00247	0	0.59037	0	0.78588	2.53393	0	0	0.93822	0	0.21654	0
k__Bacteria|p__Firmicutes|c__Clostridia|o__Clostridiales|f__Lachnospiraceae|g__Lachnoclostridium|s__Clostridium_symbiosum|t__SGB4699	0	2.25875	2.17049	0	0	0	0.48871	0.72495	0	0	0.10071	0.6658	0	0.18763	0	0	0	0.00393	0	0.04331	0.08982	0.02804	0.00785	0.04548	0.00303	0	0.05056	0	0.02271	0	0	0	0	0.18607	0	0	0.16542	0	0	0.01089	0	0.03939	0.00877	0.01891	0.0091	0.16325	0.09639	0.00216	0.02582
k__Bacteria|p__Firmicutes|c__Clostridia|o__Clostridiales|f__Ruminococcaceae|g__Ruminococcus|s__Ruminococcus_bromii|t__SGB4285_group	0	2.2168	4.61049	0	0.11291	0	0	0	0	0	0	0	0.30592	0	0	0	0.8408	0.43964	0.38538	0	0.07117	0	0	0	0	0	0	0.85389	0	0	0	0.032	0	0	0.00312	0	0.38662	0	0	1.20853	0.65858	0.90765	1.59322	0.82031	1.49964	1.04101	0.2536	0	0
k__Bacteria|p__Firmicutes|c__Clostridia|o__Clostridiales|f__Lachnospiraceae|g__Blautia|s__Blautia_faecis|t__SGB4820	0	1.9362	0.77941	0.02145	0.00604	0	0.13948	0.43049	0	0.09418	0.03784	0	0.01375	0.19313	2.29105	0	0.21653	0.14231	0.54629	2.21096	0.10362	0.0801	0.69043	0.19392	0.27258	0.38033	0	0.78355	0.37432	0.03352	0.08873	0.02091	0	0.35898	0.07673	0.00798	1.30757	0.35277	0	0.65109	0.50393	1.3377	1.81767	2.47229	1.88351	1.20226	0.72572	0.1144	0
k__Bacteria|p__Firmicutes|c__Clostridia|o__Clostridiales|f__Lachnospiraceae|g__Fusicatenibacter|s__Fusicatenibacter_saccharivorans|t__SGB4874	0	1.49129	1.09676	0	0.10442	0	0	2.01425	0	3.46566	0	0	0.32065	1.11172	0	0	0.94544	0.80846	2.57785	9.47765	1.75373	0.18319	2.71073	3.08743	3.51106	20.3183	8.14651	0.90162	6.01656	3.30746	3.47393	0.36529	0.94936	3.38106	1.03287	0.06464	3.47921	0.25147	0	0.61768	2.22097	2.26844	2.21697	2.89015	1.46367	1.78661	6.28232	7.16047	1.38524
k__Bacteria|p__Firmicutes|c__Clostridia|o__Clostridiales|f__Lachnospiraceae|g__Blautia|s__Blautia_massiliensis|t__SGB4826_group	0	1.41811	0	0	0.02046	0	0	4.73547	0	1.59204	0	0	0.21089	0	0	0	2.74153	1.11947	1.37865	6.51853	0.9281	1.92851	1.94624	1.0225	3.80546	0.33025	0	1.58682	1.01266	0.3911	2.2351	0.25317	1.00029	1.87479	0	0.04568	3.61485	0.18328	0	0	0	1.81522	1.16199	11.597	1.92184	0.49619	0	11.1387	0
k__Bacteria|p__Firmicutes|c__Clostridia|o__Clostridiales|f__Oscillospiraceae|g__Dysosmobacter|s__Dysosmobacter_welbionis|t__SGB15078	0	1.21185	2.23094	0	0.00652	0	0.03633	0	0	0	2.96634	0	0.07221	0	0	0	0.00699	0	0.03098	0	0.48915	0.01017	0.15863	1.08076	0.1055	0	0	0	0	0	0.07165	0.05449	0	0	0	0	0	0	0	0	0	0	0.10552	0.00536	0.05647	0.10395	0.09803	0.03771	0.11778
k__Bacteria|p__Firmicutes|c__Clostridia|o__Clostridiales|f__Ruminococcaceae|g__Flavonifractor|s__Flavonifractor_plautii|t__SGB15132	0	1.20571	2.40743	0.48865	0.02144	0.01665	0.556	0.01431	0	0	3.24931	0.11378	0.13913	0.03017	2.38598	0	0.05908	0.00967	0.06424	0.13372	0.60348	0.45043	0.73125	1.94051	0.27082	0.27757	3.00799	0.06755	0.06183	0.01111	0.78979	0.01885	0	0	0.0306	0	0.01642	0	0.25861	0	0.11375	0.00107	0.01562	0	0.01308	0.00555	0.00542	0	0.01032
k__Bacteria|p__Firmicutes|c__Clostridia|o__Clostridiales|f__Lachnospiraceae|g__Mediterraneibacter|s__Ruminococcus_gnavus|t__SGB4584	0	1.06143	1.96281	0	0.00852	14.7077	0	0.03972	0.19143	0.19477	2.76516	0.08223	0.0301	1.09437	6.62325	0	0.61038	0.02095	0.09531	0.14856	0.04475	0.10089	1.16204	0.43684	0.52958	1.00272	10.6768	0.00977	0.01161	0	0.09895	0.01963	0.05274	0.0393	0.09309	0.17714	0.97869	0.01884	4.16017	0.12086	0.75276	0.13394	0.13107	0.0031	0	0	0.30606	0.32961	0.01441
k__Bacteria|p__Firmicutes|c__Clostridia|o__Clostridiales|f__Lachnospiraceae|g__GGB3433|s__GGB3433_SGB4573|t__SGB4573_group	0	0.84815	0	0	0	0.10317	0	0.01817	0	0	0	0	0	0	0	0	0.03231	0.00535	0	0	0.02057	0	0	0.08111	0.23464	0	0	0	0	0	0	0.00713	0	0	0	0	0	0	0	0	0	0	0	0	0	0	0	0.05665	0
k__Bacteria|p__Firmicutes|c__Clostridia|o__Clostridiales|f__Lachnospiraceae|g__Lachnospiraceae_unclassified|s__Lachnospiraceae_unclassified_SGB4550|t__SGB4550	0	0.80915	0.27915	0	0	0	0	0.01155	0	0	0	0	0	0	0	0	0	0	0	0	0	0	0	0	0	0	0	0.02151	0	0	0	0	0	0	0	0	0	0	0	0	0	0	0	0	0	0	0	0	0
k__Bacteria|p__Proteobacteria|c__Deltaproteobacteria|o__Desulfovibrionales|f__Desulfovibrionaceae|g__Bilophila|s__Bilophila_wadsworthia|t__SGB15452	0	0.76584	0	0	0.026	3.26689	1.38111	0	0	0	0	0	0.08665	0	0	0	0.49285	0.12252	0	0.32753	0.07051	0	1.3524	0.63947	0.73789	0	0	0.85057	0.1899	0.03925	0.62875	0.0425	0	0.04714	0	0	0.05406	0.43484	0	0	0	0.10126	0.57668	0.12601	0.36331	0	0	0	0
k__Bacteria|p__Firmicutes|c__Clostridia|o__Clostridiales|f__Lachnospiraceae|g__Mediterraneibacter|s__Mediterraneibacter_SGB4586|t__SGB4586	0	0.73583	7.44421	0	0	0	0	0	0	0	0	0	0	0	0	0	0.03377	0.01128	0	0	0	0	0	0	0	0	0	0	0	0	0	0	0	0	0	0	0	0	0	0	0	0	0	0	0	0	0	0	0
k__Bacteria|p__Firmicutes|c__Clostridia|o__Clostridiales|f__Lachnospiraceae|g__Faecalimonas|s__Faecalimonas_umbilicata|t__SGB4583	0	0.7339	0.92167	0	0	0.14585	0	0	0.01613	0.07581	0.0289	0	0	0.48838	2.03349	0	0.01841	0.00197	0	0.17918	0.19428	0.32104	1.54744	0.32384	0.07517	0.05905	0.18808	0	0	0	0.03077	0	0	0	0	0.0809	0.33789	0	0.18407	0.04644	0.16546	0.01631	0	0	0	0.05043	1.30591	0	0.05405
k__Bacteria|p__Actinobacteria|c__Actinobacteria|o__Bifidobacteriales|f__Bifidobacteriaceae|g__Bifidobacterium|s__Bifidobacterium_longum|t__SGB17248	0	0.68327	0.36488	0.00482	0.04975	6.41096	0.01765	1.69927	0	0	1.02658	0	0.21075	50.1352	0	0	18.6846	19.9677	8.35981	0	3.24718	2.18047	4.28487	2.24009	5.0059	6.4547	0	0.1316	0.35798	1.70813	35.4561	0.14748	1.09701	14.4413	19.404	2.45958	6.8273	0.10331	0.00605	3.70944	1.98916	4.81461	1.07644	0.08823	0.97318	0.95697	11.2754	4.7954	10.5106
k__Bacteria|p__Firmicutes|c__Clostridia|o__Clostridiales|f__Lachnospiraceae|g__Mediterraneibacter|s__Mediterraneibacter_glycyrrhizinilyticus|t__SGB4606	0	0.53939	0.05106	0	0	0	0	0.00507	0	0	0	0	0.00507	0.04511	0	0	0.16282	0.0331	0	0	0.16518	0	0.1102	0.05678	0.04225	0	0	0.02528	0.00066	0	0	0.00014	0	0	0	0	0.03068	0	0	0	0	0.01059	0	0	0	0.03823	0	0.01186	0.184
k__Bacteria|p__Firmicutes|c__Clostridia|o__Clostridiales|f__Ruminococcaceae|g__Agathobaculum|s__Agathobaculum_butyriciproducens|t__SGB14993_group	0	0.40533	0.54312	0.00198	0	0	0.13788	0.48588	0	0	0	0	0.01075	0.04584	0	0	0.84174	1.1634	0.13959	2.02207	0.20452	0.22615	0	0.3265	0.25798	0	0	0.39156	0.16758	0.16701	0.3387	0.38372	0.98579	3.0393	0.72417	0.0205	1.42194	0.05171	0.0814	0.02228	0.08102	0.56029	0.56199	0.32736	0.70168	0.13572	0	0.00366	0
k__Bacteria|p__Firmicutes|c__Clostridia|o__Clostridia_unclassified|f__Clostridia_unclassified|g__Clostridia_unclassified|s__Clostridia_unclassified_SGB4447|t__SGB4447	0	0.40102	0	0	0	0.02246	0	1.00794	0	0	0	0	0	0	0	0	0	0	0	0	0	0	0	0	0	0	0	0	0	0	0	0	0	0	0	0	0	0.07301	0	0	0.23874	0.02381	0	0.17538	0.23306	0	0	0	0
k__Bacteria|p__Firmicutes|c__Clostridia|o__Clostridiales|f__Lachnospiraceae|g__Anaerostipes|s__Anaerostipes_hadrus|t__SGB4540_group	0	0.30317	0.27273	0.31583	0.00079	0	0	2.47581	17.5965	0.92101	0	0	0.02357	2.96495	0.1268	0	0.78033	0.33938	0.82271	0.31751	0.33991	2.88616	1.12632	1.62802	0.94594	1.219	0	0.08686	1.00297	0.19755	0.44871	0.14207	5.12521	0.38479	0	0.61303	0.72927	0.14591	4.76535	2.04631	1.13603	0.39098	0.41766	1.24245	0.20637	0.10267	1.4711	0.73496	0.32371
k__Bacteria|p__Firmicutes|c__Clostridia|o__Clostridiales|f__Lachnospiraceae|g__Blautia|s__Blautia_caecimuris|t__SGB4862	0	0.29931	2.28225	3.21731	0.03771	3.48931	0.00516	0	0.00575	0	4.54653	0	0.19393	0.49787	0.25947	0	0.26479	0.02179	0.00082	0.00762	0.05249	0.01882	6.73392	0.39815	0.29015	22.3784	17.0818	0	0	0	0.08762	0.01774	0	0	0.01986	0	0.00584	0	0.91087	0.07139	0.07112	0	0	0	0	0.15848	0.38186	3.23177	2.83165
k__Bacteria|p__Firmicutes|c__Clostridia|o__Clostridiales|f__Lachnospiraceae|g__Enterocloster|s__Enterocloster_citroniae|t__SGB4761	0	0.28065	0.07826	0	0	0	0.01541	0.07164	0	0	0	0	0	0.00529	0.26212	0	0.00022	0	0	0.16315	0.00084	0	0.01898	0.00722	0.03422	0	0.01153	0	0.00861	0	0	0	0	0.00181	0	0	0	0	0	0	0	0	0.01188	0.03666	0.01129	0.00856	0.05511	0.02139	0
k__Bacteria|p__Firmicutes|c__Clostridia|o__Clostridiales|f__Ruminococcaceae|g__Pseudoflavonifractor|s__Pseudoflavonifractor_sp_Marseille_P3106|t__SGB15142	0	0.23874	0.61073	0	0	0	0.00121	0	0	0	0	0	0	0	0	0	0	0	0	0	0	0	0.00778	0.24894	0.00139	0	0	0	0	0	0	0	0	0	0	0	0	0	0	0	0	0	0.00332	0	0	0	0	0	0
k__Bacteria|p__Firmicutes|c__Clostridia|o__Clostridiales|f__Ruminococcaceae|g__Phocea|s__Phocea_massiliensis|t__SGB14837	0	0.22061	0.12558	0	0	0	0	0	0	0	0.08519	0	0	0.01279	0	0	0.01338	0.01905	0.027	0	0.02855	0	0	0	0	0.04071	0.16488	0.00965	0	0	0	0	0	0	0	0	0	0	0	0	0	0	0.00302	0.01972	0.01587	0.0129	0.00477	0	0
k__Bacteria|p__Firmicutes|c__Bacilli|o__Lactobacillales|f__Streptococcaceae|g__Streptococcus|s__Streptococcus_thermophilus|t__SGB8002	0	0.21474	0.23763	0.16614	0.00317	0.07159	0.49236	0.12661	0	0	0	0	90.326	0	0.08102	2.20376	0.98992	0.16654	0.10324	0.06815	0.01729	0.08103	1.60104	0.04884	0.00931	0	0	0.02665	0.44333	0.31152	0.06393	0	0.389	0.00248	0.00769	0	1.32015	0.04281	7.62719	0.01882	0.06048	0.25794	0.00848	0.01016	0	0	0	1.4873	0.20842
k__Bacteria|p__Firmicutes|c__Clostridia|o__Clostridiales|f__Lachnospiraceae|g__Anaerobutyricum|s__Anaerobutyricum_hallii|t__SGB4537	0	0.17746	0.12489	0	0	0	0	0.29619	0	0	0	0	0.00497	1.22623	4.59142	0	0.35087	0.03551	0.33419	0	0.08099	2.15475	1.76573	0.77437	0.41378	0	0	0.10311	0.4869	0.33291	0.12829	0.0196	0	0	0	0.06374	5.14306	0.21317	0	0	0	0.63569	0.05366	0.64188	0.00738	0.56791	0.71604	0.80611	0
k__Bacteria|p__Firmicutes|c__Negativicutes|o__Veillonellales|f__Veillonellaceae|g__Veillonella|s__Veillonella_atypica|t__SGB6936	0	0.15211	0	0	0.01034	0.01167	1.23676	1.06777	0	0.12646	0	4.54077	0.00535	0.16505	1.00484	0	0.00199	0	0	1.85949	0.24939	1.46632	0	0	0	0	0	0.04016	0.00421	0.00368	0	0.57279	5.16846	0.02894	0.28025	0.29254	0.0008	0.43955	3.38724	0	0	0.1319	0.0371	0.02585	0.02283	0	0.02733	0	0
k__Bacteria|p__Firmicutes|c__Clostridia|o__Clostridiales|f__Lachnospiraceae|g__Blautia|s__Blautia_producta|t__SGB4785	0	0.11468	0.01479	0	0	0.05833	0.01114	0	0	0	0.00276	0.00034	0	0	0	0	0	0	0	0	0.22541	0	0.02236	0	0	0.02684	0.14243	0	0	0	0	0	0	0	0	0	0	0	0.32955	0.03804	0.02992	0	0	0	0	0.01438	0.11197	0	0.10856
k__Bacteria|p__Firmicutes|c__Clostridia|o__Clostridia_unclassified|f__Clostridia_unclassified|g__Clostridia_unclassified|s__Clostridia_bacterium|t__SGB14874	0	0.11393	0.00859	0	0	0	0	0	0	0	0	0	0	0	0	0	0	0	0	0.10373	0	0	0	2.70818	0.01911	0	0	0	0	0	0	0	0	0	0	0	0	0	0	0	0	0	0	0	0	0	0	0	0
k__Bacteria|p__Firmicutes|c__Negativicutes|o__Veillonellales|f__Veillonellaceae|g__Veillonella|s__Veillonella_rogosae|t__SGB6956	0	0.11245	0	0	0	0	0	0	0	0	0	0	0	0	0.04051	0	0	0	0	0	0	4.76323	0	0	0.00174	0	0	0	0	0	0	0	0.11818	0	0	0	0	0.01481	0	0	0	0.03643	0	0.04066	0.00466	0	0	0	0
k__Bacteria|p__Actinobacteria|c__Actinobacteria|o__Actinomycetales|f__Actinomycetaceae|g__Actinomyces|s__Actinomyces_SGB17168|t__SGB17168	0	0.10442	0	0	0	0.00205	0	0	0	0	0	0	0	0	0	0	0	0.04558	0	0	0	0	0.04357	0.01032	0.0033	0	0	0	0	0	0	0	0.02311	0	0	0	0	0	0	0	0	0.00689	0	0	0	0	0.02215	0.01201	0.00654
k__Bacteria|p__Firmicutes|c__Clostridia|o__Clostridiales|f__Clostridiaceae|g__Hungatella|s__Hungatella_hathewayi|t__SGB4742	0	0.09376	0.03154	0.01499	0.00887	0.07068	0.00094	0.11901	0	0	0.00468	0	0	0.22552	0	0	0	0	0	0.05985	0.00075	0	0.08646	0.06394	0.01121	0	0	0	0	0	0.00639	0	0	0	0	0	0.32317	0	0	0	0	0.00174	0	0	0	0	0	0	0.01205
k__Bacteria|p__Firmicutes|c__Negativicutes|o__Veillonellales|f__Veillonellaceae|g__Megasphaera|s__Megasphaera_micronuciformis|t__SGB5868	0	0.09293	0	0	0	0.02417	0	0.11426	0	0.0205	0	2.74195	0	0.00606	0.03815	0	0	0	0	0.04306	2.09337	1.16939	0	0	0	0	0	0.00785	0	0	0	0	0.03986	0.0408	0.04511	0.12366	0	0	0.22792	0	0	0	0	0	0	0	0.00377	0	0.01828
k__Bacteria|p__Firmicutes|c__Clostridia|o__Clostridiales|f__Clostridiaceae|g__Clostridiaceae_unclassified|s__Clostridiaceae_bacterium|t__SGB4269	0	0.08059	0	0	0	0	0.02285	0	0	0	0	0	0.00344	0.01361	0	0	0.11742	0.05797	0.00016	0	0.06295	0.20154	0	0.05107	0.15268	0.18754	0	0.51533	0.00942	0.01635	0.06177	0.02052	0	0.43518	0	0	0.04814	0	0	0.34547	0.00527	0.43097	0.18545	0.09701	0.12253	0.00664	0	0.38779	0.02999
k__Bacteria|p__Firmicutes|c__Clostridia|o__Clostridiales|f__Peptostreptococcaceae|g__Romboutsia|s__Romboutsia_timonensis|t__SGB6148	0	0.07462	0	0	0	0	0	0.04113	0	0	0	0	0	0	0	0	0	0.00499	0.00319	0.00841	0.06261	0.29617	0	0	0	0.00166	0.02647	0	0.02254	0	0.00845	0.00044	0.44252	0	0	0.01009	1.22226	0.13936	1.22164	0.16901	0	0.10671	0	0.00552	0.00155	0.01169	0.15824	0.21239	0
k__Bacteria|p__Firmicutes|c__Bacilli|o__Lactobacillales|f__Streptococcaceae|g__Streptococcus|s__Streptococcus_salivarius|t__SGB8007_group	0	0.06883	0	0	0	0.08255	0	0.34223	0	0.02104	0	0	0.04069	0.00776	0.01658	0	0.09666	0.29848	0.64179	0.61637	0.45717	0.30315	0.0075	0.00749	0.01173	0	0	0	0.06804	0	0.0043	0.15806	8.16476	0.09026	0.02329	1.18725	1.64743	0.16635	4.02753	0.41819	1.92031	2.74913	0.06062	0.05172	0.01429	0.02497	0.22274	0.46174	0.10519
k__Bacteria|p__Firmicutes|c__Clostridia|o__Clostridia_unclassified|f__Clostridia_unclassified|g__Clostridia_unclassified|s__Clostridia_bacterium_UC5_1_1D1|t__SGB14995	0	0.06455	0.07321	0.20941	0	0.06375	0.02612	0.00973	0	0	0.31149	0	0.00148	0.05708	0	0	0.01053	0.00834	0.00671	0.01504	0.00762	0	0.00637	0.03439	0.01686	0	0	0.00072	0	0	0.07336	0	0	0	0.00957	0	0.01098	0	0	0	0.00265	0.0053	0.00125	0	0.00216	0	0.21559	0	0
k__Bacteria|p__Firmicutes|c__Clostridia|o__Clostridiales|f__Lachnospiraceae|g__Blautia|s__Blautia_SGB4805|t__SGB4805	0	0.06198	0.05008	0	0	0	0	0.00062	0	0	0	0	0	0	0	0	0.01462	0.00905	0.02374	0	0	0	0	0	0.00318	0	0	0.04632	0	0	0	0	0	0	0	0	0.02927	0.00314	0	0	0	0	0.0339	0.25059	0.05676	0.03383	0	0.03932	0
k__Bacteria|p__Firmicutes|c__Negativicutes|o__Veillonellales|f__Veillonellaceae|g__Veillonella|s__Veillonella_parvula|t__SGB6939	0	0.05394	0	0	0	0.05582	2.67298	0.52995	0	0.15478	0	0	0.04226	0.16152	0.20819	0.02445	0.00892	0	0.02815	0.14458	0.26667	1.52611	0	0	0.00086	0	0	0.83796	0.00891	0.00413	0.01511	0.03901	1.42315	0.01142	0.00744	0.59884	0.00873	1.69879	1.84862	0.17094	0.00132	0	0	0.12899	0.00721	0.06088	0	0.00141	0
k__Bacteria|p__Proteobacteria|c__Gammaproteobacteria|o__Enterobacterales|f__Enterobacteriaceae|g__Citrobacter|s__Citrobacter_freundii|t__SGB10083_group	0	0.04824	0	0	0	0	0	0	0	0	0	0	0	0	0	0	0	0	0	0	0	0	0	0	0	0	0	0	0	0	0	0	0	0	0.00852	0	0	0	0	0	0	0	0	0	0	0	0	0	0
k__Bacteria|p__Firmicutes|c__Clostridia|o__Clostridiales|f__Eubacteriaceae|g__Eubacterium|s__Eubacterium_ventriosum|t__SGB5045	0	0.04552	0	0	0	0	0	0	0	0	0	0	0	0	0	0	0	0	0	0.04009	0	0	0	0.0235	0.00092	0	0	0	0	0.00258	0	0	0	0	0	0	0	0.09331	0	0	0	0	0	0	0.03149	0	0	0	0
k__Bacteria|p__Firmicutes|c__Clostridia|o__Clostridiales|f__Lachnospiraceae|g__Blautia|s__Blautia_hansenii|t__SGB4794_group	0	0.04103	0.49227	0	0.00642	1.35294	0	0	0	0.03574	0.17276	0	0.03303	0.06501	0.00035	0	0.45206	0.18131	0.08708	0	0.01735	0.21406	1.03248	0.0743	0	3.34071	2.13023	0	0	0	0.01899	0	0	0	0.04561	0	0	0	0.12488	0.0017	0.00333	0	0	0	0	0	0.07518	1.32371	1.34944
k__Bacteria|p__Actinobacteria|c__Actinobacteria|o__Actinomycetales|f__Actinomycetaceae|g__Actinomyces|s__Actinomyces_naeslundii|t__SGB15888	0	0.03476	0	0	0	0.02825	0	0	0	0	0	0	0	0	0.00396	0	0	0	0	0	0	0	0	0	0	0	0	0	0	0	0.01037	0	0	0	0	0.00659	0	0	0.02436	0.00487	0	0	0	0.00974	0.01187	0.01276	0.00593	0.00699	0.00061
k__Bacteria|p__Firmicutes|c__Clostridia|o__Clostridiales|f__Lachnospiraceae|g__Lachnospira|s__Lachnospira_SGB5077|t__SGB5077	0	0.03267	0	0	0	0	0	0	0	0	0	0	0	0	0	0	0	0	0	0.64521	0	0	0	0	0	0	0	0	0.01813	0	0	0	0.58612	0	0	0	0	0	0	0	0	0	0	0	0	0	0	0	0
k__Bacteria|p__Proteobacteria|c__Gammaproteobacteria|o__Enterobacterales|f__Morganellaceae|g__Morganella|s__Morganella_morganii|t__SGB10028	0	0.02485	0	0	0	0	0	0	0	0.04111	0	0	0	0	0	0	0	0	0	0	0	0	0	0	0	0	0	0	0	0	0	0	0	0	0	0	0	0	0	0	0	0	0	0	0	0	0	0	0
k__Bacteria|p__Firmicutes|c__CFGB42358|o__OFGB42358|f__FGB42358|g__GGB51510|s__GGB51510_SGB71883|t__SGB71883	0	0.01414	0.00488	0	0	0	0	0	0	0	0	0	0	0	0.03027	0	0.00264	0	0	0	0	0	0.01022	0	0	0	0	0	0	0	0	0	0	0	0	0	0	0	0	0	0.01209	0	0	0	0	0	0	0	0
k__Bacteria|p__Firmicutes|c__Clostridia|o__Clostridiales|f__Peptostreptococcaceae|g__Intestinibacter|s__Intestinibacter_bartlettii|t__SGB6140	0	0.01271	0	0	0	0.05169	0	0.02371	0.3107	0.01972	0	0	0	0.00112	0.21104	0	0	0	0.21099	0.00303	0.04186	0.02822	0	0	0.00475	0.00642	0	0.04111	0	0	0	0	7.45907	0	0	0.00377	0.07247	0.33947	10.0288	0	0	0.01258	0	0.1371	0	0.22971	0	0	0
k__Bacteria|p__Firmicutes|c__Clostridia|o__Clostridiales|f__Lachnospiraceae|g__Blautia|s__Blautia_obeum|t__SGB4809	0	0.01071	0	0	0	0	0.02969	0	0	0	0	0	0	0	0	0	0	0	0.10935	0	0	0	0	0	0	0	0	0.04383	0	0	0	0	0	0	0.02457	0	0	0	0	0	0	0	0	0	0	0	0	0	0
k__Bacteria|p__Firmicutes|c__Clostridia|o__Clostridiales|f__Lachnospiraceae|g__Lachnospiraceae_unclassified|s__Lachnospiraceae_bacterium_BX3|t__SGB4651	0	0.00882	0	0	0	0	0	0	0	0	0	0	0	0	0	0	0	0	0	0.59549	0	0	0	0	0	0	0	0	0	0	0	0	0	0.0264	0	0	0	0	0	0	0	0	0	0	0	0.00628	0	0.00033	0
k__Bacteria|p__Firmicutes|c__Bacilli|o__Lactobacillales|f__Streptococcaceae|g__Streptococcus|s__Streptococcus_parasanguinis|t__SGB8071	0	0.00823	0.02546	0	0	0.03245	0	0.34814	0	0	0	0	0	0	0.00487	0	0.00522	0.00056	0.01087	0.19089	0.09347	0.01614	0.0028	0	0	0	0	0.00286	0.01741	0	0	0.03954	2.66156	0.10495	0.0138	0.24586	0.26456	0.04848	2.57939	0.12281	0.08703	0.38655	0.00091	0	0.00048	0.10683	0.10505	0.20538	0.03297
k__Bacteria|p__Firmicutes|c__Bacilli|o__Lactobacillales|f__Enterococcaceae|g__Enterococcus|s__Enterococcus_canintestini|t__SGB7958	0	0.00744	0	0	0	0	0	0	0	0	0	0	0	0	0	0	0	0	0	0	0	0	0	0	0	0	0	0	0	0	0	0	0	0	0	0	0	0	0.01098	0	0	0	0	0	0	0	0	0	0
k__Bacteria|p__Firmicutes|c__Bacilli|o__Lactobacillales|f__Streptococcaceae|g__Streptococcus|s__Streptococcus_sanguinis|t__SGB8047	0	0.00373	0.24181	0	0	0	0	0.01136	0	0	0	0	0	0	0	0	0	0	0	0.01252	0.00585	0	0.00014	0	0	0	0	0	0	0	0	0	0.03998	0	0	0.01646	0.06239	0	0.17743	0.04417	0.03246	0.0056	0	0	0	0	0.00413	0.00424	0
k__Bacteria|p__Firmicutes|c__Clostridia|o__Clostridiales|f__Clostridiaceae|g__Hungatella|s__Hungatella_hathewayi|t__SGB4741	0	0.00279	0.00109	0.0044	0	0	0	3.24891	0	0	0.28197	0	0	0	0	0	0	0	0.00013	0	0	0	0.02668	0	0.00128	0	0.01836	0	0	0	0	0	0	0	0	0	0	0	0.01735	0.01292	0	0	0.02276	0	0.00498	0.00174	0	0.00544	0.00761
k__Bacteria|p__Firmicutes|c__Clostridia|o__Clostridiales|f__Lachnospiraceae|g__Enterocloster|s__Enterocloster_aldensis|t__SGB4762	0	0.00233	0.01432	0	0	0.11039	0.1443	0.07366	0	0	0	0.31792	0	0.09627	1.65804	0	0.00628	0.00058	0	0.13947	0.17846	0.02378	0.04259	0.02746	0.02704	0	0.13774	0	0	0	0.0265	0	0	0.02115	0.00776	0	0.00376	0	0.16454	0.16994	0.08506	0.02934	0.01365	0	0	0.01291	0.09822	0.05487	0.0555
k__Bacteria|p__Firmicutes|c__Clostridia|o__Clostridiales|f__Lachnospiraceae|g__Lachnospiraceae_unclassified|s__Lachnospiraceae_bacterium|t__SGB4963	0	0.00219	0	0	0	0	0	0	0	0	0	0	0	0	0	0	0	0	0	0	0	0	0	0	0	0	0	0	0	0	0	0	0	0	0	0	0	0	0	0	0	0	0	0	0	0	0	0	0
k__Bacteria|p__Firmicutes|c__Clostridia|o__Clostridiales|f__Clostridiaceae|g__Clostridium|s__Clostridium_SGB6179|t__SGB6179	0	0.00211	0	0	0	0	0	0	0.4851	0	0	0	0	0	0.41909	0	0	0	0.03216	0	0	0	0	0	0.0357	0	0	0.20343	0	0	0.08491	0	0.18506	0.00119	0	0.03031	0.10951	0.5851	2.75578	0	0	0	0.00985	0.09783	0	0.01873	0.0367	0.02045	0
k__Bacteria|p__Proteobacteria|c__Epsilonproteobacteria|o__Campylobacterales|f__Campylobacteraceae|g__Campylobacter|s__Campylobacter_hominis|t__SGB19429	0	0.00124	0	0	0	0	0	0	0	0	0	0	0	0	0	0	0	0	0	0	0	0	0	0	0	0	0	0	0	0	0	0	0	0	0	0	0	0	0	0	0	0	0	0	0	0	0	0	0
k__Bacteria|p__Firmicutes|c__Clostridia|o__Clostridiales|f__Clostridiaceae|g__GGB9580|s__GGB9580_SGB14996|t__SGB14996	0	0.00095	0	0	0	0	0	0	0	0	0	0	0	0	0	0	0	0	0	0	0	0	0.28647	0.01564	0	0	0	0	0	0	0	0	0	0	0	0	0	0	0	0	0	0	0	0	0	0	0.22768	0	0
k__Bacteria|p__Firmicutes|c__Clostridia|o__Clostridiales|f__Peptostreptococcaceae|g__Intestinibacter|s__Intestinibacter_SGB6139|t__SGB6139	0	0.00081	0	0	0	0	0	0	0.02834	0	0	0	0	0	0	0	0	0	0	0	0	0	0	0	0.00049	0	0	0	0	0	0	0	0.00384	0	0	0	0.00438	0.08891	6.69299	0	0	0	0	0	0	0.00394	0	0	0
k__Bacteria|p__Firmicutes|c__Clostridia|o__Clostridiales|f__Lachnospiraceae|g__Dorea	0	0	1.57307	0	0.00655	0.54145	0	4.70613	0	1.49603	0	0	0.08427	2.00349	0	0	2.92335	1.13086	6.11625	1.82653	0.96854	0.82916	0.04263	1.09164	0.81803	0.9122	0	3.62344	1.39751	0.56023	0.57111	0.75236	3.23964	3.35196	0.66515	1.39503	6.24897	0.96341	0	0	1.30137	1.91589	1.33718	2.81945	0.82993	0.53271	4.7224	2.48094	0.17378
k__Bacteria|p__Firmicutes|c__Clostridia|o__Clostridiales|f__Lachnospiraceae|g__Lacrimispora	0	0	0.10037	0	0	0	0	0.72738	0.14283	0	0	0	0.0406	0	0	0	0.42579	0.10986	0.43525	0.25026	0.66459	0.15074	0.54453	0	0.46823	0.00538	0	2.00953	0.30056	0.09763	0	0.07628	0	0.90069	0.5878	0	0.16708	0.19898	0	0	0	0.49109	0.26786	0.17501	0.29356	0.10657	6.37919	6.39141	0
k__Bacteria|p__Firmicutes|c__Bacilli|o__Lactobacillales|f__Streptococcaceae|g__Lactococcus	0	0	0.09442	0.12561	0.0337	0	0.08042	0.00117	0	0	0	0	0	0	0.00124	0	0.00936	0	0	0.01171	0	0	0	0	0	0	0	0	0	0	0	0	1.07946	0	0	0	0.09966	0	0.15265	0.04905	0.01985	0.00438	0	0	0.00283	0	0	0.28759	0.01394
k__Bacteria|p__Firmicutes|c__Clostridia|o__Clostridiales|f__Lachnospiraceae|g__Dorea|s__Dorea_longicatena	0	0	1.57307	0	0.00655	0	0	4.33737	0	1.49603	0	0	0.07663	2.00349	0	0	2.92335	1.13086	5.60638	0.85547	0.63768	0.38149	0	0.95532	0	0	0	3.06147	1.10558	0.48402	0.43973	0.46808	2.82982	2.85792	0.59112	1.38574	4.81798	0.66625	0	0	1.30137	1.71248	1.15309	2.27711	0.65966	0.45093	4.7224	1.76921	0.17378
k__Bacteria|p__Firmicutes|c__Clostridia|o__Clostridiales|f__Lachnospiraceae|g__Blautia|s__Blautia_hydrogenotrophica	0	0	0.246	0	0	0	0	0	0	0	0	0	0	0	0	0	0	0	0	0	0	0	1.04311	0.47277	0.30183	1.81881	2.80264	0	0	0	0	0	0	0	0	0	0.00866	0	0	0	0	0.00031	0.11995	0.2341	0.01863	0	0	0	0
k__Bacteria|p__Actinobacteria|c__Actinobacteria|o__Bifidobacteriales|f__Bifidobacteriaceae|g__Bifidobacterium|s__Bifidobacterium_pseudocatenulatum	0	0	0.19558	0	0.34173	0	0	0.00261	2.54903	74.1659	0	0	1.61075	0	0	0	1.31873	2.62001	19.8082	0	10.6003	10.3319	6.91725	9.84278	13.7725	0	0	0.02751	1.74055	8.11075	20.1032	0.40554	11.7504	5.96834	34.3522	1.52838	6.38326	0.31548	0	1.44981	0.52375	9.9929	1.71193	0	0	0.64404	0	16.4987	23.3741
k__Bacteria|p__Firmicutes|c__Clostridia|o__Clostridiales|f__Lachnospiraceae|g__Enterocloster|s__Enterocloster_asparagiformis	0	0	0.13568	0	0	0	0.39802	0.12204	0	0	0.16278	0	0.00488	0	0	0	0.01347	0	0	0	0.0005	0	0	0	0	0	0	0	0.0074	0	0	0	0	0	0	0	0	0	0	0	0	0	0.00727	0	0.03716	0	0	0	0
k__Bacteria|p__Firmicutes|c__Clostridia|o__Clostridiales|f__Lachnospiraceae|g__Lacrimispora|s__Lacrimispora_celerecrescens	0	0	0.10037	0	0	0	0	0.72738	0	0	0	0	0.02659	0	0	0	0.42579	0.10986	0.3284	0.25026	0.30794	0.15074	0.54453	0	0.46823	0	0	0.18106	0.04511	0.00021	0	0.03951	0	0.82771	0.11117	0	0.15969	0.02592	0	0	0	0	0	0.15364	0.04877	0.02201	6.37919	6.39141	0
k__Bacteria|p__Firmicutes|c__Bacilli|o__Lactobacillales|f__Streptococcaceae|g__Lactococcus|s__Lactococcus_lactis	0	0	0.09442	0.12561	0.0337	0	0.08042	0.00117	0	0	0	0	0	0	0.00124	0	0.00936	0	0	0.01171	0	0	0	0	0	0	0	0	0	0	0	0	1.07946	0	0	0	0.09966	0	0.13739	0.04905	0.01985	0.00438	0	0	0.00283	0	0	0.28759	0.01394
k__Bacteria|p__Firmicutes|c__Bacilli|o__Lactobacillales|f__Enterococcaceae|g__Enterococcus|s__Enterococcus_faecium	0	0	0.00843	0.00996	0.63434	0	0.04426	0	0.02572	0.32002	7.97134	0.05148	0	0	0	0	0	0	0	0	0.01324	0	0	0	0	0.00166	0	0	0	0	0	0	0	0	0	0	0	0	0.02598	0	0	0	0	0	0	0	0	0	0.08527
k__Bacteria|p__Firmicutes|c__Clostridia|o__Clostridiales|f__Lachnospiraceae|g__Mediterraneibacter|s__Mediterraneibacter_butyricigenes	0	0	0.00418	0	0	0	0	0	0	0	0	0	0	0	0	0	0	0	0.00757	0	0	0	0	0.04652	0.00666	0	0	0	0	0	0	0	0	0	0	0	0	0	0	0	0	0	0	0.02819	0.00528	0.0129	0	0.00109	0
k__Bacteria|p__Firmicutes|c__Clostridia|o__Clostridiales|f__Lachnospiraceae|g__Dorea|s__Dorea_longicatena|t__SGB4581	0	0	1.57307	0	0.00295	0	0	4.30988	0	0	0	0	0	0	0	0	2.92335	1.11235	3.94078	0.85547	0.00561	0.38149	0	0.95532	0	0	0	0.48357	1.10558	0.48402	0.43973	0.09181	0	1.82731	0.0666	0.0431	3.54233	0.39538	0	0	1.30137	0.16441	0.35162	1.36684	0.40492	0.45093	4.7224	1.76921	0.17378
k__Bacteria|p__Firmicutes|c__Clostridia|o__Clostridiales|f__Lachnospiraceae|g__Blautia|s__Blautia_hydrogenotrophica|t__SGB4677	0	0	0.246	0	0	0	0	0	0	0	0	0	0	0	0	0	0	0	0	0	0	0	1.04311	0.47277	0.30183	1.81881	2.80264	0	0	0	0	0	0	0	0	0	0.00866	0	0	0	0	0.00031	0.11995	0.2341	0.01863	0	0	0	0
k__Bacteria|p__Actinobacteria|c__Actinobacteria|o__Bifidobacteriales|f__Bifidobacteriaceae|g__Bifidobacterium|s__Bifidobacterium_pseudocatenulatum|t__SGB17237	0	0	0.19558	0	0.34173	0	0	0.00261	2.54903	74.1659	0	0	1.61075	0	0	0	1.31873	2.62001	19.8082	0	10.6003	10.3319	6.91725	9.84278	13.7725	0	0	0.02751	1.74055	8.11075	20.1032	0.40554	11.7504	5.96834	34.3522	1.52838	6.38326	0.31548	0	1.44981	0.52375	9.9929	1.71193	0	0	0.64404	0	16.4987	23.3741
k__Bacteria|p__Firmicutes|c__Clostridia|o__Clostridiales|f__Lachnospiraceae|g__Enterocloster|s__Enterocloster_asparagiformis|t__SGB4724	0	0	0.13568	0	0	0	0.39802	0.12204	0	0	0.16278	0	0.00488	0	0	0	0.01347	0	0	0	0.0005	0	0	0	0	0	0	0	0.0074	0	0	0	0	0	0	0	0	0	0	0	0	0	0.00727	0	0.03716	0	0	0	0
k__Bacteria|p__Firmicutes|c__Clostridia|o__Clostridiales|f__Lachnospiraceae|g__Lacrimispora|s__Lacrimispora_celerecrescens|t__SGB4868	0	0	0.10037	0	0	0	0	0.72738	0	0	0	0	0.02659	0	0	0	0.42579	0.10986	0.3284	0.25026	0.30794	0.15074	0.54453	0	0.46823	0	0	0.18106	0.04511	0.00021	0	0.03951	0	0.82771	0.11117	0	0.15969	0.02592	0	0	0	0	0	0.15364	0.04877	0.02201	6.37919	6.39141	0
k__Bacteria|p__Firmicutes|c__Bacilli|o__Lactobacillales|f__Streptococcaceae|g__Lactococcus|s__Lactococcus_lactis|t__SGB7985	0	0	0.09263	0.12561	0.0337	0	0.08042	0	0	0	0	0	0	0	0.00124	0	0.00936	0	0	0.01171	0	0	0	0	0	0	0	0	0	0	0	0	1.07946	0	0	0	0.09966	0	0.02197	0.04905	0.01985	0.00438	0	0	0.00283	0	0	0.14012	0.01394
k__Bacteria|p__Firmicutes|c__Clostridia|o__Clostridiales|f__Lachnospiraceae|g__Blautia|s__Blautia_obeum|t__SGB4811_group	0	0	0.0176	0.3765	0.00037	0	0.1016	0.1641	0	0	0.04633	0	0	0	0	0	0.08319	0.08068	2.0263	0.02897	0.05236	0.14322	2.70502	1.22662	1.77047	0.06884	0	0.75831	0.34727	0.02343	0.18822	0.03545	0.00352	0.16001	0.03352	0.1972	1.23233	0.11938	0	0	0	0.70239	0.67566	2.06484	0.33184	0.63675	0	0.48982	0
k__Bacteria|p__Firmicutes|c__Bacilli|o__Lactobacillales|f__Enterococcaceae|g__Enterococcus|s__Enterococcus_faecium|t__SGB7967	0	0	0.00843	0.00996	0.63434	0	0.04426	0	0.02572	0.32002	7.97134	0.05148	0	0	0	0	0	0	0	0	0.01324	0	0	0	0	0.00166	0	0	0	0	0	0	0	0	0	0	0	0	0.02598	0	0	0	0	0	0	0	0	0	0.08527
k__Bacteria|p__Firmicutes|c__Clostridia|o__Clostridiales|f__Lachnospiraceae|g__Mediterraneibacter|s__Mediterraneibacter_butyricigenes|t__SGB25493	0	0	0.00418	0	0	0	0	0	0	0	0	0	0	0	0	0	0	0	0.00757	0	0	0	0	0.04652	0.00666	0	0	0	0	0	0	0	0	0	0	0	0	0	0	0	0	0	0	0.02819	0.00528	0.0129	0	0.00109	0
k__Bacteria|p__Firmicutes|c__Bacilli|o__Lactobacillales|f__Streptococcaceae|g__Lactococcus|s__Lactococcus_lactis|t__SGB7984	0	0	0.00179	0	0	0	0	0.00117	0	0	0	0	0	0	0	0	0	0	0	0	0	0	0	0	0	0	0	0	0	0	0	0	0	0	0	0	0	0	0.11542	0	0	0	0	0	0	0	0	0.14746	0
k__Bacteria|p__Firmicutes|c__Tissierellia	0	0	0	1.46531	0	0	0	0.16802	0	0	0	0	0	0	0	0	0.00526	0	0	0	0	0	0	0	0	0	0.0007	0	0	0	0	0	0	0	0	0	0.09119	0	0	0	0	0.005	0	0	0	0	0	0	0.0144
k__Bacteria|p__Firmicutes|c__Tissierellia|o__Tissierellales	0	0	0	1.46531	0	0	0	0.16802	0	0	0	0	0	0	0	0	0.00526	0	0	0	0	0	0	0	0	0	0.0007	0	0	0	0	0	0	0	0	0	0.09119	0	0	0	0	0.005	0	0	0	0	0	0	0.0144
k__Bacteria|p__Firmicutes|c__Negativicutes|o__Acidaminococcales	0	0	0	1.19332	0.00385	1.27551	0	0	0	0	0	0	0.21443	0	0	4.58368	0.27758	0.02512	0.02307	0	2.40342	0	0	0	0	0.00079	0.67951	0	0	0	0	0.76163	0.30784	0	0	0	0	0.00118	2.08127	0.04386	3.7146	0	0	0	0	0	0	0	0
k__Bacteria|p__Actinobacteria|c__Actinobacteria|o__Micrococcales	0	0	0	0.07329	0.35547	0	0.02747	0	0	0.0037	0	0	0	0	0	0	0	0	0	0.00667	0.01287	0	0	0	0	0	0	0	0.01622	0	0.00116	0	0.16657	0.0523	0.00172	0.03941	0.00043	0.01272	0.7317	0.06922	0.01473	0.02605	0	0	0	0	0.01155	0.00062	0.04098
k__Bacteria|p__Firmicutes|c__Tissierellia|o__Tissierellales|f__Peptoniphilaceae	0	0	0	1.46531	0	0	0	0.16802	0	0	0	0	0	0	0	0	0.00526	0	0	0	0	0	0	0	0	0	0.0007	0	0	0	0	0	0	0	0	0	0.09119	0	0	0	0	0.005	0	0	0	0	0	0	0.0144
k__Bacteria|p__Firmicutes|c__Negativicutes|o__Acidaminococcales|f__Acidaminococcaceae	0	0	0	1.19332	0.00385	1.27551	0	0	0	0	0	0	0.21443	0	0	4.58368	0.27758	0.02512	0.02307	0	2.40342	0	0	0	0	0.00079	0.67951	0	0	0	0	0.76163	0.30784	0	0	0	0	0.00118	2.08127	0.04386	3.7146	0	0	0	0	0	0	0	0
k__Bacteria|p__Actinobacteria|c__Actinobacteria|o__Micrococcales|f__Micrococcaceae	0	0	0	0.07329	0.35547	0	0.02747	0	0	0	0	0	0	0	0	0	0	0	0	0.00667	0.00752	0	0	0	0	0	0	0	0.00961	0	0	0	0.13779	0.04778	0.00084	0.03941	0.00043	0.00958	0.44902	0.00537	0	0.01603	0	0	0	0	0.01155	0	0.01151
k__Bacteria|p__Firmicutes|c__Bacilli|o__Lactobacillales|f__Lactobacillaceae	0	0	0	0.01279	0.01124	0	15.9047	0.17517	0	0	0	0.97871	0.00761	0.2137	0	0.05895	0.00417	0	0.00261	0.8738	0.0916	0	0.01835	0.04489	0	0	0	0.00244	0.00277	0	0	0	0	0	13.1442	0.10647	0	0	1.05009	0.00544	0.25086	0	0	0	0	0	0.00068	0.06945	0
k__Bacteria|p__Firmicutes|c__Bacilli|o__Lactobacillales|f__Aerococcaceae	0	0	0	0.00734	0	0	0	0	0	0	0	0	0	0	0	0	0	0	0	0	0	0	0	0	0	0	0	0	0	0	0	0	0	0	0	0	0.01628	0	0	0	0	0.00409	0	0	0	0	0	0	0
k__Bacteria|p__Firmicutes|c__Clostridia|o__Clostridiales|f__Clostridiales_Family_XIII_Incertae_Sedis	0	0	0	0.00668	0	0	0	0.00127	0	0	0	0	0	0	0	0	0	0	0	0	0	0	0	0	0	0	0	0	0	0	0	0	0.03174	0	0	0	0	0	0.06004	0.01769	0.00225	0	0	0	0	0.00659	0	0.05373	0
k__Bacteria|p__Bacteroidetes|c__Bacteroidia|o__Bacteroidales|f__Porphyromonadaceae	0	0	0	0.00048	0	0	0.02442	0	0	0	0	0	0	0	0	0	0	0	0	0	0	0.00466	0	0	0	0	0.00158	0	0	0	0	0	0	0	0	0	0	0	0	0	0	0	0	0	0	0	0	0	0
k__Bacteria|p__Firmicutes|c__Clostridia|o__Clostridiales|f__Hungateiclostridiaceae	0	0	0	0.00039	0	0	0	0	0	0	0	0	0	0	0	0	0	0	0	0	0	0	0	0	0	0	0	0	0	0	0	0	0	0	0	0	0	0	0	0	0	0	0	0	0	0	0	0	0
k__Bacteria|p__Firmicutes|c__Clostridia|o__Clostridiales|f__Ruminococcaceae|g__Faecalibacterium	0	0	0	56.4311	0.14154	0	6.96038	0	0	6.27349	18.6245	0	0.12033	0	0	0	0.46507	1.30848	3.73623	0.59179	2.0795	1.06533	0	2.12162	8.57179	0.63909	0	2.45866	15.4475	3.0376	5.382	0.22782	0	12.927	5.31794	0.05225	1.94519	10.1323	0.01254	0	0	10.2522	8.11269	1.35368	8.28649	6.48266	0	0.33273	0.94415
k__Bacteria|p__Firmicutes|c__Clostridia|o__Clostridiales|f__Ruminococcaceae|g__Candidatus_Cibiobacter	0	0	0	10.6258	0.00151	0	0.09159	0.06589	0	0	0	0	0	0	0	0	0.03196	0.07002	0.17454	0	2.85124	0.01676	0	0	0	0	0	0.14168	0.83027	0.22084	0.35346	0.01327	0	0.00454	0.30441	0	0	0.06917	0.48562	0.48888	0.00781	1.39546	1.68651	6.63159	5.9452	1.81749	0	0	0
k__Bacteria|p__Firmicutes|c__Clostridia|o__Clostridiales|f__Clostridiaceae|g__Butyricicoccus	0	0	0	1.88686	0	0	0.03589	0	0	0.17531	0.19948	0	0	0.4095	0	0	0.02207	0	0.18342	0	0.09117	0	0	0	0.00862	0.00888	0.15568	2.34577	0	0	0	0	0	0	0	0	0	0.48157	0.08206	0	0	0.04272	0	0	0	0	0	0	0.0012
k__Bacteria|p__Firmicutes|c__Negativicutes|o__Acidaminococcales|f__Acidaminococcaceae|g__Acidaminococcus	0	0	0	1.19332	0	1.27551	0	0	0	0	0	0	0.18098	0	0	0	0	0	0	0	2.40342	0	0	0	0	0	0	0	0	0	0	0.76163	0.30784	0	0	0	0	0.00118	2.08127	0.04386	3.7146	0	0	0	0	0	0	0	0
k__Bacteria|p__Firmicutes|c__Tissierellia|o__Tissierellales|f__Peptoniphilaceae|g__Anaerococcus	0	0	0	0.78862	0	0	0	0.07995	0	0	0	0	0	0	0	0	0	0	0	0	0	0	0	0	0	0	0.0007	0	0	0	0	0	0	0	0	0	0.02909	0	0	0	0	0.005	0	0	0	0	0	0	0
k__Bacteria|p__Firmicutes|c__Tissierellia|o__Tissierellales|f__Peptoniphilaceae|g__Peptoniphilus	0	0	0	0.41306	0	0	0	0.06531	0	0	0	0	0	0	0	0	0.00526	0	0	0	0	0	0	0	0	0	0	0	0	0	0	0	0	0	0	0	0.0621	0	0	0	0	0	0	0	0	0	0	0	0.0144
k__Bacteria|p__Firmicutes|c__Tissierellia|o__Tissierellales|f__Peptoniphilaceae|g__Finegoldia	0	0	0	0.26363	0	0	0	0.02277	0	0	0	0	0	0	0	0	0	0	0	0	0	0	0	0	0	0	0	0	0	0	0	0	0	0	0	0	0	0	0	0	0	0	0	0	0	0	0	0	0
k__Bacteria|p__Actinobacteria|c__Actinobacteria|o__Micrococcales|f__Micrococcaceae|g__Rothia	0	0	0	0.07329	0.35547	0	0.02747	0	0	0	0	0	0	0	0	0	0	0	0	0.00667	0.00752	0	0	0	0	0	0	0	0.00961	0	0	0	0.13779	0.04778	0.00084	0.03941	0.00043	0.00958	0.44902	0.00537	0	0.01603	0	0	0	0	0.01155	0	0
k__Bacteria|p__Firmicutes|c__Clostridia|o__Clostridiales|f__Lachnospiraceae|g__Eisenbergiella	0	0	0	0.01398	0	0	0	0	0	0	0	0	0	0	0	0	0	0	0	0	0.00259	0	0.07067	0.12854	0.02058	0	0	0	0	0	0	0	0	0	0	0	0	0	0	0	0	0	0.02251	0.01697	0	0.09665	0.26307	0.16839	0
k__Bacteria|p__Firmicutes|c__Bacilli|o__Lactobacillales|f__Lactobacillaceae|g__Lactiplantibacillus	0	0	0	0.008	0	0	0	0	0	0	0	0	0	0	0	0	0.00417	0	0	0	0	0	0	0	0	0	0	0	0	0	0	0	0	0	0	0	0	0	0.03167	0	0	0	0	0	0	0	0.00068	0	0
k__Bacteria|p__Firmicutes|c__Bacilli|o__Lactobacillales|f__Aerococcaceae|g__Abiotrophia	0	0	0	0.00734	0	0	0	0	0	0	0	0	0	0	0	0	0	0	0	0	0	0	0	0	0	0	0	0	0	0	0	0	0	0	0	0	0.01628	0	0	0	0	0.00409	0	0	0	0	0	0	0
k__Bacteria|p__Firmicutes|c__Clostridia|o__Clostridiales|f__Clostridiales_Family_XIII_Incertae_Sedis|g__Clostridiales_Family_XIII_Incertae_Sedis_unclassified	0	0	0	0.00668	0	0	0	0	0	0	0	0	0	0	0	0	0	0	0	0	0	0	0	0	0	0	0	0	0	0	0	0	0	0	0	0	0	0	0	0.00492	0	0	0	0	0	0	0	0.0001	0
k__Bacteria|p__Firmicutes|c__Bacilli|o__Lactobacillales|f__Lactobacillaceae|g__Lacticaseibacillus	0	0	0	0.00478	0.0007	0	9.24166	0	0	0	0	0	0	0	0	0.05895	0	0	0.00261	0.43201	0	0	0	0.04489	0	0	0	0.00244	0	0	0	0	0	0	0.00048	0	0	0	0.12296	0.00544	0.01868	0	0	0	0	0	0	0.06945	0
k__Bacteria|p__Firmicutes|c__Clostridia|o__Clostridiales|f__Peptostreptococcaceae|g__GGB4456	0	0	0	0.00137	0	0.00036	0	0	0	0	0	0	0	0	0	0	0	0	0	0	0	0	0	0	0	0	0	0	0	0	0	0	0.00526	0	0	0	0.03072	0.14198	0	0.0044	0	0	0	0	0	0	0	0	0
k__Bacteria|p__Bacteroidetes|c__Bacteroidia|o__Bacteroidales|f__Porphyromonadaceae|g__Porphyromonas	0	0	0	0.00048	0	0	0.02442	0	0	0	0	0	0	0	0	0	0	0	0	0	0	0.00466	0	0	0	0	0.00158	0	0	0	0	0	0	0	0	0	0	0	0	0	0	0	0	0	0	0	0	0	0
k__Bacteria|p__Firmicutes|c__Clostridia|o__Clostridiales|f__Hungateiclostridiaceae|g__Fastidiosipila	0	0	0	0.00039	0	0	0	0	0	0	0	0	0	0	0	0	0	0	0	0	0	0	0	0	0	0	0	0	0	0	0	0	0	0	0	0	0	0	0	0	0	0	0	0	0	0	0	0	0
k__Bacteria|p__Firmicutes|c__Clostridia|o__Clostridiales|f__Ruminococcaceae|g__Faecalibacterium|s__Faecalibacterium_prausnitzii	0	0	0	56.4311	0.14154	0	6.96038	0	0	6.27349	18.6245	0	0.12033	0	0	0	0.46507	1.30848	3.72336	0.59179	2.00218	1.06533	0	2.12162	8.57179	0.63909	0	2.37595	15.4475	3.0376	5.382	0.21816	0	12.927	5.27539	0.05225	1.94519	9.36251	0.01254	0	0	10.0702	8.11269	1.35368	8.28649	6.48266	0	0.33273	0.94415
k__Bacteria|p__Firmicutes|c__Clostridia|o__Clostridiales|f__Ruminococcaceae|g__Candidatus_Cibiobacter|s__Candidatus_Cibiobacter_qucibialis	0	0	0	10.6258	0.00151	0	0.09159	0.06589	0	0	0	0	0	0	0	0	0.03196	0.07002	0.17454	0	2.85124	0.01676	0	0	0	0	0	0.14168	0.83027	0.22084	0.35346	0.01327	0	0.00454	0.30441	0	0	0.06917	0.48562	0.48888	0.00781	1.39546	1.68651	6.63159	5.9452	1.81749	0	0	0
k__Bacteria|p__Bacteroidetes|c__Bacteroidia|o__Bacteroidales|f__Bacteroidales_unclassified|g__Phocaeicola|s__Phocaeicola_plebeius	0	0	0	4.54346	0	0	0	0	0	0	0	0	0	0	0	0	0	0	0	0	0	0	0	0	0	0	0	0	0	0	0	0	0	0	0	0	0	0	0	0	0	0	0	0	0	0	0	0	0
k__Bacteria|p__Firmicutes|c__Clostridia|o__Clostridiales|f__Clostridiaceae|g__Butyricicoccus|s__Butyricicoccus_SGB14985	0	0	0	1.88686	0	0	0.03589	0	0	0.17531	0.19948	0	0	0.4095	0	0	0.02207	0	0	0	0	0	0	0	0	0.00888	0.15568	0	0	0	0	0	0	0	0	0	0	0	0.08206	0	0	0.04272	0	0	0	0	0	0	0.0012
k__Bacteria|p__Firmicutes|c__Negativicutes|o__Acidaminococcales|f__Acidaminococcaceae|g__Acidaminococcus|s__Acidaminococcus_intestini	0	0	0	1.19332	0	1.27551	0	0	0	0	0	0	0.18098	0	0	0	0	0	0	0	2.40342	0	0	0	0	0	0	0	0	0	0	0.76163	0.30784	0	0	0	0	0.00118	2.08127	0.04386	3.7146	0	0	0	0	0	0	0	0
k__Bacteria|p__Firmicutes|c__Tissierellia|o__Tissierellales|f__Peptoniphilaceae|g__Anaerococcus|s__Anaerococcus_prevotii	0	0	0	0.65111	0	0	0	0	0	0	0	0	0	0	0	0	0	0	0	0	0	0	0	0	0	0	0	0	0	0	0	0	0	0	0	0	0	0	0	0	0	0	0	0	0	0	0	0	0
k__Bacteria|p__Firmicutes|c__Clostridia|o__Clostridiales|f__Lachnospiraceae|g__Lachnospiraceae_unclassified|s__Eubacterium_rectale	0	0	0	0.4141	0.06199	0	0	7.82932	3.02048	0.14658	0.00961	0	0.03681	0	0	0	6.49634	2.06103	8.73478	3.7807	0.05469	0	0	2.1861	1.69641	2.64073	0	3.55383	1.84401	0.06435	4.84889	0.20647	0.76565	0.31098	0.01348	1.71738	5.96732	2.40883	0.00427	0.99325	1.18136	0.04672	1.19678	0.13267	1.09761	1.57385	2.32559	1.19565	0
k__Bacteria|p__Firmicutes|c__Tissierellia|o__Tissierellales|f__Peptoniphilaceae|g__Finegoldia|s__Finegoldia_magna	0	0	0	0.26363	0	0	0	0.02277	0	0	0	0	0	0	0	0	0	0	0	0	0	0	0	0	0	0	0	0	0	0	0	0	0	0	0	0	0	0	0	0	0	0	0	0	0	0	0	0	0
k__Bacteria|p__Firmicutes|c__Tissierellia|o__Tissierellales|f__Peptoniphilaceae|g__Peptoniphilus|s__Peptoniphilus_grossensis	0	0	0	0.17731	0	0	0	0.01957	0	0	0	0	0	0	0	0	0	0	0	0	0	0	0	0	0	0	0	0	0	0	0	0	0	0	0	0	0	0	0	0	0	0	0	0	0	0	0	0	0
k__Bacteria|p__Firmicutes|c__Tissierellia|o__Tissierellales|f__Peptoniphilaceae|g__Peptoniphilus|s__Peptoniphilus_phoceensis	0	0	0	0.12482	0	0	0	0	0	0	0	0	0	0	0	0	0.00526	0	0	0	0	0	0	0	0	0	0	0	0	0	0	0	0	0	0	0	0	0	0	0	0	0	0	0	0	0	0	0	0
k__Bacteria|p__Firmicutes|c__Tissierellia|o__Tissierellales|f__Peptoniphilaceae|g__Anaerococcus|s__Anaerococcus_senegalensis	0	0	0	0.10806	0	0	0	0	0	0	0	0	0	0	0	0	0	0	0	0	0	0	0	0	0	0	0	0	0	0	0	0	0	0	0	0	0	0	0	0	0	0	0	0	0	0	0	0	0
k__Bacteria|p__Actinobacteria|c__Actinobacteria|o__Micrococcales|f__Micrococcaceae|g__Rothia|s__Rothia_mucilaginosa	0	0	0	0.07329	0.35547	0	0.02747	0	0	0	0	0	0	0	0	0	0	0	0	0	0.00752	0	0	0	0	0	0	0	0.00961	0	0	0	0.13779	0.04749	0.00084	0.03941	0.00043	0.00958	0.31564	0.00537	0	0.01603	0	0	0	0	0.01155	0	0
k__Bacteria|p__Firmicutes|c__Tissierellia|o__Tissierellales|f__Peptoniphilaceae|g__Peptoniphilus|s__Peptoniphilus_sp_Marseille_P3761	0	0	0	0.0603	0	0	0	0.03358	0	0	0	0	0	0	0	0	0	0	0	0	0	0	0	0	0	0	0	0	0	0	0	0	0	0	0	0	0.05676	0	0	0	0	0	0	0	0	0	0	0	0.0144
k__Bacteria|p__Firmicutes|c__Tissierellia|o__Tissierellales|f__Peptoniphilaceae|g__Peptoniphilus|s__Peptoniphilus_lacrimalis	0	0	0	0.03552	0	0	0	0	0	0	0	0	0	0	0	0	0	0	0	0	0	0	0	0	0	0	0	0	0	0	0	0	0	0	0	0	0	0	0	0	0	0	0	0	0	0	0	0	0
k__Bacteria|p__Firmicutes|c__Tissierellia|o__Tissierellales|f__Peptoniphilaceae|g__Anaerococcus|s__Anaerococcus_obesiensis	0	0	0	0.02906	0	0	0	0.07995	0	0	0	0	0	0	0	0	0	0	0	0	0	0	0	0	0	0	0.0007	0	0	0	0	0	0	0	0	0	0.02909	0	0	0	0	0.005	0	0	0	0	0	0	0
k__Bacteria|p__Firmicutes|c__Tissierellia|o__Tissierellales|f__Peptoniphilaceae|g__Peptoniphilus|s__Peptoniphilus_urinimassiliensis	0	0	0	0.01511	0	0	0	0	0	0	0	0	0	0	0	0	0	0	0	0	0	0	0	0	0	0	0	0	0	0	0	0	0	0	0	0	0	0	0	0	0	0	0	0	0	0	0	0	0
k__Bacteria|p__Firmicutes|c__Clostridia|o__Clostridiales|f__Lachnospiraceae|g__Eisenbergiella|s__Eisenbergiella_massiliensis	0	0	0	0.01398	0	0	0	0	0	0	0	0	0	0	0	0	0	0	0	0	0	0	0	0	0.00535	0	0	0	0	0	0	0	0	0	0	0	0	0	0	0	0	0	0	0	0	0.07629	0.26307	0.16249	0
k__Bacteria|p__Firmicutes|c__Bacilli|o__Lactobacillales|f__Lactobacillaceae|g__Lactiplantibacillus|s__Lactiplantibacillus_plantarum	0	0	0	0.008	0	0	0	0	0	0	0	0	0	0	0	0	0.00417	0	0	0	0	0	0	0	0	0	0	0	0	0	0	0	0	0	0	0	0	0	0.03167	0	0	0	0	0	0	0	0.00068	0	0
k__Bacteria|p__Firmicutes|c__Bacilli|o__Lactobacillales|f__Aerococcaceae|g__Abiotrophia|s__Abiotrophia_defectiva	0	0	0	0.00734	0	0	0	0	0	0	0	0	0	0	0	0	0	0	0	0	0	0	0	0	0	0	0	0	0	0	0	0	0	0	0	0	0.00677	0	0	0	0	0	0	0	0	0	0	0	0
k__Bacteria|p__Firmicutes|c__Clostridia|o__Clostridiales|f__Clostridiales_Family_XIII_Incertae_Sedis|g__Clostridiales_Family_XIII_Incertae_Sedis_unclassified|s__Clostridiales_bacterium_S5_A14a	0	0	0	0.00668	0	0	0	0	0	0	0	0	0	0	0	0	0	0	0	0	0	0	0	0	0	0	0	0	0	0	0	0	0	0	0	0	0	0	0	0	0	0	0	0	0	0	0	0	0
k__Bacteria|p__Bacteroidetes|c__Bacteroidia|o__Bacteroidales|f__Rikenellaceae|g__Alistipes|s__Alistipes_onderdonkii	0	0	0	0.00622	0	0	1.06724	0	0	0	0	0	0	0.20283	0	0	0.17476	0.01492	0	0	1.04553	0	0	0	0	1.1874	7.46936	0	0	0	0.00514	0.59841	0	0	0	0	0	0.76954	0	0	0	0	0	0	0	30.4467	0.37556	0.04628	0
k__Bacteria|p__Firmicutes|c__Bacilli|o__Lactobacillales|f__Lactobacillaceae|g__Lacticaseibacillus|s__Lacticaseibacillus_paracasei	0	0	0	0.00411	0	0	0	0	0	0	0	0	0	0	0	0	0	0	0.00261	0.11283	0	0	0	0.00924	0	0	0	0	0	0	0	0	0	0	0.00048	0	0	0	0	0	0	0	0	0	0	0	0	0	0
k__Bacteria|p__Firmicutes|c__Clostridia|o__Clostridiales|f__Peptostreptococcaceae|g__GGB4456|s__GGB4456_SGB6141	0	0	0	0.00137	0	0.00036	0	0	0	0	0	0	0	0	0	0	0	0	0	0	0	0	0	0	0	0	0	0	0	0	0	0	0.00526	0	0	0	0.03072	0.14198	0	0.0044	0	0	0	0	0	0	0	0	0
k__Bacteria|p__Firmicutes|c__Bacilli|o__Lactobacillales|f__Lactobacillaceae|g__Lacticaseibacillus|s__Lacticaseibacillus_rhamnosus	0	0	0	0.00067	0.0007	0	9.24166	0	0	0	0	0	0	0	0	0.05895	0	0	0	0.31917	0	0	0	0.03565	0	0	0	0.00244	0	0	0	0	0	0	0	0	0	0	0.12296	0.00544	0	0	0	0	0	0	0	0.06945	0
k__Bacteria|p__Bacteroidetes|c__Bacteroidia|o__Bacteroidales|f__Porphyromonadaceae|g__Porphyromonas|s__Porphyromonas_sp_HMSC065F10	0	0	0	0.00048	0	0	0	0	0	0	0	0	0	0	0	0	0	0	0	0	0	0	0	0	0	0	0	0	0	0	0	0	0	0	0	0	0	0	0	0	0	0	0	0	0	0	0	0	0
k__Bacteria|p__Firmicutes|c__Tissierellia|o__Tissierellales|f__Peptoniphilaceae|g__Anaerococcus|s__Anaerococcus_mediterraneensis	0	0	0	0.00039	0	0	0	0	0	0	0	0	0	0	0	0	0	0	0	0	0	0	0	0	0	0	0	0	0	0	0	0	0	0	0	0	0	0	0	0	0	0	0	0	0	0	0	0	0
k__Bacteria|p__Firmicutes|c__Clostridia|o__Clostridiales|f__Hungateiclostridiaceae|g__Fastidiosipila|s__Fastidiosipila_sanguinis	0	0	0	0.00039	0	0	0	0	0	0	0	0	0	0	0	0	0	0	0	0	0	0	0	0	0	0	0	0	0	0	0	0	0	0	0	0	0	0	0	0	0	0	0	0	0	0	0	0	0
k__Bacteria|p__Firmicutes|c__Clostridia|o__Clostridiales|f__Ruminococcaceae|g__Faecalibacterium|s__Faecalibacterium_prausnitzii|t__SGB15316_group	0	0	0	32.7837	0.03748	0	3.61351	0	0	0	0	0	0.10615	0	0	0	0	0	0.93699	0	1.55566	1.06533	0	0.52309	0.27225	0.63909	0	1.30871	0	0	5.382	0.05534	0	9.31673	4.24831	0.04934	1.0157	1.60431	0	0	0	5.36845	3.37291	0.09664	0.17285	0.39714	0	0	0.94415
k__Bacteria|p__Firmicutes|c__Clostridia|o__Clostridiales|f__Ruminococcaceae|g__Faecalibacterium|s__Faecalibacterium_prausnitzii|t__SGB15318_group	0	0	0	23.6458	0.00899	0	1.823	0	0	0.66603	0	0	0.01418	0	0	0	0.39233	0.60046	0.19372	0	0.23116	0	0	0	4.02092	0	0	0.90346	0	0	0	0.02442	0	2.15705	0	0	0.53064	1.34196	0	0	0	0.86141	4.01298	0.54742	1.74039	5.07964	0	0.02339	0
k__Bacteria|p__Firmicutes|c__Clostridia|o__Clostridiales|f__Ruminococcaceae|g__Candidatus_Cibiobacter|s__Candidatus_Cibiobacter_qucibialis|t__SGB15286	0	0	0	10.6258	0.00151	0	0.09159	0.06589	0	0	0	0	0	0	0	0	0.03196	0.07002	0.17454	0	2.85124	0.01676	0	0	0	0	0	0.14168	0.83027	0.22084	0.35346	0.01327	0	0.00454	0.30441	0	0	0.06917	0.48562	0.48888	0.00781	1.39546	1.68651	6.63159	5.9452	1.81749	0	0	0
k__Bacteria|p__Bacteroidetes|c__Bacteroidia|o__Bacteroidales|f__Bacteroidales_unclassified|g__Phocaeicola|s__Phocaeicola_plebeius|t__SGB1903_group	0	0	0	4.54346	0	0	0	0	0	0	0	0	0	0	0	0	0	0	0	0	0	0	0	0	0	0	0	0	0	0	0	0	0	0	0	0	0	0	0	0	0	0	0	0	0	0	0	0	0
k__Bacteria|p__Firmicutes|c__Clostridia|o__Clostridiales|f__Clostridiaceae|g__Butyricicoccus|s__Butyricicoccus_SGB14985|t__SGB14985_group	0	0	0	1.88686	0	0	0.03589	0	0	0.17531	0.19948	0	0	0.4095	0	0	0.02207	0	0	0	0	0	0	0	0	0.00888	0.15568	0	0	0	0	0	0	0	0	0	0	0	0.08206	0	0	0.04272	0	0	0	0	0	0	0.0012
k__Bacteria|p__Firmicutes|c__Negativicutes|o__Acidaminococcales|f__Acidaminococcaceae|g__Acidaminococcus|s__Acidaminococcus_intestini|t__SGB5736	0	0	0	1.19332	0	1.27551	0	0	0	0	0	0	0.18098	0	0	0	0	0	0	0	2.40342	0	0	0	0	0	0	0	0	0	0	0.76163	0.30784	0	0	0	0	0.00118	2.08127	0.04386	3.7146	0	0	0	0	0	0	0	0
k__Bacteria|p__Firmicutes|c__Tissierellia|o__Tissierellales|f__Peptoniphilaceae|g__Anaerococcus|s__Anaerococcus_prevotii|t__SGB6679	0	0	0	0.64875	0	0	0	0	0	0	0	0	0	0	0	0	0	0	0	0	0	0	0	0	0	0	0	0	0	0	0	0	0	0	0	0	0	0	0	0	0	0	0	0	0	0	0	0	0
k__Bacteria|p__Firmicutes|c__Clostridia|o__Clostridiales|f__Lachnospiraceae|g__Lachnospiraceae_unclassified|s__Eubacterium_rectale|t__SGB4933_group	0	0	0	0.4141	0.06199	0	0	7.82932	3.02048	0.14658	0.00961	0	0.03681	0	0	0	6.49634	2.06103	8.73478	3.7807	0.05469	0	0	2.1861	1.69641	2.64073	0	3.55383	1.84401	0.06435	4.84889	0.20647	0.76565	0.31098	0.01348	1.71738	5.96732	2.40883	0.00427	0.99325	1.18136	0.04672	1.19678	0.13267	1.09761	1.57385	2.32559	1.19565	0
k__Bacteria|p__Firmicutes|c__Tissierellia|o__Tissierellales|f__Peptoniphilaceae|g__Finegoldia|s__Finegoldia_magna|t__SGB6686_group	0	0	0	0.26363	0	0	0	0	0	0	0	0	0	0	0	0	0	0	0	0	0	0	0	0	0	0	0	0	0	0	0	0	0	0	0	0	0	0	0	0	0	0	0	0	0	0	0	0	0
k__Bacteria|p__Firmicutes|c__Tissierellia|o__Tissierellales|f__Peptoniphilaceae|g__Peptoniphilus|s__Peptoniphilus_grossensis|t__SGB6701	0	0	0	0.17731	0	0	0	0.01957	0	0	0	0	0	0	0	0	0	0	0	0	0	0	0	0	0	0	0	0	0	0	0	0	0	0	0	0	0	0	0	0	0	0	0	0	0	0	0	0	0
k__Bacteria|p__Firmicutes|c__Tissierellia|o__Tissierellales|f__Peptoniphilaceae|g__Peptoniphilus|s__Peptoniphilus_phoceensis|t__SGB29491	0	0	0	0.12482	0	0	0	0	0	0	0	0	0	0	0	0	0.00526	0	0	0	0	0	0	0	0	0	0	0	0	0	0	0	0	0	0	0	0	0	0	0	0	0	0	0	0	0	0	0	0
k__Bacteria|p__Firmicutes|c__Tissierellia|o__Tissierellales|f__Peptoniphilaceae|g__Anaerococcus|s__Anaerococcus_senegalensis|t__SGB6664	0	0	0	0.10806	0	0	0	0	0	0	0	0	0	0	0	0	0	0	0	0	0	0	0	0	0	0	0	0	0	0	0	0	0	0	0	0	0	0	0	0	0	0	0	0	0	0	0	0	0
k__Bacteria|p__Actinobacteria|c__Actinobacteria|o__Micrococcales|f__Micrococcaceae|g__Rothia|s__Rothia_mucilaginosa|t__SGB16971	0	0	0	0.07329	0.35547	0	0	0	0	0	0	0	0	0	0	0	0	0	0	0	0.00752	0	0	0	0	0	0	0	0	0	0	0	0.13779	0.00295	0.00084	0.00709	0.00043	0.00812	0.1236	0.00407	0	0.01603	0	0	0	0	0.01155	0	0
k__Bacteria|p__Firmicutes|c__Tissierellia|o__Tissierellales|f__Peptoniphilaceae|g__Peptoniphilus|s__Peptoniphilus_sp_Marseille_P3761|t__SGB29485	0	0	0	0.0603	0	0	0	0.03358	0	0	0	0	0	0	0	0	0	0	0	0	0	0	0	0	0	0	0	0	0	0	0	0	0	0	0	0	0.05676	0	0	0	0	0	0	0	0	0	0	0	0.0144
k__Bacteria|p__Firmicutes|c__Tissierellia|o__Tissierellales|f__Peptoniphilaceae|g__Peptoniphilus|s__Peptoniphilus_lacrimalis|t__SGB6705	0	0	0	0.03552	0	0	0	0	0	0	0	0	0	0	0	0	0	0	0	0	0	0	0	0	0	0	0	0	0	0	0	0	0	0	0	0	0	0	0	0	0	0	0	0	0	0	0	0	0
k__Bacteria|p__Firmicutes|c__Tissierellia|o__Tissierellales|f__Peptoniphilaceae|g__Anaerococcus|s__Anaerococcus_obesiensis|t__SGB6661	0	0	0	0.02906	0	0	0	0.07995	0	0	0	0	0	0	0	0	0	0	0	0	0	0	0	0	0	0	0.0007	0	0	0	0	0	0	0	0	0	0.02909	0	0	0	0	0.005	0	0	0	0	0	0	0
k__Bacteria|p__Firmicutes|c__Tissierellia|o__Tissierellales|f__Peptoniphilaceae|g__Peptoniphilus|s__Peptoniphilus_urinimassiliensis|t__SGB6736	0	0	0	0.01511	0	0	0	0	0	0	0	0	0	0	0	0	0	0	0	0	0	0	0	0	0	0	0	0	0	0	0	0	0	0	0	0	0	0	0	0	0	0	0	0	0	0	0	0	0
k__Bacteria|p__Firmicutes|c__Clostridia|o__Clostridiales|f__Lachnospiraceae|g__Eisenbergiella|s__Eisenbergiella_massiliensis|t__SGB4987	0	0	0	0.01398	0	0	0	0	0	0	0	0	0	0	0	0	0	0	0	0	0	0	0	0	0.00535	0	0	0	0	0	0	0	0	0	0	0	0	0	0	0	0	0	0	0	0	0.07629	0.26307	0.16249	0
k__Bacteria|p__Firmicutes|c__Bacilli|o__Lactobacillales|f__Lactobacillaceae|g__Lactiplantibacillus|s__Lactiplantibacillus_plantarum|t__SGB7202	0	0	0	0.008	0	0	0	0	0	0	0	0	0	0	0	0	0.00417	0	0	0	0	0	0	0	0	0	0	0	0	0	0	0	0	0	0	0	0	0	0.03167	0	0	0	0	0	0	0	0.00068	0	0
k__Bacteria|p__Firmicutes|c__Bacilli|o__Lactobacillales|f__Aerococcaceae|g__Abiotrophia|s__Abiotrophia_defectiva|t__SGB8235	0	0	0	0.00734	0	0	0	0	0	0	0	0	0	0	0	0	0	0	0	0	0	0	0	0	0	0	0	0	0	0	0	0	0	0	0	0	0.00677	0	0	0	0	0	0	0	0	0	0	0	0
k__Bacteria|p__Firmicutes|c__Clostridia|o__Clostridiales|f__Clostridiales_Family_XIII_Incertae_Sedis|g__Clostridiales_Family_XIII_Incertae_Sedis_unclassified|s__Clostridiales_bacterium_S5_A14a|t__SGB3977	0	0	0	0.00668	0	0	0	0	0	0	0	0	0	0	0	0	0	0	0	0	0	0	0	0	0	0	0	0	0	0	0	0	0	0	0	0	0	0	0	0	0	0	0	0	0	0	0	0	0
k__Bacteria|p__Bacteroidetes|c__Bacteroidia|o__Bacteroidales|f__Rikenellaceae|g__Alistipes|s__Alistipes_onderdonkii|t__SGB2303	0	0	0	0.00622	0	0	1.06724	0	0	0	0	0	0	0.20283	0	0	0.17476	0.01492	0	0	1.04553	0	0	0	0	1.1874	7.46936	0	0	0	0.00514	0.59841	0	0	0	0	0	0.76954	0	0	0	0	0	0	0	30.4467	0.37556	0.04628	0
k__Bacteria|p__Firmicutes|c__Bacilli|o__Lactobacillales|f__Lactobacillaceae|g__Lacticaseibacillus|s__Lacticaseibacillus_paracasei|t__SGB7142	0	0	0	0.00411	0	0	0	0	0	0	0	0	0	0	0	0	0	0	0.00261	0.11283	0	0	0	0.00924	0	0	0	0	0	0	0	0	0	0	0.00048	0	0	0	0	0	0	0	0	0	0	0	0	0	0
k__Bacteria|p__Firmicutes|c__Tissierellia|o__Tissierellales|f__Peptoniphilaceae|g__Anaerococcus|s__Anaerococcus_prevotii|t__SGB6676	0	0	0	0.00236	0	0	0	0	0	0	0	0	0	0	0	0	0	0	0	0	0	0	0	0	0	0	0	0	0	0	0	0	0	0	0	0	0	0	0	0	0	0	0	0	0	0	0	0	0
k__Bacteria|p__Firmicutes|c__Clostridia|o__Clostridiales|f__Ruminococcaceae|g__Faecalibacterium|s__Faecalibacterium_prausnitzii|t__SGB15332_group	0	0	0	0.00154	0.08911	0	0.97428	0	0	0	0	0	0	0	0	0	0.04108	0.09832	0.88669	0.59179	0	0	0	0	0	0	0	0.01942	1.62143	1.02702	0	0.09999	0	1.4532	1.02708	0.0029	0.23653	2.10521	0	0	0	0	0	0	0	0.00867	0	0	0
k__Bacteria|p__Firmicutes|c__Clostridia|o__Clostridiales|f__Peptostreptococcaceae|g__GGB4456|s__GGB4456_SGB6141|t__SGB6141	0	0	0	0.00137	0	0.00036	0	0	0	0	0	0	0	0	0	0	0	0	0	0	0	0	0	0	0	0	0	0	0	0	0	0	0.00526	0	0	0	0.03072	0.14198	0	0.0044	0	0	0	0	0	0	0	0	0
k__Bacteria|p__Firmicutes|c__Bacilli|o__Lactobacillales|f__Lactobacillaceae|g__Lacticaseibacillus|s__Lacticaseibacillus_rhamnosus|t__SGB7144	0	0	0	0.00067	0.0007	0	9.24166	0	0	0	0	0	0	0	0	0.05895	0	0	0	0.31917	0	0	0	0.03565	0	0	0	0.00244	0	0	0	0	0	0	0	0	0	0	0.12296	0.00544	0	0	0	0	0	0	0	0.06945	0
k__Bacteria|p__Bacteroidetes|c__Bacteroidia|o__Bacteroidales|f__Porphyromonadaceae|g__Porphyromonas|s__Porphyromonas_sp_HMSC065F10|t__SGB1990	0	0	0	0.00048	0	0	0	0	0	0	0	0	0	0	0	0	0	0	0	0	0	0	0	0	0	0	0	0	0	0	0	0	0	0	0	0	0	0	0	0	0	0	0	0	0	0	0	0	0
k__Bacteria|p__Firmicutes|c__Tissierellia|o__Tissierellales|f__Peptoniphilaceae|g__Anaerococcus|s__Anaerococcus_mediterraneensis|t__SGB29507	0	0	0	0.00039	0	0	0	0	0	0	0	0	0	0	0	0	0	0	0	0	0	0	0	0	0	0	0	0	0	0	0	0	0	0	0	0	0	0	0	0	0	0	0	0	0	0	0	0	0
k__Bacteria|p__Firmicutes|c__Clostridia|o__Clostridiales|f__Hungateiclostridiaceae|g__Fastidiosipila|s__Fastidiosipila_sanguinis|t__SGB29515	0	0	0	0.00039	0	0	0	0	0	0	0	0	0	0	0	0	0	0	0	0	0	0	0	0	0	0	0	0	0	0	0	0	0	0	0	0	0	0	0	0	0	0	0	0	0	0	0	0	0
k__Eukaryota	0	0	0	0	0.27617	0	0.01815	0	0	0	0	0	0	0	0	0.01369	0	0	0	0	0	0	0	0	0	0	0	0	0	0	0	0	0	0	0	0	0	0	0.01696	0	0	0	0	0	0	0	0	0	0
k__Eukaryota|p__Ascomycota	0	0	0	0	0.27617	0	0.01815	0	0	0	0	0	0	0	0	0.01369	0	0	0	0	0	0	0	0	0	0	0	0	0	0	0	0	0	0	0	0	0	0	0.01696	0	0	0	0	0	0	0	0	0	0
k__Bacteria|p__Verrucomicrobia	0	0	0	0	0.05175	0.92107	0	0	0	0	0	68.9673	0.24116	0.11413	0	0	0	0.31814	0	0	0.01421	0	0	0	0	0	0	0	0	0	0	0.00305	0	0	0	0	0	0	0.01681	9.68495	0	0	0.07727	2.42416	0.28528	0	0	0	0
k__Eukaryota|p__Ascomycota|c__Saccharomycetes	0	0	0	0	0.27617	0	0.01815	0	0	0	0	0	0	0	0	0.01369	0	0	0	0	0	0	0	0	0	0	0	0	0	0	0	0	0	0	0	0	0	0	0.01696	0	0	0	0	0	0	0	0	0	0
k__Bacteria|p__Verrucomicrobia|c__Verrucomicrobiae	0	0	0	0	0.05175	0.92107	0	0	0	0	0	68.9673	0.24116	0.11413	0	0	0	0.31814	0	0	0.01421	0	0	0	0	0	0	0	0	0	0	0.00305	0	0	0	0	0	0	0.01681	9.68495	0	0	0.07727	2.42416	0.28528	0	0	0	0
k__Eukaryota|p__Ascomycota|c__Saccharomycetes|o__Saccharomycetales	0	0	0	0	0.27617	0	0.01815	0	0	0	0	0	0	0	0	0.01369	0	0	0	0	0	0	0	0	0	0	0	0	0	0	0	0	0	0	0	0	0	0	0.01696	0	0	0	0	0	0	0	0	0	0
k__Bacteria|p__Actinobacteria|c__Coriobacteriia|o__Coriobacteriales	0	0	0	0	0.24228	5.59383	0.17055	1.78308	0	0	0	0	1.42116	1.96832	0	0	5.77578	8.44876	5.73282	0.00971	3.81035	1.97776	19.0064	6.26889	3.03386	0	0	0.14645	6.46958	2.95726	7.61756	0.39626	2.21772	2.10178	1.06303	2.18466	2.95227	1.13902	0.09486	11.1969	6.4902	2.33036	3.00107	4.78958	4.31913	0	0.00056	6.9354	0
k__Bacteria|p__Verrucomicrobia|c__Verrucomicrobiae|o__Verrucomicrobiales	0	0	0	0	0.05175	0.92107	0	0	0	0	0	68.9673	0.24116	0.11413	0	0	0	0.31814	0	0	0.01421	0	0	0	0	0	0	0	0	0	0	0.00305	0	0	0	0	0	0	0.01681	9.68495	0	0	0.07727	2.42416	0.28528	0	0	0	0
k__Eukaryota|p__Ascomycota|c__Saccharomycetes|o__Saccharomycetales|f__Debaryomycetaceae	0	0	0	0	0.27617	0	0.01815	0	0	0	0	0	0	0	0	0.00279	0	0	0	0	0	0	0	0	0	0	0	0	0	0	0	0	0	0	0	0	0	0	0.01696	0	0	0	0	0	0	0	0	0	0
k__Bacteria|p__Actinobacteria|c__Coriobacteriia|o__Coriobacteriales|f__Coriobacteriaceae	0	0	0	0	0.24228	5.59383	0.17055	1.78308	0	0	0	0	1.42116	1.96832	0	0	5.77578	8.44876	5.73282	0.00971	3.81035	1.97776	19.0064	6.26889	3.03386	0	0	0.14645	6.41627	2.95726	7.61756	0.39626	2.20598	2.10178	1.06303	2.18466	2.95227	1.13902	0.02497	11.1963	6.47107	2.33036	3.00107	4.78958	4.31913	0	0	6.9354	0
k__Bacteria|p__Verrucomicrobia|c__Verrucomicrobiae|o__Verrucomicrobiales|f__Akkermansiaceae	0	0	0	0	0.05175	0.92107	0	0	0	0	0	68.9673	0.24116	0.11413	0	0	0	0.31814	0	0	0.01421	0	0	0	0	0	0	0	0	0	0	0.00305	0	0	0	0	0	0	0.01681	9.68495	0	0	0.07727	2.42416	0.28528	0	0	0	0
k__Bacteria|p__Firmicutes|c__Clostridia|o__Clostridiales|f__Catabacteriaceae	0	0	0	0	0.00813	0.00221	0	0	0	0	0	0	0	0	0	0	0	0	0	0	0	0	0	0	0	0	0	0	0	0	0	0	0	0	0	0	0	0	0	0	0	0	0	0	0	0	0	0	0
k__Eukaryota|p__Ascomycota|c__Saccharomycetes|o__Saccharomycetales|f__Debaryomycetaceae|g__Candida	0	0	0	0	0.27617	0	0.01815	0	0	0	0	0	0	0	0	0.00279	0	0	0	0	0	0	0	0	0	0	0	0	0	0	0	0	0	0	0	0	0	0	0.01696	0	0	0	0	0	0	0	0	0	0
k__Bacteria|p__Actinobacteria|c__Coriobacteriia|o__Coriobacteriales|f__Coriobacteriaceae|g__Collinsella	0	0	0	0	0.24228	5.59383	0.17055	1.78308	0	0	0	0	1.42116	1.67845	0	0	5.77578	8.44876	5.73282	0.00971	3.81035	1.97776	19.0064	6.26889	3.03386	0	0	0.14645	6.41627	2.95726	7.61756	0.39626	2.20598	2.10178	0.87074	2.18466	2.95227	1.07866	0.02497	11.1963	6.47107	2.33036	3.00107	4.78958	4.31913	0	0	6.9354	0
k__Bacteria|p__Actinobacteria|c__Actinobacteria|o__Actinomycetales|f__Actinomycetaceae|g__Trueperella	0	0	0	0	0.22599	0.00306	0.0165	0	0	0	0	0	0	0	0	0	0	0	0	0	0	0	0.00175	0	0	0	0	0	0.00601	0	0	0	0.01967	0.00267	0	0	0.02218	0	0.14387	0.02808	0.05259	0	0	0	0	0	0.06379	0.04541	0.007
k__Bacteria|p__Verrucomicrobia|c__Verrucomicrobiae|o__Verrucomicrobiales|f__Akkermansiaceae|g__Akkermansia	0	0	0	0	0.05175	0.92107	0	0	0	0	0	68.9673	0.24116	0.11413	0	0	0	0.31814	0	0	0.01421	0	0	0	0	0	0	0	0	0	0	0.00305	0	0	0	0	0	0	0.01681	9.68495	0	0	0.07727	2.42416	0.28528	0	0	0	0
k__Bacteria|p__Firmicutes|c__Clostridia|o__Clostridiales|f__Ruminococcaceae|g__GGB9512	0	0	0	0	0.02638	0	0	0	0	0	0	0	0.14424	0.21796	0	0	0	0	0	0	0	0	0	0	0	0	0	0	0	0	0	0.00106	0	0	0	0	0	0	0	0	0	0	0	0.02628	0.0367	0	0	0	0
k__Bacteria|p__Firmicutes|c__Clostridia|o__Clostridiales|f__Ruminococcaceae|g__Ruminococcaceae_unclassified	0	0	0	0	0.02637	0	0	0	0	0	0.19649	0	0.146	0	0	0	0.49494	0.27521	7.12333	0.0373	0	0	0	7.61802	0.30614	1.01983	0.0692	0.29104	0	0	0.01115	0	0	0	0	0	0.00033	2.66923	0.24864	0.00086	0.07862	0.00693	2.3702	0.1101	1.88507	4.81858	0.13329	0.32785	2.44506
k__Bacteria|p__Firmicutes|c__Clostridia|o__Clostridiales|f__Ruminococcaceae|g__Gemmiger	0	0	0	0	0.02213	0	0	0	0	2.96935	0	0	0.0124	0	0	0	2.23194	3.11992	1.49219	0	7.05976	0	0	1.36665	5.48302	0	0	1.10404	5.38974	3.51023	0	0.40608	0.1099	8.07883	2.57339	0.12081	6.93697	0.36297	0.10884	0.03341	0.03645	2.58101	4.57717	12.3876	5.75756	3.49554	31.0382	0	0
k__Bacteria|p__Firmicutes|c__Clostridia|o__Clostridiales|f__Clostridiales_unclassified|g__Evtepia	0	0	0	0	0.01543	0	0.18269	0	0	0	0	0	0.05606	0	0	0	0.0002	0	0.75507	0.56654	0.01459	0.37376	0.72684	0.94386	0.67537	0	0	0	0	0	0.10902	0.00025	0	0	0	0	0	0	0	0	0	0	0	0.56673	0.37611	0	0	0	0
k__Bacteria|p__Firmicutes|c__Bacilli|o__Lactobacillales|f__Lactobacillaceae|g__Dellaglioa	0	0	0	0	0.01054	0	0	0	0	0	0	0	0	0	0	0	0	0	0	0	0	0	0	0	0	0	0	0	0	0	0	0	0	0	0	0	0	0	0	0	0	0	0	0	0	0	0	0	0
k__Bacteria|p__Firmicutes|c__Clostridia|o__Clostridiales|f__Catabacteriaceae|g__Catabacter	0	0	0	0	0.00813	0.00221	0	0	0	0	0	0	0	0	0	0	0	0	0	0	0	0	0	0	0	0	0	0	0	0	0	0	0	0	0	0	0	0	0	0	0	0	0	0	0	0	0	0	0
k__Bacteria|p__Firmicutes|c__Negativicutes|o__Acidaminococcales|f__Acidaminococcaceae|g__Phascolarctobacterium	0	0	0	0	0.00385	0	0	0	0	0	0	0	0.03346	0	0	4.58368	0.27758	0.02512	0.02307	0	0	0	0	0	0	0.00079	0.67951	0	0	0	0	0	0	0	0	0	0	0	0	0	0	0	0	0	0	0	0	0	0
k__Bacteria|p__Firmicutes|c__Clostridia|o__Clostridia_unclassified|f__Clostridia_unclassified|g__GGB3278	0	0	0	0	0.00325	0	0	0	0	0	0	0	0	0	0	0	0	0	0	0	0	0	0	0	0	0	0	0	0	0	0	0	0	0	0	0	0	0.29312	0	0	0	0	0	0	0	0	0	0	0
k__Bacteria|p__Firmicutes|c__Clostridia|o__Clostridiales|f__Ruminococcaceae|g__GGB9730	0	0	0	0	0.00302	0	0	0	0	0	0	0	0	0	0	0	0	0	0.13145	0	0	0	0	0	0	0	0	0	0	0	0	0	0	0	0.18051	0	0	0.2036	0	0	0.00119	0	0.25133	0.58311	0.51423	0	0	0	0
k__Bacteria|p__Firmicutes|c__Clostridia|o__Clostridiales|f__Ruminococcaceae|g__GGB9623	0	0	0	0	0.00186	0	0	0	0	0	0	0	0.03972	0	0	0	0	0	0	0	0	0	0	0	0	0	0	0	0	0	0	0	0	0	0	0	0	0	0	0	0	0	0	0	0	0	0	0	0
k__Eukaryota|p__Ascomycota|c__Saccharomycetes|o__Saccharomycetales|f__Debaryomycetaceae|g__Candida|s__Candida_albicans	0	0	0	0	0.27617	0	0	0	0	0	0	0	0	0	0	0.00279	0	0	0	0	0	0	0	0	0	0	0	0	0	0	0	0	0	0	0	0	0	0	0.01696	0	0	0	0	0	0	0	0	0	0
k__Bacteria|p__Actinobacteria|c__Actinobacteria|o__Actinomycetales|f__Actinomycetaceae|g__Trueperella|s__Trueperella_pyogenes	0	0	0	0	0.22599	0.00306	0.0165	0	0	0	0	0	0	0	0	0	0	0	0	0	0	0	0.00175	0	0	0	0	0	0.00601	0	0	0	0.01967	0.00267	0	0	0.02218	0	0.14387	0.02808	0.05259	0	0	0	0	0	0.06379	0.04541	0.007
k__Bacteria|p__Actinobacteria|c__Coriobacteriia|o__Coriobacteriales|f__Coriobacteriaceae|g__Collinsella|s__Collinsella_aerofaciens	0	0	0	0	0.21234	0	0.11354	1.78308	0	0	0	0	0.98182	0.57785	0	0	2.92453	4.91231	5.73282	0	0.01966	1.16931	6.02732	3.06774	2.18239	0	0	0.14578	6.41627	2.95726	7.61756	0.11996	2.20083	2.10178	0.87074	2.18466	2.95227	1.07866	0.02497	11.1963	6.47107	0.97121	2.49026	3.62344	3.89081	0	0	0	0
k__Bacteria|p__Firmicutes|c__Bacilli|o__Lactobacillales|f__Streptococcaceae|g__Streptococcus|s__Streptococcus_sp_263_SSPC	0	0	0	0	0.08565	0	0.0027	0	0	0	0	0	0	0	0	0	0	0	0	0	0	0.00591	0.01519	0	0	0	0	0	0	0	0	0	0.19879	0.00294	0	0	0.0002	0	0.11494	0	0.001	0.00775	0	0	0	0	0	0.00233	0
k__Bacteria|p__Verrucomicrobia|c__Verrucomicrobiae|o__Verrucomicrobiales|f__Akkermansiaceae|g__Akkermansia|s__Akkermansia_muciniphila	0	0	0	0	0.05175	0.92107	0	0	0	0	0	68.9673	0.24116	0.11413	0	0	0	0.31814	0	0	0.01421	0	0	0	0	0	0	0	0	0	0	0.00233	0	0	0	0	0	0	0.01681	9.68495	0	0	0.07727	2.42416	0.28528	0	0	0	0
k__Bacteria|p__Actinobacteria|c__Coriobacteriia|o__Coriobacteriales|f__Coriobacteriaceae|g__Collinsella|s__Collinsella_sp_AF08_23	0	0	0	0	0.02995	0	0	0	0	0	0	0	0.15222	1.1006	0	0	0	0	0	0	0	0	0	0	0	0	0	0.00067	0	0	0	0	0	0	0	0	0	0	0	0	0	0.33776	0.4287	1.15357	0.39168	0	0	0	0
k__Bacteria|p__Firmicutes|c__Clostridia|o__Clostridiales|f__Ruminococcaceae|g__GGB9512|s__GGB9512_SGB14909	0	0	0	0	0.02638	0	0	0	0	0	0	0	0.14424	0.21796	0	0	0	0	0	0	0	0	0	0	0	0	0	0	0	0	0	0.00106	0	0	0	0	0	0	0	0	0	0	0	0.02628	0.0367	0	0	0	0
k__Bacteria|p__Firmicutes|c__Clostridia|o__Clostridiales|f__Ruminococcaceae|g__Ruminococcaceae_unclassified|s__Clostridium_leptum	0	0	0	0	0.02637	0	0	0	0	0	0.19649	0	0.146	0	0	0	0.00015	0	0.01778	0.0373	0	0	0	7.61114	0.2829	1.01178	0.06294	0	0	0	0.01115	0	0	0	0	0	0	0	0.24821	0.00086	0.07862	0	0.01826	0	0.11697	0.36336	0.13329	0.09872	2.43962
k__Bacteria|p__Firmicutes|c__Clostridia|o__Clostridiales|f__Clostridiaceae|g__Clostridium|s__Clostridium_tertium	0	0	0	0	0.02637	0	0	0	0	0	0	0	0	0	0	0	0	0	0	0	0	0	0	0	0	0	0	0	0	0	0	0	0	0	0	0	0	0	0	0	0	0	0	0	0	0	0	0	0
k__Bacteria|p__Firmicutes|c__Clostridia|o__Clostridiales|f__Lachnospiraceae|g__Roseburia|s__Roseburia_intestinalis	0	0	0	0	0.02367	0	0	0.46728	0	0.81904	0	0	0	0.42669	0	0	0	0	0.01111	0	0	5.59807	0.13658	0.07169	0.23812	0	0	0.99507	0.07686	0	0.44113	0	0	0	0.4088	0	0.01798	0	0	0	0	0.06704	0.28416	0.28567	0.12399	0.07511	0	0.00192	0
k__Bacteria|p__Firmicutes|c__Clostridia|o__Clostridiales|f__Ruminococcaceae|g__Gemmiger|s__Gemmiger_formicilis	0	0	0	0	0.02213	0	0	0	0	2.96935	0	0	0.0124	0	0	0	2.23194	3.11992	1.49219	0	7.05976	0	0	1.36665	5.48302	0	0	1.10404	4.13827	3.50796	0	0.40608	0.1099	8.07883	2.57339	0.12081	6.93697	0.36297	0	0.00053	0.01194	2.58101	4.57717	12.3876	5.75756	3.48522	31.0382	0	0
k__Bacteria|p__Firmicutes|c__Clostridia|o__Clostridiales|f__Lachnospiraceae|g__Faecalicatena|s__Faecalicatena_fissicatena	0	0	0	0	0.01795	0	0	0	0	0	0	0	0.00625	0	0	0	0	0	1.61484	0	0.1948	0	0	0.01082	0.58256	0	0	0	0	0	0.97944	0.02253	0	0	0	0	0.035	0.02708	0	0	0	0.15272	2.91956	2.36876	1.05747	0.03249	0	0	0
k__Bacteria|p__Firmicutes|c__Clostridia|o__Clostridiales|f__Clostridiaceae|g__Clostridium|s__Clostridium_fessum	0	0	0	0	0.01581	0	0.08379	2.01151	0	0	0	0	0.02086	0	0	0	0	0	0.35722	0	0.04816	0	0	0	0.94115	0	0	1.31364	1.05756	0.58263	0	0.19087	0	2.12362	1.35939	0.12233	2.3374	0.31425	0	0	0	0.66258	0.33752	0.52706	1.09476	0	0	1.917	0
k__Bacteria|p__Firmicutes|c__Clostridia|o__Clostridiales|f__Clostridiales_unclassified|g__Evtepia|s__Evtepia_gabavorous	0	0	0	0	0.01543	0	0.18269	0	0	0	0	0	0.05606	0	0	0	0.0002	0	0.75507	0.56654	0.01459	0.37376	0.72684	0.94386	0.67537	0	0	0	0	0	0.10902	0.00025	0	0	0	0	0	0	0	0	0	0	0	0.56673	0.37611	0	0	0	0
k__Bacteria|p__Firmicutes|c__Clostridia|o__Clostridiales|f__Clostridiaceae|g__Clostridium|s__Clostridium_sp_AT4	0	0	0	0	0.01414	0	0	0	0	0.07504	0.01122	0	0.08231	0	0	0	5.12791	0.51691	0	0	0.11698	0	1.49621	0.4483	0.17225	0	0.25044	0.50506	0.23057	0.00579	0.11008	0.20362	0	0	0.26862	0	0.00286	0	0.00788	5.80622	7.39612	0.20386	0.02954	0.72519	0.15085	0	2.05734	2.00796	0.16668
k__Bacteria|p__Firmicutes|c__Bacilli|o__Lactobacillales|f__Lactobacillaceae|g__Dellaglioa|s__Dellaglioa_algida	0	0	0	0	0.01054	0	0	0	0	0	0	0	0	0	0	0	0	0	0	0	0	0	0	0	0	0	0	0	0	0	0	0	0	0	0	0	0	0	0	0	0	0	0	0	0	0	0	0	0
k__Bacteria|p__Actinobacteria|c__Actinobacteria|o__Bifidobacteriales|f__Bifidobacteriaceae|g__Bifidobacterium|s__Bifidobacterium_adolescentis	0	0	0	0	0.00819	0	0	0	0	0	0	0	0	0	0	0	6.26638	33.9204	0.00338	0	0.07026	0	0	0	0	0	0	0.20198	17.5415	52.9274	0.00603	0.69989	5.03793	2.67914	0.9874	0.04965	1.91662	0.81361	0.0965	33.9358	21.4379	11.2552	0.01139	1.53162	8.64813	0.76738	0	0	0
k__Bacteria|p__Firmicutes|c__Clostridia|o__Clostridiales|f__Catabacteriaceae|g__Catabacter|s__Catabacter_hongkongensis	0	0	0	0	0.00813	0.00221	0	0	0	0	0	0	0	0	0	0	0	0	0	0	0	0	0	0	0	0	0	0	0	0	0	0	0	0	0	0	0	0	0	0	0	0	0	0	0	0	0	0	0
k__Bacteria|p__Firmicutes|c__Negativicutes|o__Acidaminococcales|f__Acidaminococcaceae|g__Phascolarctobacterium|s__Phascolarctobacterium_faecium	0	0	0	0	0.00385	0	0	0	0	0	0	0	0.03346	0	0	4.58368	0.27758	0.02512	0.02307	0	0	0	0	0	0	0.00079	0.67951	0	0	0	0	0	0	0	0	0	0	0	0	0	0	0	0	0	0	0	0	0	0
k__Bacteria|p__Firmicutes|c__Clostridia|o__Clostridiales|f__Clostridiaceae|g__Clostridium|s__Clostridium_cadaveris	0	0	0	0	0.00362	0	0	0	0	0	0	0	0	0	0	0	0	0	0	0	0	0	0	0	0	0	0	0	0	0	0	0	0	0	0	0	0	0	0	0	0	0	0	0	0	0	0	0	0
k__Bacteria|p__Firmicutes|c__Bacilli|o__Lactobacillales|f__Streptococcaceae|g__Streptococcus|s__Streptococcus_infantis	0	0	0	0	0.00342	0	0	0	0	0	0	0	0	0	0	0	0	0	0	0	0	0	0	0	0	0	0	0	0	0	0	0	0.0793	0	0	0	0	0	0.02612	0	0	0.00324	0	0	0	0	0	0.00457	0
k__Bacteria|p__Firmicutes|c__Clostridia|o__Clostridia_unclassified|f__Clostridia_unclassified|g__GGB3278|s__GGB3278_SGB4328	0	0	0	0	0.00325	0	0	0	0	0	0	0	0	0	0	0	0	0	0	0	0	0	0	0	0	0	0	0	0	0	0	0	0	0	0	0	0	0.29312	0	0	0	0	0	0	0	0	0	0	0
k__Bacteria|p__Firmicutes|c__Clostridia|o__Clostridiales|f__Ruminococcaceae|g__GGB9730|s__GGB9730_SGB15291	0	0	0	0	0.00302	0	0	0	0	0	0	0	0	0	0	0	0	0	0.13145	0	0	0	0	0	0	0	0	0	0	0	0	0	0	0	0.18051	0	0	0.2036	0	0	0.00119	0	0.24985	0.22338	0.44246	0	0	0	0
k__Bacteria|p__Firmicutes|c__Clostridia|o__Clostridia_unclassified|f__Clostridia_unclassified|g__Clostridia_unclassified|s__Clostridia_unclassified_SGB4367	0	0	0	0	0.00277	0	0	0	0	0	0	0	0.0326	0	0	0	0	0	0	0	0	0	0	0	0	0	0	0.04	0	0	0	0	0	0	0	0	0	0	0	0	0	0	0.13813	0	0	0	0	0	0
k__Bacteria|p__Firmicutes|c__Clostridia|o__Clostridiales|f__Clostridiaceae|g__Clostridium|s__Clostridium_sp_AM49_4BH	0	0	0	0	0.00261	0	0	0	0	0	0	0	0	0	0.09269	0	0.00849	0	0.04278	0	0	0	0	0	0.21888	0	0	0.39222	0	0	0	0	0	0	0	0	0.00954	1.13073	0	0	0	0.04891	0.31357	0.12553	0.0743	0	0.05476	0	0
k__Bacteria|p__Firmicutes|c__Clostridia|o__Clostridiales|f__Ruminococcaceae|g__GGB9623|s__GGB9623_SGB15076	0	0	0	0	0.00186	0	0	0	0	0	0	0	0.03972	0	0	0	0	0	0	0	0	0	0	0	0	0	0	0	0	0	0	0	0	0	0	0	0	0	0	0	0	0	0	0	0	0	0	0	0
k__Eukaryota|p__Ascomycota|c__Saccharomycetes|o__Saccharomycetales|f__Debaryomycetaceae|g__Candida|s__Candida_albicans|t__EUK5476	0	0	0	0	0.27617	0	0	0	0	0	0	0	0	0	0	0.00279	0	0	0	0	0	0	0	0	0	0	0	0	0	0	0	0	0	0	0	0	0	0	0.01696	0	0	0	0	0	0	0	0	0	0
k__Bacteria|p__Actinobacteria|c__Actinobacteria|o__Actinomycetales|f__Actinomycetaceae|g__Trueperella|s__Trueperella_pyogenes|t__SGB17137	0	0	0	0	0.22599	0.00306	0.0165	0	0	0	0	0	0	0	0	0	0	0	0	0	0	0	0.00175	0	0	0	0	0	0.00601	0	0	0	0.01967	0.00267	0	0	0.02218	0	0.14387	0.02808	0.05259	0	0	0	0	0	0.06379	0.04541	0.007
k__Bacteria|p__Actinobacteria|c__Coriobacteriia|o__Coriobacteriales|f__Coriobacteriaceae|g__Collinsella|s__Collinsella_aerofaciens|t__SGB14546_group	0	0	0	0	0.21234	0	0.11354	1.78308	0	0	0	0	0.98182	0.57785	0	0	2.92453	4.91231	5.73282	0	0.01966	1.16931	6.02732	3.06774	2.18239	0	0	0.14578	6.41627	2.95726	7.61756	0.11996	2.20083	2.10178	0.87074	2.18466	2.95227	1.07866	0.02497	11.1963	6.47107	0.97121	2.49026	3.62344	3.89081	0	0	0	0
k__Bacteria|p__Firmicutes|c__Bacilli|o__Lactobacillales|f__Streptococcaceae|g__Streptococcus|s__Streptococcus_sp_263_SSPC|t__SGB8255_group	0	0	0	0	0.08565	0	0.0027	0	0	0	0	0	0	0	0	0	0	0	0	0	0	0.00591	0.01519	0	0	0	0	0	0	0	0	0	0.19879	0.00294	0	0	0.0002	0	0.11494	0	0.001	0.00775	0	0	0	0	0	0.00233	0
k__Bacteria|p__Firmicutes|c__Clostridia|o__Clostridia_unclassified|f__Clostridia_unclassified|g__Clostridia_unclassified|s__Clostridia_bacterium|t__SGB14861	0	0	0	0	0.05441	0	0	0.11054	0	0	0	0	0.25624	0	0	0	0	0	0	0	0.0984	0	0	0	0	0	0	0.02922	0.34271	0.4484	0	0.16555	0	0	0	0	0	0	0	0	0	0	1.54411	1.57707	0.34839	4.55115	0	0.38961	0
k__Bacteria|p__Verrucomicrobia|c__Verrucomicrobiae|o__Verrucomicrobiales|f__Akkermansiaceae|g__Akkermansia|s__Akkermansia_muciniphila|t__SGB9226	0	0	0	0	0.05175	0.92107	0	0	0	0	0	68.9673	0.24116	0	0	0	0	0.31814	0	0	0.01421	0	0	0	0	0	0	0	0	0	0	0.00233	0	0	0	0	0	0	0	0	0	0	0.07727	0	0	0	0	0	0
k__Bacteria|p__Actinobacteria|c__Coriobacteriia|o__Coriobacteriales|f__Coriobacteriaceae|g__Collinsella|s__Collinsella_sp_AF08_23|t__SGB14739	0	0	0	0	0.02995	0	0	0	0	0	0	0	0.15222	1.1006	0	0	0	0	0	0	0	0	0	0	0	0	0	0.00067	0	0	0	0	0	0	0	0	0	0	0	0	0	0.33776	0.4287	1.15357	0.39168	0	0	0	0
k__Bacteria|p__Firmicutes|c__Clostridia|o__Clostridiales|f__Ruminococcaceae|g__GGB9512|s__GGB9512_SGB14909|t__SGB14909	0	0	0	0	0.02638	0	0	0	0	0	0	0	0.14424	0.21796	0	0	0	0	0	0	0	0	0	0	0	0	0	0	0	0	0	0.00106	0	0	0	0	0	0	0	0	0	0	0	0.02628	0.0367	0	0	0	0
k__Bacteria|p__Firmicutes|c__Clostridia|o__Clostridiales|f__Ruminococcaceae|g__Ruminococcaceae_unclassified|s__Clostridium_leptum|t__SGB14853	0	0	0	0	0.02637	0	0	0	0	0	0.19649	0	0.146	0	0	0	0.00015	0	0.01778	0.0373	0	0	0	7.61114	0.2829	1.01178	0.06294	0	0	0	0.01115	0	0	0	0	0	0	0	0.24821	0.00086	0.07862	0	0.01826	0	0.11697	0.36336	0.13329	0.09872	2.43962
k__Bacteria|p__Firmicutes|c__Clostridia|o__Clostridiales|f__Clostridiaceae|g__Clostridium|s__Clostridium_tertium|t__SGB6183	0	0	0	0	0.02637	0	0	0	0	0	0	0	0	0	0	0	0	0	0	0	0	0	0	0	0	0	0	0	0	0	0	0	0	0	0	0	0	0	0	0	0	0	0	0	0	0	0	0	0
k__Bacteria|p__Firmicutes|c__Clostridia|o__Clostridiales|f__Lachnospiraceae|g__Roseburia|s__Roseburia_intestinalis|t__SGB4951	0	0	0	0	0.02367	0	0	0.46728	0	0.81904	0	0	0	0.42669	0	0	0	0	0.01111	0	0	5.59807	0.13658	0.07169	0.23812	0	0	0.99507	0.07686	0	0.44113	0	0	0	0.4088	0	0.01798	0	0	0	0	0.06704	0.28416	0.28567	0.12399	0.07511	0	0.00192	0
k__Bacteria|p__Firmicutes|c__Clostridia|o__Clostridiales|f__Ruminococcaceae|g__Gemmiger|s__Gemmiger_formicilis|t__SGB15300	0	0	0	0	0.02213	0	0	0	0	2.96935	0	0	0.0124	0	0	0	2.23194	3.11992	1.49219	0	7.05976	0	0	1.36665	5.48302	0	0	1.10404	4.13827	3.50796	0	0.40608	0.1099	8.07883	2.57339	0.12081	6.93697	0.36297	0	0.00053	0.01194	2.58101	4.57717	12.3876	5.75756	3.48522	31.0382	0	0
k__Bacteria|p__Firmicutes|c__Clostridia|o__Clostridiales|f__Clostridiaceae|g__Clostridiaceae_unclassified|s__Clostridiaceae_bacterium|t__SGB4721	0	0	0	0	0.02034	0	0.00969	0	0	0	0	0	0.08461	0.44484	0	0	0.14334	0.06416	0	0	0.06375	0.07856	0.29016	0.55845	1.06033	0	2.53425	0.3539	0	0	0.03589	0.03045	0	0	0	0	0	0	0.11416	0.02007	0	0	0.19457	0.02735	0.15242	0	0	0.03263	0.00048
k__Bacteria|p__Firmicutes|c__Clostridia|o__Clostridiales|f__Lachnospiraceae|g__Faecalicatena|s__Faecalicatena_fissicatena|t__SGB4871_group	0	0	0	0	0.01795	0	0	0	0	0	0	0	0.00625	0	0	0	0	0	1.61484	0	0.1948	0	0	0.01082	0.58256	0	0	0	0	0	0.97944	0.02253	0	0	0	0	0.035	0.02708	0	0	0	0.15272	2.91956	2.36876	1.05747	0.02695	0	0	0
k__Bacteria|p__Firmicutes|c__Clostridia|o__Clostridiales|f__Clostridiaceae|g__Clostridium|s__Clostridium_fessum|t__SGB4705	0	0	0	0	0.01581	0	0.08379	2.01151	0	0	0	0	0.02086	0	0	0	0	0	0.35722	0	0.04816	0	0	0	0.94115	0	0	1.31364	1.05756	0.58263	0	0.19087	0	2.12362	1.35939	0.12233	2.3374	0.31425	0	0	0	0.66258	0.33752	0.52706	1.09476	0	0	1.917	0
k__Bacteria|p__Firmicutes|c__Clostridia|o__Clostridiales|f__Clostridiales_unclassified|g__Evtepia|s__Evtepia_gabavorous|t__SGB15120	0	0	0	0	0.01543	0	0.18269	0	0	0	0	0	0.05606	0	0	0	0.0002	0	0.75507	0.56654	0.01459	0.37376	0.72684	0.94386	0.67537	0	0	0	0	0	0.10902	0.00025	0	0	0	0	0	0	0	0	0	0	0	0.56673	0.37611	0	0	0	0
k__Bacteria|p__Firmicutes|c__Clostridia|o__Clostridiales|f__Clostridiaceae|g__Clostridium|s__Clostridium_sp_AT4|t__SGB4753	0	0	0	0	0.01414	0	0	0	0	0.07504	0.01122	0	0.08231	0	0	0	5.12791	0.51691	0	0	0.11698	0	1.49621	0.4483	0.17225	0	0.25044	0.50506	0.23057	0.00579	0.11008	0.20362	0	0	0.26862	0	0.00286	0	0.00788	5.80622	7.39612	0.20386	0.02954	0.72519	0.15085	0	2.05734	2.00796	0.16668
k__Bacteria|p__Firmicutes|c__Bacilli|o__Lactobacillales|f__Lactobacillaceae|g__Dellaglioa|s__Dellaglioa_algida|t__SGB7252	0	0	0	0	0.01054	0	0	0	0	0	0	0	0	0	0	0	0	0	0	0	0	0	0	0	0	0	0	0	0	0	0	0	0	0	0	0	0	0	0	0	0	0	0	0	0	0	0	0	0
k__Bacteria|p__Actinobacteria|c__Actinobacteria|o__Bifidobacteriales|f__Bifidobacteriaceae|g__Bifidobacterium|s__Bifidobacterium_adolescentis|t__SGB17244	0	0	0	0	0.00819	0	0	0	0	0	0	0	0	0	0	0	6.26638	33.9204	0.00338	0	0.07026	0	0	0	0	0	0	0.20198	17.5415	52.9274	0.00603	0.69989	5.03793	2.67914	0.9874	0.04965	1.91662	0.81361	0.0965	33.9358	21.4379	11.2552	0.01139	1.53162	8.64813	0.76738	0	0	0
k__Bacteria|p__Firmicutes|c__Clostridia|o__Clostridiales|f__Catabacteriaceae|g__Catabacter|s__Catabacter_hongkongensis|t__SGB14143	0	0	0	0	0.00813	0.00221	0	0	0	0	0	0	0	0	0	0	0	0	0	0	0	0	0	0	0	0	0	0	0	0	0	0	0	0	0	0	0	0	0	0	0	0	0	0	0	0	0	0	0
k__Bacteria|p__Firmicutes|c__Clostridia|o__Clostridiales|f__Ruminococcaceae|g__Faecalibacterium|s__Faecalibacterium_prausnitzii|t__SGB15342	0	0	0	0	0.00595	0	0.54959	0	0	5.60746	18.6245	0	0	0	0	0	0	0	0.25593	0	0.19012	0	0	1.59853	4.27862	0	0	0.14436	13.8261	2.01058	0	0	0	0	0	0	0.16232	1.04712	0	0	0	3.84034	0.72681	0.70962	6.37325	0.99721	0	0.30934	0
k__Bacteria|p__Firmicutes|c__Clostridia|o__Clostridiales|f__Lachnospiraceae|g__Blautia|s__Blautia_producta|t__SGB4791	0	0	0	0	0.0052	0	0	0	0	0	0.07989	0	0.04992	0	0	0	0.29888	0.04868	0	0	0.0157	0	0.48581	0.09849	0.06472	0	0	0	0	0	0	0.00383	0	0	0	0	0	0	0	0	0	0	0	0	0	0	0	0	0
k__Bacteria|p__Firmicutes|c__Negativicutes|o__Acidaminococcales|f__Acidaminococcaceae|g__Phascolarctobacterium|s__Phascolarctobacterium_faecium|t__SGB5792	0	0	0	0	0.00385	0	0	0	0	0	0	0	0.03346	0	0	4.58368	0.27758	0.02512	0.02307	0	0	0	0	0	0	0.00079	0.67951	0	0	0	0	0	0	0	0	0	0	0	0	0	0	0	0	0	0	0	0	0	0
k__Bacteria|p__Firmicutes|c__Clostridia|o__Clostridiales|f__Clostridiaceae|g__Clostridium|s__Clostridium_cadaveris|t__SGB6155	0	0	0	0	0.00362	0	0	0	0	0	0	0	0	0	0	0	0	0	0	0	0	0	0	0	0	0	0	0	0	0	0	0	0	0	0	0	0	0	0	0	0	0	0	0	0	0	0	0	0
k__Bacteria|p__Firmicutes|c__Clostridia|o__Clostridiales|f__Lachnospiraceae|g__Dorea|s__Dorea_longicatena|t__SGB4582_group	0	0	0	0	0.0036	0	0	0.02749	0	1.49603	0	0	0.07663	2.00349	0	0	0	0.01851	1.6656	0	0.63207	0	0	0	0	0	0	2.5779	0	0	0	0.37627	2.82982	1.03061	0.52452	1.34263	1.27565	0.27087	0	0	0	1.54807	0.80147	0.91027	0.25474	0	0	0	0
k__Bacteria|p__Firmicutes|c__Bacilli|o__Lactobacillales|f__Streptococcaceae|g__Streptococcus|s__Streptococcus_infantis|t__SGB8095	0	0	0	0	0.00342	0	0	0	0	0	0	0	0	0	0	0	0	0	0	0	0	0	0	0	0	0	0	0	0	0	0	0	0.0793	0	0	0	0	0	0.02612	0	0	0.00324	0	0	0	0	0	0.00457	0
k__Bacteria|p__Firmicutes|c__Clostridia|o__Clostridia_unclassified|f__Clostridia_unclassified|g__GGB3278|s__GGB3278_SGB4328|t__SGB4328	0	0	0	0	0.00325	0	0	0	0	0	0	0	0	0	0	0	0	0	0	0	0	0	0	0	0	0	0	0	0	0	0	0	0	0	0	0	0	0.29312	0	0	0	0	0	0	0	0	0	0	0
k__Bacteria|p__Firmicutes|c__Clostridia|o__Clostridiales|f__Ruminococcaceae|g__GGB9730|s__GGB9730_SGB15291|t__SGB15291	0	0	0	0	0.00302	0	0	0	0	0	0	0	0	0	0	0	0	0	0.13145	0	0	0	0	0	0	0	0	0	0	0	0	0	0	0	0.18051	0	0	0.2036	0	0	0.00119	0	0.24985	0.22338	0.44246	0	0	0	0
k__Bacteria|p__Firmicutes|c__Clostridia|o__Clostridia_unclassified|f__Clostridia_unclassified|g__Clostridia_unclassified|s__Clostridia_unclassified_SGB4367|t__SGB4367	0	0	0	0	0.00277	0	0	0	0	0	0	0	0.0326	0	0	0	0	0	0	0	0	0	0	0	0	0	0	0.04	0	0	0	0	0	0	0	0	0	0	0	0	0	0	0.13813	0	0	0	0	0	0
k__Bacteria|p__Firmicutes|c__Clostridia|o__Clostridiales|f__Clostridiaceae|g__Clostridium|s__Clostridium_sp_AM49_4BH|t__SGB4652	0	0	0	0	0.00261	0	0	0	0	0	0	0	0	0	0.09269	0	0.00849	0	0.04278	0	0	0	0	0	0.21888	0	0	0.39222	0	0	0	0	0	0	0	0	0.00954	1.13073	0	0	0	0.04891	0.31357	0.12553	0.0743	0	0.05476	0	0
k__Bacteria|p__Firmicutes|c__Clostridia|o__Clostridiales|f__Ruminococcaceae|g__GGB9623|s__GGB9623_SGB15076|t__SGB15076	0	0	0	0	0.00186	0	0	0	0	0	0	0	0.03972	0	0	0	0	0	0	0	0	0	0	0	0	0	0	0	0	0	0	0	0	0	0	0	0	0	0	0	0	0	0	0	0	0	0	0	0
k__Bacteria|p__Actinobacteria|c__Actinobacteria|o__Corynebacteriales	0	0	0	0	0	0.01262	0.03246	0.02869	0.01682	0	0	0	0	0	0	0	0	0	0.06853	0.02018	0	0.02683	0	0	0	0.00038	0	0.01209	0	0	0	0.0442	0	0.00011	0	0	0.00269	0.00751	0.00965	0.01171	0.00014	0.06114	0.23099	0.01852	0.00011	0.01211	0.00346	0	0.0704
k__Bacteria|p__Actinobacteria|c__Actinobacteria|o__Corynebacteriales|f__Corynebacteriaceae	0	0	0	0	0	0.01262	0.00204	0	0.01682	0	0	0	0	0	0	0	0	0	0	0.02018	0	0.0187	0	0	0	0.00038	0	0	0	0	0	0	0	0.00011	0	0	0	0.00491	0.00965	0.01171	0.00014	0.01061	0	0.01852	0.00011	0.01211	0.00346	0	0.03779
k__Bacteria|p__Firmicutes|c__Clostridia|o__Clostridiales|f__Lachnospiraceae|g__Sellimonas	0	0	0	0	0	0.617	0.00261	0	0	0	0.40336	0	0	0	0	0	0.35388	0.18797	0	0.08806	0.29418	0.25119	5.03218	0.59248	0.68854	0.10913	2.28168	0	0	0	0.02842	0.01325	0	0	0	0	0	0	0	0	0	0.02259	0.02154	0	0	0.2847	0.44534	0.00137	0.25069
k__Bacteria|p__Proteobacteria|c__Gammaproteobacteria|o__Enterobacterales|f__Enterobacteriaceae|g__Klebsiella	0	0	0	0	0	0.11797	0	0	0	0	0	0	0	0	0	0	0	0	0.01147	0	0.0632	0	0	0	0	0	0	0	0	0	0.006	0	0	0	0	0.00179	0	0	0.619	0.41697	0	0.06116	0	0	0	0	0	0	0
k__Bacteria|p__Firmicutes|c__Erysipelotrichia|o__Erysipelotrichales|f__Erysipelotrichaceae|g__Longicatena	0	0	0	0	0	0.11138	0	0	0	0	0	0	0	0	0	0	0	0	0.013	0.0679	0	0	0.0442	0.07419	0.04399	0	0.57176	0	0	0	0.01758	0	0	0	0	0	0.08983	0	0	0	0	0.00704	0.04148	0.0148	0	0	0.10046	0.0572	0
k__Bacteria|p__Actinobacteria|c__Actinobacteria|o__Corynebacteriales|f__Corynebacteriaceae|g__Corynebacterium	0	0	0	0	0	0.01262	0.00204	0	0.01682	0	0	0	0	0	0	0	0	0	0	0.02018	0	0.0187	0	0	0	0.00038	0	0	0	0	0	0	0	0.00011	0	0	0	0.00491	0.00965	0.01171	0.00014	0.01061	0	0.01852	0.00011	0.01211	0.00346	0	0.03779
k__Bacteria|p__Actinobacteria|c__Coriobacteriia|o__Coriobacteriales|f__Coriobacteriaceae|g__Collinsella|s__Collinsella_intestinalis	0	0	0	0	0	5.59383	0.057	0	0	0	0	0	0	0	0	0	0	0	0	0	0	0.35176	0.57056	0.55946	0.49284	0	0	0	0	0	0	0	0	0	0	0	0	0	0	0	0	1.02139	0.0821	0.01256	0.03663	0	0	6.9354	0
k__Bacteria|p__Fusobacteria|c__Fusobacteriia|o__Fusobacteriales|f__Fusobacteriaceae|g__Fusobacterium|s__Fusobacterium_varium	0	0	0	0	0	0.61754	0	0	0	0	0	0	0	0	0	0	0	0	0	0	0	0	0	0	0	0	0	0	0	0	0	0	0	0	0	0	0	0	0	0	0	0	0	0	0	0	0	0	0
k__Bacteria|p__Firmicutes|c__Clostridia|o__Clostridiales|f__Lachnospiraceae|g__Sellimonas|s__Sellimonas_intestinalis	0	0	0	0	0	0.617	0.00261	0	0	0	0.40336	0	0	0	0	0	0.35388	0.18797	0	0.08806	0.29418	0.25119	5.03218	0.59248	0.68854	0.10913	2.28168	0	0	0	0.02842	0.01325	0	0	0	0	0	0	0	0	0	0.02259	0.02154	0	0	0.2847	0.44534	0.00137	0.25069
k__Bacteria|p__Firmicutes|c__Clostridia|o__Clostridiales|f__Lachnospiraceae|g__Dorea|s__Dorea_phocaeensis	0	0	0	0	0	0.54145	0	0	0	0	0	0	0	0	0	0	0	0	0	0.28293	0	0	0	0	0	0	0	0	0	0	0	0	0	0	0	0	0	0	0	0	0	0	0	0.00904	0	0	0	0	0
k__Bacteria|p__Proteobacteria|c__Gammaproteobacteria|o__Enterobacterales|f__Enterobacteriaceae|g__Klebsiella|s__Klebsiella_pneumoniae	0	0	0	0	0	0.11797	0	0	0	0	0	0	0	0	0	0	0	0	0.01147	0	0	0	0	0	0	0	0	0	0	0	0.006	0	0	0	0	0.00179	0	0	0.619	0.41697	0	0.06116	0	0	0	0	0	0	0
k__Bacteria|p__Firmicutes|c__Erysipelotrichia|o__Erysipelotrichales|f__Erysipelotrichaceae|g__Longicatena|s__Longicatena_caecimuris	0	0	0	0	0	0.11138	0	0	0	0	0	0	0	0	0	0	0	0	0.013	0.0679	0	0	0.0442	0.07419	0.04399	0	0.57176	0	0	0	0.01758	0	0	0	0	0	0.08983	0	0	0	0	0.00704	0.04148	0.0148	0	0	0.10046	0.0572	0
k__Bacteria|p__Firmicutes|c__Clostridia|o__Clostridiales|f__Clostridiaceae|g__Clostridium|s__Clostridium_perfringens	0	0	0	0	0	0.10687	2.23244	0.01117	0.09142	0	0	0	0	0.06132	1.466	0	0	0	0.02073	0	0	0.01516	0	0	0	0	0	0.00655	0	0	0	0.12342	0.08185	0	0	0	0	0.00192	0.05073	0	0	0	0	0	0	0	0	0	0
k__Bacteria|p__Firmicutes|c__Clostridia|o__Clostridiales|f__Lachnospiraceae|g__Enterocloster|s__Enterocloster_lavalensis	0	0	0	0	0	0.06874	0.05612	0.03819	0	0	0	0	0	0.00582	0	0	0.00093	0	0	0	0	0	0.0078	0.03373	0.01344	0	0	0	0	0	0	0	0	0	0	0	0.00038	0	0	0	0	0.00715	0.00319	0	0.00434	0.01855	0.17849	0.11003	0.13827
k__Bacteria|p__Firmicutes|c__Clostridia|o__Clostridiales|f__Clostridiaceae|g__Clostridium|s__Clostridium_disporicum	0	0	0	0	0	0.05158	0	0.24743	0.00724	0	0	0	0	0	0	0	0	0.0079	0	0	0	0.03327	0	0	0	0	0.06429	0.03562	0	0	0	0.2756	0.50818	0	0	0	0.05009	0.35063	1.65906	0.00958	0	0.06556	0	0.02601	0	0.00655	0.03016	0	0
k__Bacteria|p__Firmicutes|c__Clostridia|o__Clostridia_unclassified|f__Clostridia_unclassified|g__Clostridia_unclassified|s__Clostridia_bacterium_UC5_1_1E11	0	0	0	0	0	0.02842	0	0	0	0	0	0	0	0	0	0	0	0	0	0	0.00637	0	0	0	0	0	0	0	0	0	0	0	0	0	0	0	0	0	0	0	0	0	0	0	0	0	0	0	0
k__Bacteria|p__Actinobacteria|c__Actinobacteria|o__Actinomycetales|f__Actinomycetaceae|g__Actinomyces|s__Actinomyces_sp_ICM47	0	0	0	0	0	0.01281	0	0	0	0.01517	0	0	0	0	0	0	0.0177	0.05447	0	0	0	0	0.00465	0.00309	0	0	0	0	0.03166	0.00452	0.01615	0	0.04015	0	0	0.02774	0	0.02473	0	0	0	0.12681	0.00847	0.00211	0.02648	0	0.03588	0.02656	0
k__Bacteria|p__Actinobacteria|c__Actinobacteria|o__Corynebacteriales|f__Corynebacteriaceae|g__Corynebacterium|s__Corynebacterium_durum	0	0	0	0	0	0.01262	0	0	0.01682	0	0	0	0	0	0	0	0	0	0	0.02018	0	0.0187	0	0	0	0.00038	0	0	0	0	0	0	0	0.00011	0	0	0	0.00491	0.00965	0.01171	0.00014	0.01061	0	0.01852	0.00011	0.01211	0.00346	0	0.0039
k__Bacteria|p__Actinobacteria|c__Actinobacteria|o__Actinomycetales|f__Actinomycetaceae|g__Actinomyces|s__Actinomyces_massiliensis	0	0	0	0	0	0.00557	0	0	0	0	0	0	0	0	0	0	0	0	0	0.00038	0	0	0	0	0	0.02304	0.0056	0	0.01704	0	0.00204	0	0	0	0	0	0.00753	0	0.10186	0.00849	0	0	0	0.00419	0.00225	0	0.00892	0.00828	0.04476
k__Bacteria|p__Actinobacteria|c__Actinobacteria|o__Actinomycetales|f__Actinomycetaceae|g__Actinomyces|s__Actinomyces_oris	0	0	0	0	0	0.00288	0	0.01597	0	0	0	0	0	0	0	0	0	0	0	0.00046	0	0	0	0	0	0	0	0	0.03467	0.00406	0.00827	0	0.01524	0.00094	0.00183	0.00361	0	0.00198	0.29216	0.07872	0.02543	0.00862	0	0	0	0.06967	0	0.00747	0.01494
k__Bacteria|p__Firmicutes|c__Bacilli|o__Lactobacillales|f__Streptococcaceae|g__Streptococcus|s__Streptococcus_sp_A12	0	0	0	0	0	0.00279	0	0	0	0	0	0	0	0	0.00872	0	0.01087	0	0.00017	0	0	0.01074	0.01824	0	0.02083	0	0.00562	0	0	0	0	0	0.09704	0.00909	0	0	0.07219	0	0	0	0	0.11329	0.0042	0	0	0.03819	0	0.14997	0
k__Bacteria|p__Firmicutes|c__Clostridia|o__Clostridiales|f__Lachnospiraceae|g__Lachnospiraceae_unclassified|s__Lachnospiraceae_bacterium_NSJ_29	0	0	0	0	0	0.00193	0	0	0	0	0	0	0	0	0	0	0	0	0	0	0	0	0.03465	0.00568	0.0033	0	0.12036	0	0	0	0.01187	0	0	0	0	0	0.0065	0	0	0	0	0	0	0.02578	0.00083	0.02112	0	0.06919	0
k__Bacteria|p__Actinobacteria|c__Coriobacteriia|o__Coriobacteriales|f__Coriobacteriaceae|g__Collinsella|s__Collinsella_intestinalis|t__SGB14741	0	0	0	0	0	5.59383	0.057	0	0	0	0	0	0	0	0	0	0	0	0	0	0	0.35176	0.57056	0.55946	0.49284	0	0	0	0	0	0	0	0	0	0	0	0	0	0	0	0	1.02139	0.0821	0.01256	0.03663	0	0	6.9354	0
k__Bacteria|p__Firmicutes|c__Clostridia|o__Clostridiales|f__Lachnospiraceae|g__Blautia|s__Blautia_hansenii|t__SGB4798	0	0	0	0	0	3.29346	0	0.00393	0	0	0	0	0	0	0	0	0.31221	0	0.00714	3.10569	0	0.03174	1.33115	0.26044	0.08133	2.97532	0.01755	0	0.07327	0.00081	0.05545	0	0.01355	0	0	0	0.00658	0	0	0.01176	0.07478	0.00117	0	0	0	0.20307	0.24141	0.13575	0.5896
k__Bacteria|p__Fusobacteria|c__Fusobacteriia|o__Fusobacteriales|f__Fusobacteriaceae|g__Fusobacterium|s__Fusobacterium_varium|t__SGB6038	0	0	0	0	0	0.61754	0	0	0	0	0	0	0	0	0	0	0	0	0	0	0	0	0	0	0	0	0	0	0	0	0	0	0	0	0	0	0	0	0	0	0	0	0	0	0	0	0	0	0
k__Bacteria|p__Firmicutes|c__Clostridia|o__Clostridiales|f__Lachnospiraceae|g__Sellimonas|s__Sellimonas_intestinalis|t__SGB4617	0	0	0	0	0	0.617	0.00261	0	0	0	0.40336	0	0	0	0	0	0.35388	0.18797	0	0.08806	0.29418	0.25119	5.03218	0.59248	0.68854	0.10913	2.28168	0	0	0	0.02842	0.01325	0	0	0	0	0	0	0	0	0	0.02259	0.02154	0	0	0.2847	0.44534	0.00137	0.25069
k__Bacteria|p__Firmicutes|c__Clostridia|o__Clostridiales|f__Lachnospiraceae|g__Dorea|s__Dorea_phocaeensis|t__SGB4572	0	0	0	0	0	0.54145	0	0	0	0	0	0	0	0	0	0	0	0	0	0.28293	0	0	0	0	0	0	0	0	0	0	0	0	0	0	0	0	0	0	0	0	0	0	0	0.00904	0	0	0	0	0
k__Bacteria|p__Proteobacteria|c__Gammaproteobacteria|o__Enterobacterales|f__Enterobacteriaceae|g__Klebsiella|s__Klebsiella_pneumoniae|t__SGB10115	0	0	0	0	0	0.11797	0	0	0	0	0	0	0	0	0	0	0	0	0.01147	0	0	0	0	0	0	0	0	0	0	0	0.006	0	0	0	0	0.00179	0	0	0.619	0.41697	0	0.06116	0	0	0	0	0	0	0
k__Bacteria|p__Firmicutes|c__Erysipelotrichia|o__Erysipelotrichales|f__Erysipelotrichaceae|g__Longicatena|s__Longicatena_caecimuris|t__SGB4041	0	0	0	0	0	0.11138	0	0	0	0	0	0	0	0	0	0	0	0	0.013	0.0679	0	0	0.0442	0.07419	0.04399	0	0.57176	0	0	0	0.01758	0	0	0	0	0	0.08983	0	0	0	0	0.00704	0.04148	0.0148	0	0	0.10046	0.0572	0
k__Bacteria|p__Firmicutes|c__Clostridia|o__Clostridiales|f__Clostridiaceae|g__Clostridium|s__Clostridium_perfringens|t__SGB6191	0	0	0	0	0	0.10687	2.23244	0.01117	0.09142	0	0	0	0	0.06132	1.466	0	0	0	0.02073	0	0	0.01516	0	0	0	0	0	0.00655	0	0	0	0.12342	0.08185	0	0	0	0	0.00192	0.05073	0	0	0	0	0	0	0	0	0	0
k__Bacteria|p__Firmicutes|c__Clostridia|o__Clostridiales|f__Lachnospiraceae|g__Enterocloster|s__Enterocloster_lavalensis|t__SGB4725	0	0	0	0	0	0.06874	0.05612	0.03819	0	0	0	0	0	0.00582	0	0	0.00093	0	0	0	0	0	0.0078	0.03373	0.01344	0	0	0	0	0	0	0	0	0	0	0	0.00038	0	0	0	0	0.00715	0.00319	0	0.00434	0.01855	0.17849	0.11003	0.13827
k__Bacteria|p__Firmicutes|c__Clostridia|o__Clostridiales|f__Clostridiaceae|g__Clostridium|s__Clostridium_disporicum|t__SGB6178	0	0	0	0	0	0.05158	0	0.24743	0.00724	0	0	0	0	0	0	0	0	0.0079	0	0	0	0.03327	0	0	0	0	0.06429	0.03562	0	0	0	0.2756	0.50818	0	0	0	0.05009	0.35063	1.6237	0.00958	0	0.06556	0	0.02601	0	0.00655	0.03016	0	0
k__Bacteria|p__Firmicutes|c__Clostridia|o__Clostridia_unclassified|f__Clostridia_unclassified|g__Clostridia_unclassified|s__Clostridia_bacterium_UC5_1_1E11|t__SGB14895	0	0	0	0	0	0.02842	0	0	0	0	0	0	0	0	0	0	0	0	0	0	0.00637	0	0	0	0	0	0	0	0	0	0	0	0	0	0	0	0	0	0	0	0	0	0	0	0	0	0	0	0
k__Bacteria|p__Actinobacteria|c__Actinobacteria|o__Actinomycetales|f__Actinomycetaceae|g__Actinomyces|s__Actinomyces_sp_ICM47|t__SGB17167	0	0	0	0	0	0.01281	0	0	0	0.01517	0	0	0	0	0	0	0.0177	0.05447	0	0	0	0	0.00465	0.00309	0	0	0	0	0.03166	0.00452	0.01615	0	0.04015	0	0	0.02774	0	0.02473	0	0	0	0.12681	0.00847	0.00211	0.02648	0	0.03588	0.02656	0
k__Bacteria|p__Actinobacteria|c__Actinobacteria|o__Corynebacteriales|f__Corynebacteriaceae|g__Corynebacterium|s__Corynebacterium_durum|t__SGB17008	0	0	0	0	0	0.01262	0	0	0.01682	0	0	0	0	0	0	0	0	0	0	0.02018	0	0.0187	0	0	0	0.00038	0	0	0	0	0	0	0	0.00011	0	0	0	0.00491	0.00965	0.01171	0.00014	0.01061	0	0.01852	0.00011	0.01211	0.00346	0	0.0039
k__Bacteria|p__Actinobacteria|c__Actinobacteria|o__Actinomycetales|f__Actinomycetaceae|g__Actinomyces|s__Actinomyces_massiliensis|t__SGB15873	0	0	0	0	0	0.00557	0	0	0	0	0	0	0	0	0	0	0	0	0	0.00038	0	0	0	0	0	0.02304	0.0056	0	0.01704	0	0.00204	0	0	0	0	0	0.00753	0	0.10186	0.00849	0	0	0	0.00419	0.00225	0	0.00892	0.00828	0.04476
k__Bacteria|p__Actinobacteria|c__Actinobacteria|o__Actinomycetales|f__Actinomycetaceae|g__Actinomyces|s__Actinomyces_oris|t__SGB15878	0	0	0	0	0	0.00288	0	0.01597	0	0	0	0	0	0	0	0	0	0	0	0.00046	0	0	0	0	0	0	0	0	0.03467	0.00406	0.00827	0	0.01524	0.00094	0.00183	0.00361	0	0.00198	0.29216	0.07872	0.02543	0.00862	0	0	0	0.06967	0	0.00747	0.01494
k__Bacteria|p__Firmicutes|c__Bacilli|o__Lactobacillales|f__Streptococcaceae|g__Streptococcus|s__Streptococcus_sp_A12|t__SGB8059_group	0	0	0	0	0	0.00279	0	0	0	0	0	0	0	0	0.00872	0	0.01087	0	0.00017	0	0	0.01074	0.01824	0	0.02083	0	0.00562	0	0	0	0	0	0.09704	0.00909	0	0	0.07219	0	0	0	0	0.11329	0.0042	0	0	0.03819	0	0.14997	0
k__Bacteria|p__Firmicutes|c__Clostridia|o__Clostridiales|f__Lachnospiraceae|g__Lachnospiraceae_unclassified|s__Lachnospiraceae_bacterium_NSJ_29|t__SGB25431	0	0	0	0	0	0.00193	0	0	0	0	0	0	0	0	0	0	0	0	0	0	0	0	0.03465	0.00568	0.0033	0	0.12036	0	0	0	0.01187	0	0	0	0	0	0.0065	0	0	0	0	0	0	0.02578	0.00083	0.02112	0	0.06919	0
k__Bacteria|p__Proteobacteria|c__Betaproteobacteria	0	0	0	0	0	0	1.37584	2.14549	1.81687	0	0.92175	2.7001	0.01909	1.8783	0	0	1.35801	1.17661	0.66086	0	1.69716	5.64024	2.077	1.37924	1.74297	0.00345	0.24799	2.73858	0	0	0.32453	8.31649	0.5449	0.01971	0	2.25193	0.00528	2.43355	0	0	0	0.17876	1.92618	1.11316	1.43907	0.54264	3.21402	0.63081	0.19264
k__Bacteria|p__Firmicutes|c__CFGB3053	0	0	0	0	0	0	0.0006	0.08453	0	0	0	0	0	0	0	0	0.00123	0.01905	0.14172	0.15042	0.02739	0	0	0	0.04616	0	0	0	0	0	0.02775	0.02616	0	0.01673	0.13622	0	0	0.01731	0	0	0.01842	0	0.10523	0.00249	0.2033	0.04935	0	0	0
k__Bacteria|p__Proteobacteria|c__Betaproteobacteria|o__Burkholderiales	0	0	0	0	0	0	1.37584	2.14549	1.81687	0	0.92175	2.7001	0.01909	1.8783	0	0	1.35801	1.17661	0.66086	0	1.69716	5.63598	2.077	1.37924	1.74297	0.00345	0.24799	2.73858	0	0	0.32453	8.31649	0.51026	0.01971	0	2.25193	0.00528	2.43355	0	0	0	0.17876	1.92618	1.11316	1.43907	0.54264	3.21402	0.63081	0.19264
k__Bacteria|p__Firmicutes|c__Negativicutes|o__Selenomonadales	0	0	0	0	0	0	1.37433	0	0	0	0	0	0	0	0	0	0	0	0	0.00319	0	0	0	0	0	0	0	0.00813	0	0	0	0	0	0	0	0.00136	0	0	0	0	0	1.37232	0	0	0	0	0	0	0
k__Bacteria|p__Firmicutes|c__CFGB3053|o__OFGB3053	0	0	0	0	0	0	0.0006	0.08453	0	0	0	0	0	0	0	0	0.00123	0.01905	0.14172	0.15042	0.02739	0	0	0	0.04616	0	0	0	0	0	0.02775	0.02616	0	0.01673	0.13622	0	0	0.01731	0	0	0.01842	0	0.10523	0.00249	0.2033	0.04935	0	0	0
k__Bacteria|p__Bacteroidetes|c__Bacteroidia|o__Bacteroidales|f__Prevotellaceae	0	0	0	0	0	0	4.94837	0.11964	70.1656	0	0	0	0.02975	0	0	0	0	0	2.71507	0	0.51432	0.34086	0	0	0	0	0.00799	29.1105	15.618	0.22037	0	62.3942	16.4648	0	3.90892	77.5097	0.23112	45.71	0.14919	0	0	13.8559	10.58	3.61994	5.59126	0	0	0	0
k__Bacteria|p__Proteobacteria|c__Betaproteobacteria|o__Burkholderiales|f__Sutterellaceae	0	0	0	0	0	0	1.37584	2.14549	1.81687	0	0.92175	2.7001	0.01909	1.8783	0	0	1.35801	1.17661	0.66086	0	1.69716	5.6097	2.077	1.37924	1.74297	0.00345	0.24799	2.73858	0	0	0.32453	8.31649	0.51026	0.01971	0	2.25193	0.00528	2.43355	0	0	0	0.17876	1.92618	1.11316	1.43907	0.54264	3.21402	0.63081	0.19264
k__Bacteria|p__Firmicutes|c__Negativicutes|o__Selenomonadales|f__Selenomonadaceae	0	0	0	0	0	0	1.37433	0	0	0	0	0	0	0	0	0	0	0	0	0	0	0	0	0	0	0	0	0	0	0	0	0	0	0	0	0.00136	0	0	0	0	0	1.37232	0	0	0	0	0	0	0
k__Bacteria|p__Bacteroidetes|c__Bacteroidia|o__Bacteroidales|f__Barnesiellaceae	0	0	0	0	0	0	0.10544	0	0	0	0	0	0	0	0	0	0	0	0	0	0	0	0	0	0	0	0	0	0	0	0	0	0	0	0	0	0	0	0	0	0	0	0	0	0	0	0	0	0
k__Bacteria|p__Actinobacteria|c__Actinobacteria|o__Corynebacteriales|f__Lawsonellaceae	0	0	0	0	0	0	0.03042	0.02869	0	0	0	0	0	0	0	0	0	0	0.06853	0	0	0.00813	0	0	0	0	0	0.01209	0	0	0	0.0442	0	0	0	0	0.00269	0.00259	0	0	0	0.05053	0.23099	0	0	0	0	0	0.03261
k__Bacteria|p__Firmicutes|c__CFGB3053|o__OFGB3053|f__FGB3053	0	0	0	0	0	0	0.0006	0.08453	0	0	0	0	0	0	0	0	0.00123	0.01905	0.14172	0.15042	0.02739	0	0	0	0.04616	0	0	0	0	0	0.02775	0.02616	0	0.01673	0.13622	0	0	0.01731	0	0	0.01842	0	0.10523	0.00249	0.2033	0.04935	0	0	0
k__Bacteria|p__Firmicutes|c__Bacilli|o__Lactobacillales|f__Lactobacillaceae|g__Limosilactobacillus	0	0	0	0	0	0	6.21908	0	0	0	0	0	0	0	0	0	0	0	0	0.44179	0	0	0	0	0	0	0	0	0	0	0	0	0	0	0.46932	0	0	0	0	0	0.00305	0	0	0	0	0	0	0	0
k__Bacteria|p__Bacteroidetes|c__Bacteroidia|o__Bacteroidales|f__Prevotellaceae|g__Prevotella	0	0	0	0	0	0	4.94837	0.11964	70.1656	0	0	0	0.02975	0	0	0	0	0	2.71507	0	0.51432	0.34086	0	0	0	0	0.00799	29.1105	15.618	0.22037	0	62.3942	16.4648	0	3.90892	77.5097	0.23112	45.71	0.14919	0	0	13.8559	10.58	3.61994	5.59126	0	0	0	0
k__Bacteria|p__Firmicutes|c__Negativicutes|o__Selenomonadales|f__Selenomonadaceae|g__Megamonas	0	0	0	0	0	0	1.37433	0	0	0	0	0	0	0	0	0	0	0	0	0	0	0	0	0	0	0	0	0	0	0	0	0	0	0	0	0	0	0	0	0	0	1.37232	0	0	0	0	0	0	0
k__Bacteria|p__Proteobacteria|c__Betaproteobacteria|o__Burkholderiales|f__Sutterellaceae|g__Parasutterella	0	0	0	0	0	0	0.99183	0	1.81687	0	0.92175	2.7001	0.01909	1.8783	0	0	1.35801	1.17661	0.66086	0	1.69716	5.6097	2.077	1.37924	1.74297	0.00345	0.24799	2.73858	0	0	0.32453	0.1646	0	0	0	0	0	0.0222	0	0	0	0.05641	0.21933	0.66512	0.41745	0.54264	3.21402	0.63081	0.19264
k__Bacteria|p__Proteobacteria|c__Betaproteobacteria|o__Burkholderiales|f__Sutterellaceae|g__Sutterella	0	0	0	0	0	0	0.384	2.14549	0	0	0	0	0	0	0	0	0	0	0	0	0	0	0	0	0	0	0	0	0	0	0	8.15189	0.51026	0.01971	0	2.25193	0.00528	2.41135	0	0	0	0	0	0	0	0	0	0	0
k__Bacteria|p__Firmicutes|c__Bacilli|o__Lactobacillales|f__Lactobacillaceae|g__Lactobacillus	0	0	0	0	0	0	0.28822	0.08139	0	0	0	0	0.00761	0.2137	0	0	0	0	0	0	0.0916	0	0.01835	0	0	0	0	0	0.00277	0	0	0	0	0	12.6744	0.10647	0	0	0.00714	0	0	0	0	0	0	0	0	0	0
k__Bacteria|p__Firmicutes|c__Bacilli|o__Lactobacillales|f__Lactobacillaceae|g__Pediococcus	0	0	0	0	0	0	0.15569	0.09378	0	0	0	0.97871	0	0	0	0	0	0	0	0	0	0	0	0	0	0	0	0	0	0	0	0	0	0	0	0	0	0	0	0	0	0	0	0	0	0	0	0	0
k__Bacteria|p__Bacteroidetes|c__Bacteroidia|o__Bacteroidales|f__Barnesiellaceae|g__Coprobacter	0	0	0	0	0	0	0.10544	0	0	0	0	0	0	0	0	0	0	0	0	0	0	0	0	0	0	0	0	0	0	0	0	0	0	0	0	0	0	0	0	0	0	0	0	0	0	0	0	0	0
k__Bacteria|p__Actinobacteria|c__Actinobacteria|o__Corynebacteriales|f__Lawsonellaceae|g__Lawsonella	0	0	0	0	0	0	0.03042	0.02869	0	0	0	0	0	0	0	0	0	0	0.06853	0	0	0.00813	0	0	0	0	0	0.01209	0	0	0	0.0442	0	0	0	0	0.00269	0.00259	0	0	0	0.05053	0.23099	0	0	0	0	0	0.03261
k__Bacteria|p__Firmicutes|c__CFGB3053|o__OFGB3053|f__FGB3053|g__GGB9581	0	0	0	0	0	0	0.0006	0.08453	0	0	0	0	0	0	0	0	0.00123	0.01905	0.14172	0.15042	0.02739	0	0	0	0.04616	0	0	0	0	0	0.02775	0.02616	0	0.01673	0.13622	0	0	0.01731	0	0	0.01842	0	0.10523	0.00249	0.2033	0.04935	0	0	0
k__Bacteria|p__Firmicutes|c__Bacilli|o__Lactobacillales|f__Lactobacillaceae|g__Limosilactobacillus|s__Lactobacillus_mucosae	0	0	0	0	0	0	6.21908	0	0	0	0	0	0	0	0	0	0	0	0	0	0	0	0	0	0	0	0	0	0	0	0	0	0	0	0	0	0	0	0	0	0	0	0	0	0	0	0	0	0
k__Bacteria|p__Bacteroidetes|c__Bacteroidia|o__Bacteroidales|f__Bacteroidaceae|g__Bacteroides|s__Bacteroides_caccae	0	0	0	0	0	0	5.84726	0	0	0	0	0	0	0	0	0	0	0.00366	0.01317	0	2.46948	0	0	0	0	0	0	0	0.17159	0	0	0.60285	0	0	0	0	0	0	0	0	0	0	0	0	0	0	0	0	0
k__Bacteria|p__Bacteroidetes|c__Bacteroidia|o__Bacteroidales|f__Prevotellaceae|g__Prevotella|s__Prevotella_copri_clade_A	0	0	0	0	0	0	4.94837	0	70.1656	0	0	0	0.02975	0	0	0	0	0	2.71507	0	0.51432	0	0	0	0	0	0	29.1105	15.618	0.22037	0	62.3942	16.175	0	3.90892	77.5097	0.23112	45.704	0.14919	0	0	13.8559	10.58	3.61994	5.59126	0	0	0	0
k__Bacteria|p__Bacteroidetes|c__Bacteroidia|o__Bacteroidales|f__Bacteroidaceae|g__Bacteroides|s__Bacteroides_faecis	0	0	0	0	0	0	1.41071	0	0	0	0	0	0.0014	0	0	1.27241	0.19275	0	0	0	0.12065	0	0	0	0	0.09491	0.719	0	0	0	0	0	0	0	0	0	0	0	0	0	0	0	0	0	0	0.53958	0.00699	0	0.0914
k__Bacteria|p__Firmicutes|c__Negativicutes|o__Selenomonadales|f__Selenomonadaceae|g__Megamonas|s__Megamonas_funiformis	0	0	0	0	0	0	1.37433	0	0	0	0	0	0	0	0	0	0	0	0	0	0	0	0	0	0	0	0	0	0	0	0	0	0	0	0	0	0	0	0	0	0	1.37232	0	0	0	0	0	0	0
k__Bacteria|p__Proteobacteria|c__Betaproteobacteria|o__Burkholderiales|f__Sutterellaceae|g__Parasutterella|s__Parasutterella_excrementihominis	0	0	0	0	0	0	0.99183	0	0	0	0.92175	2.7001	0.01909	0	0	0	0	0.003	0.66086	0	1.48292	5.6097	2.077	1.37924	1.74297	0.00345	0.24799	1.97906	0	0	0	0.00903	0	0	0	0	0	0.0222	0	0	0	0	0.208	0.55443	0.36402	0	0	0	0.18718
k__Bacteria|p__Firmicutes|c__Negativicutes|o__Veillonellales|f__Veillonellaceae|g__Veillonella|s__Veillonella_ratti	0	0	0	0	0	0	0.83617	0	0	0	0	0	0	0.21867	0	0	0	0	0	0	0.09592	1.65728	1.23722	3.1529	3.39515	0	0	0	0	0	0	0.20942	0	6.48376	5.66995	0.03906	0.08722	0.54196	0	0	0	0	0	0	0	0.59326	3.85403	2.62723	0.67851
k__Bacteria|p__Proteobacteria|c__Betaproteobacteria|o__Burkholderiales|f__Sutterellaceae|g__Sutterella|s__Sutterella_wadsworthensis	0	0	0	0	0	0	0.384	2.14549	0	0	0	0	0	0	0	0	0	0	0	0	0	0	0	0	0	0	0	0	0	0	0	8.15189	0.51026	0.01971	0	2.25193	0.00528	2.41135	0	0	0	0	0	0	0	0	0	0	0
k__Bacteria|p__Firmicutes|c__Bacilli|o__Lactobacillales|f__Lactobacillaceae|g__Lactobacillus|s__Lactobacillus_crispatus	0	0	0	0	0	0	0.28822	0	0	0	0	0	0	0	0	0	0	0	0	0	0	0	0	0	0	0	0	0	0	0	0	0	0	0	0	0	0	0	0	0	0	0	0	0	0	0	0	0	0
k__Bacteria|p__Firmicutes|c__Clostridia|o__Clostridiales|f__Clostridiaceae|g__Clostridium|s__Clostridium_sp_C5_48	0	0	0	0	0	0	0.248	0.12225	0	0	0	0	0	0	0	0	0.00542	0	0	0.18853	0	0	0.16344	0.05254	0.03314	0	0	0	0.12114	0.00633	0.02886	0	0	0	0.06063	0	0.0845	0	0	0.17708	0.9388	0	0	0	0	0	2.21442	0	0.15077
k__Bacteria|p__Firmicutes|c__Bacilli|o__Lactobacillales|f__Lactobacillaceae|g__Pediococcus|s__Pediococcus_acidilactici	0	0	0	0	0	0	0.15569	0.09378	0	0	0	0	0	0	0	0	0	0	0	0	0	0	0	0	0	0	0	0	0	0	0	0	0	0	0	0	0	0	0	0	0	0	0	0	0	0	0	0	0
k__Bacteria|p__Actinobacteria|c__Actinobacteria|o__Bifidobacteriales|f__Bifidobacteriaceae|g__Bifidobacterium|s__Bifidobacterium_breve	0	0	0	0	0	0	0.12427	0	0	0	0	0	0	19.4973	0	0	0	0	0	0.0509	0	0.07795	0.02713	0	0	0	0	0	0	0	0	0	0	0.00868	0.53257	0.54886	0	0	0.05255	0	0	0	0	0	0	0	0	0	0
k__Bacteria|p__Bacteroidetes|c__Bacteroidia|o__Bacteroidales|f__Barnesiellaceae|g__Coprobacter|s__Coprobacter_secundus	0	0	0	0	0	0	0.10544	0	0	0	0	0	0	0	0	0	0	0	0	0	0	0	0	0	0	0	0	0	0	0	0	0	0	0	0	0	0	0	0	0	0	0	0	0	0	0	0	0	0
k__Bacteria|p__Firmicutes|c__Clostridia|o__Clostridiales|f__Clostridiaceae|g__Clostridium|s__Clostridium_sp_NSJ_42	0	0	0	0	0	0	0.09733	0	0	0	0	0	0	0	0	0	0	0	0	0	0	0.20857	0	0	0	0	0	0.02287	0	0	0	0	0.12583	0	0	0	0	0.03442	9.80982	0	0	0	0	0.05292	0	0	0	0	0
k__Bacteria|p__Actinobacteria|c__Actinobacteria|o__Corynebacteriales|f__Lawsonellaceae|g__Lawsonella|s__Lawsonella_SGB3665	0	0	0	0	0	0	0.03042	0.02869	0	0	0	0	0	0	0	0	0	0	0.06853	0	0	0.00813	0	0	0	0	0	0.01209	0	0	0	0.0442	0	0	0	0	0.00269	0.00259	0	0	0	0.05053	0.23099	0	0	0	0	0	0.03261
k__Bacteria|p__Bacteroidetes|c__Bacteroidia|o__Bacteroidales|f__Porphyromonadaceae|g__Porphyromonas|s__Porphyromonas_somerae	0	0	0	0	0	0	0.02442	0	0	0	0	0	0	0	0	0	0	0	0	0	0	0	0	0	0	0	0	0	0	0	0	0	0	0	0	0	0	0	0	0	0	0	0	0	0	0	0	0	0
k__Bacteria|p__Bacteroidetes|c__Bacteroidia|o__Bacteroidales|f__Rikenellaceae|g__Alistipes|s__Alistipes_finegoldii	0	0	0	0	0	0	0.0242	0	0	0	0	0	0	0	0	0	0	0	0	0	0.28956	0	0	0	0	0	0	0	0	0	0	0.16405	0	0.00867	0.00035	0	0	1.40666	0	0	0	0	0	0	0	0	0	0.16893	0
k__Eukaryota|p__Ascomycota|c__Saccharomycetes|o__Saccharomycetales|f__Debaryomycetaceae|g__Candida|s__Candida_dubliniensis	0	0	0	0	0	0	0.01815	0	0	0	0	0	0	0	0	0	0	0	0	0	0	0	0	0	0	0	0	0	0	0	0	0	0	0	0	0	0	0	0	0	0	0	0	0	0	0	0	0	0
k__Bacteria|p__Actinobacteria|c__Actinobacteria|o__Actinomycetales|f__Actinomycetaceae|g__Actinomyces|s__Actinomyces_SGB17154	0	0	0	0	0	0	0.01351	0.03023	0	0	0	0	0	0	0	0	0	0	0	0.00408	0.00619	0	0	0	0	0	0.21454	0	0	0	0	0	0	0.03339	0	0.00222	0	0	0.80994	0.02958	0.16036	0	0	0	0	0	0	0	0
k__Bacteria|p__Firmicutes|c__Clostridia|o__Clostridiales|f__Lachnospiraceae|g__Lachnoclostridium|s__Lachnoclostridium_edouardi	0	0	0	0	0	0	0.005	0	0	0	0	0	0	0	0	0	0	0	0	0	0	0.00031	0	0	0.0281	0	0	0	0	0	0.00229	0	0	0	0	0	0	0	0	0	0	0	0	0	0	0	0	0.10529	0
k__Bacteria|p__Firmicutes|c__Clostridia|o__Clostridiales|f__Clostridiaceae|g__Clostridium|s__Clostridium_sp_AM22_11AC	0	0	0	0	0	0	0.00391	2.67203	0	0	0	0	0.0012	0	0	0	0	0	0.11019	0	0.15434	0	0	0	0	0	0	0.34103	0	0	0	0.09324	0	1.50351	0	0	0.02961	0.05695	0	0	0	0	0.14315	3.61468	0.9383	0	0	0	0
k__Bacteria|p__Actinobacteria|c__Actinobacteria|o__Corynebacteriales|f__Corynebacteriaceae|g__Corynebacterium|s__Corynebacterium_argentoratense	0	0	0	0	0	0	0.00204	0	0	0	0	0	0	0	0	0	0	0	0	0	0	0	0	0	0	0	0	0	0	0	0	0	0	0	0	0	0	0	0	0	0	0	0	0	0	0	0	0	0
k__Bacteria|p__Firmicutes|c__CFGB3053|o__OFGB3053|f__FGB3053|g__GGB9581|s__GGB9581_SGB79823	0	0	0	0	0	0	0.0006	0.08453	0	0	0	0	0	0	0	0	0.00123	0.01905	0.14172	0.15042	0.02332	0	0	0	0	0	0	0	0	0	0	0	0	0	0	0	0	0	0	0	0	0	0.10523	0.00249	0.2033	0	0	0	0
k__Bacteria|p__Firmicutes|c__Bacilli|o__Lactobacillales|f__Lactobacillaceae|g__Limosilactobacillus|s__Lactobacillus_mucosae|t__SGB7088_group	0	0	0	0	0	0	6.21908	0	0	0	0	0	0	0	0	0	0	0	0	0	0	0	0	0	0	0	0	0	0	0	0	0	0	0	0	0	0	0	0	0	0	0	0	0	0	0	0	0	0
k__Bacteria|p__Bacteroidetes|c__Bacteroidia|o__Bacteroidales|f__Bacteroidaceae|g__Bacteroides|s__Bacteroides_caccae|t__SGB1877	0	0	0	0	0	0	5.84726	0	0	0	0	0	0	0	0	0	0	0.00366	0.01317	0	2.46948	0	0	0	0	0	0	0	0.17159	0	0	0.60285	0	0	0	0	0	0	0	0	0	0	0	0	0	0	0	0	0
k__Bacteria|p__Bacteroidetes|c__Bacteroidia|o__Bacteroidales|f__Prevotellaceae|g__Prevotella|s__Prevotella_copri_clade_A|t__SGB1626	0	0	0	0	0	0	4.94837	0	70.1656	0	0	0	0.02975	0	0	0	0	0	2.71507	0	0.51432	0	0	0	0	0	0	29.1105	15.618	0.22037	0	62.3942	16.175	0	3.90892	77.5097	0.23112	45.704	0.14919	0	0	13.8559	10.58	3.61994	5.59126	0	0	0	0
k__Bacteria|p__Bacteroidetes|c__Bacteroidia|o__Bacteroidales|f__Bacteroidaceae|g__Bacteroides|s__Bacteroides_faecis|t__SGB1860	0	0	0	0	0	0	1.41071	0	0	0	0	0	0.0014	0	0	1.27241	0.19275	0	0	0	0.12065	0	0	0	0	0.09491	0.719	0	0	0	0	0	0	0	0	0	0	0	0	0	0	0	0	0	0	0.53958	0.00699	0	0.0914
k__Bacteria|p__Firmicutes|c__Negativicutes|o__Selenomonadales|f__Selenomonadaceae|g__Megamonas|s__Megamonas_funiformis|t__SGB6962_group	0	0	0	0	0	0	1.37433	0	0	0	0	0	0	0	0	0	0	0	0	0	0	0	0	0	0	0	0	0	0	0	0	0	0	0	0	0	0	0	0	0	0	1.37232	0	0	0	0	0	0	0
k__Bacteria|p__Proteobacteria|c__Betaproteobacteria|o__Burkholderiales|f__Sutterellaceae|g__Parasutterella|s__Parasutterella_excrementihominis|t__SGB9262	0	0	0	0	0	0	0.99183	0	0	0	0.92175	2.7001	0.01909	0	0	0	0	0.003	0.66086	0	1.48292	5.6097	2.077	1.37924	1.74297	0.00345	0.24799	1.97906	0	0	0	0.00903	0	0	0	0	0	0.0222	0	0	0	0	0.208	0.55443	0.36402	0	0	0	0.18718
k__Bacteria|p__Firmicutes|c__Negativicutes|o__Veillonellales|f__Veillonellaceae|g__Veillonella|s__Veillonella_ratti|t__SGB6922	0	0	0	0	0	0	0.83617	0	0	0	0	0	0	0.21867	0	0	0	0	0	0	0.09592	1.65728	1.23722	3.1529	3.39515	0	0	0	0	0	0	0.20942	0	6.48376	5.66995	0.03906	0.08722	0.54196	0	0	0	0	0	0	0	0.59326	3.85403	2.62723	0.67851
k__Bacteria|p__Proteobacteria|c__Betaproteobacteria|o__Burkholderiales|f__Sutterellaceae|g__Sutterella|s__Sutterella_wadsworthensis|t__SGB9286	0	0	0	0	0	0	0.384	0	0	0	0	0	0	0	0	0	0	0	0	0	0	0	0	0	0	0	0	0	0	0	0	7.39071	0.51026	0	0	0	0	0	0	0	0	0	0	0	0	0	0	0	0
k__Bacteria|p__Firmicutes|c__Bacilli|o__Lactobacillales|f__Lactobacillaceae|g__Lactobacillus|s__Lactobacillus_crispatus|t__SGB7045	0	0	0	0	0	0	0.28822	0	0	0	0	0	0	0	0	0	0	0	0	0	0	0	0	0	0	0	0	0	0	0	0	0	0	0	0	0	0	0	0	0	0	0	0	0	0	0	0	0	0
k__Bacteria|p__Firmicutes|c__Clostridia|o__Clostridiales|f__Clostridiaceae|g__Clostridium|s__Clostridium_sp_C5_48|t__SGB4752	0	0	0	0	0	0	0.248	0.12225	0	0	0	0	0	0	0	0	0.00542	0	0	0.18853	0	0	0.16344	0.05254	0.03314	0	0	0	0.12114	0.00633	0.02886	0	0	0	0.06063	0	0.0845	0	0	0.17708	0.9388	0	0	0	0	0	2.21442	0	0.15077
k__Bacteria|p__Firmicutes|c__Bacilli|o__Lactobacillales|f__Lactobacillaceae|g__Pediococcus|s__Pediococcus_acidilactici|t__SGB7168	0	0	0	0	0	0	0.15569	0.09378	0	0	0	0	0	0	0	0	0	0	0	0	0	0	0	0	0	0	0	0	0	0	0	0	0	0	0	0	0	0	0	0	0	0	0	0	0	0	0	0	0
k__Bacteria|p__Firmicutes|c__Clostridia|o__Clostridiales|f__Lachnospiraceae|g__Anaerobutyricum|s__Anaerobutyricum_hallii|t__SGB4532	0	0	0	0	0	0	0.14302	0	0.14004	0.46058	0	0	0	0.00578	0	0	0	0.38745	1.73308	1.39432	0.00353	0	0	0.08641	0.11453	1.0479	0	1.22785	0.01236	0.03801	0	0.02218	0.02821	9.7331	0	0.02656	2.28648	0.56454	0.84635	0.26944	0.4294	1.28512	0.9696	2.25707	0.40572	0.16712	0	0.16804	1.50049
k__Bacteria|p__Actinobacteria|c__Actinobacteria|o__Bifidobacteriales|f__Bifidobacteriaceae|g__Bifidobacterium|s__Bifidobacterium_breve|t__SGB17247	0	0	0	0	0	0	0.12427	0	0	0	0	0	0	19.4973	0	0	0	0	0	0.0509	0	0.07795	0.02713	0	0	0	0	0	0	0	0	0	0	0.00868	0.53257	0.54886	0	0	0.05255	0	0	0	0	0	0	0	0	0	0
k__Bacteria|p__Bacteroidetes|c__Bacteroidia|o__Bacteroidales|f__Barnesiellaceae|g__Coprobacter|s__Coprobacter_secundus|t__SGB1962	0	0	0	0	0	0	0.10544	0	0	0	0	0	0	0	0	0	0	0	0	0	0	0	0	0	0	0	0	0	0	0	0	0	0	0	0	0	0	0	0	0	0	0	0	0	0	0	0	0	0
k__Bacteria|p__Firmicutes|c__Clostridia|o__Clostridiales|f__Clostridiaceae|g__Clostridium|s__Clostridium_sp_NSJ_42|t__SGB6174_group	0	0	0	0	0	0	0.09733	0	0	0	0	0	0	0	0	0	0	0	0	0	0	0.20857	0	0	0	0	0	0.02287	0	0	0	0	0.12583	0	0	0	0	0.03442	9.80982	0	0	0	0	0.05292	0	0	0	0	0
k__Bacteria|p__Actinobacteria|c__Actinobacteria|o__Corynebacteriales|f__Lawsonellaceae|g__Lawsonella|s__Lawsonella_SGB3665|t__SGB3665	0	0	0	0	0	0	0.03042	0.02869	0	0	0	0	0	0	0	0	0	0	0.06853	0	0	0.00813	0	0	0	0	0	0.01209	0	0	0	0.0442	0	0	0	0	0.00269	0.00259	0	0	0	0.05053	0.23099	0	0	0	0	0	0.03261
k__Bacteria|p__Actinobacteria|c__Actinobacteria|o__Micrococcales|f__Micrococcaceae|g__Rothia|s__Rothia_mucilaginosa|t__SGB16986	0	0	0	0	0	0	0.02747	0	0	0	0	0	0	0	0	0	0	0	0	0	0	0	0	0	0	0	0	0	0.00961	0	0	0	0	0.04454	0	0.03232	0	0.00146	0.19203	0.0013	0	0	0	0	0	0	0	0	0
k__Bacteria|p__Bacteroidetes|c__Bacteroidia|o__Bacteroidales|f__Porphyromonadaceae|g__Porphyromonas|s__Porphyromonas_somerae|t__SGB1991	0	0	0	0	0	0	0.02442	0	0	0	0	0	0	0	0	0	0	0	0	0	0	0	0	0	0	0	0	0	0	0	0	0	0	0	0	0	0	0	0	0	0	0	0	0	0	0	0	0	0
k__Bacteria|p__Bacteroidetes|c__Bacteroidia|o__Bacteroidales|f__Rikenellaceae|g__Alistipes|s__Alistipes_finegoldii|t__SGB2301	0	0	0	0	0	0	0.0242	0	0	0	0	0	0	0	0	0	0	0	0	0	0.28956	0	0	0	0	0	0	0	0	0	0	0.16405	0	0.00867	0.00035	0	0	1.40666	0	0	0	0	0	0	0	0	0	0.16893	0
k__Eukaryota|p__Ascomycota|c__Saccharomycetes|o__Saccharomycetales|f__Debaryomycetaceae|g__Candida|s__Candida_dubliniensis|t__EUK42374	0	0	0	0	0	0	0.01815	0	0	0	0	0	0	0	0	0	0	0	0	0	0	0	0	0	0	0	0	0	0	0	0	0	0	0	0	0	0	0	0	0	0	0	0	0	0	0	0	0	0
k__Bacteria|p__Actinobacteria|c__Actinobacteria|o__Actinomycetales|f__Actinomycetaceae|g__Actinomyces|s__Actinomyces_SGB17154|t__SGB17154	0	0	0	0	0	0	0.01351	0.03023	0	0	0	0	0	0	0	0	0	0	0	0.00408	0.00619	0	0	0	0	0	0.21454	0	0	0	0	0	0	0.03339	0	0.00222	0	0	0.80994	0.02958	0.16036	0	0	0	0	0	0	0	0
k__Bacteria|p__Firmicutes|c__Clostridia|o__Clostridiales|f__Lachnospiraceae|g__Lachnoclostridium|s__Lachnoclostridium_edouardi|t__SGB29433	0	0	0	0	0	0	0.005	0	0	0	0	0	0	0	0	0	0	0	0	0	0	0.00031	0	0	0.0281	0	0	0	0	0	0.00229	0	0	0	0	0	0	0	0	0	0	0	0	0	0	0	0	0.10529	0
k__Bacteria|p__Firmicutes|c__Clostridia|o__Clostridiales|f__Clostridiaceae|g__Clostridium|s__Clostridium_sp_AM22_11AC|t__SGB4749	0	0	0	0	0	0	0.00391	2.67203	0	0	0	0	0.0012	0	0	0	0	0	0.11019	0	0.15434	0	0	0	0	0	0	0.34103	0	0	0	0.09324	0	1.50351	0	0	0.02961	0.05695	0	0	0	0	0.14315	3.61468	0.9383	0	0	0	0
k__Bacteria|p__Actinobacteria|c__Actinobacteria|o__Corynebacteriales|f__Corynebacteriaceae|g__Corynebacterium|s__Corynebacterium_argentoratense|t__SGB17009	0	0	0	0	0	0	0.00204	0	0	0	0	0	0	0	0	0	0	0	0	0	0	0	0	0	0	0	0	0	0	0	0	0	0	0	0	0	0	0	0	0	0	0	0	0	0	0	0	0	0
k__Bacteria|p__Firmicutes|c__Clostridia|o__Clostridia_unclassified|f__Clostridia_unclassified|g__Clostridia_unclassified|s__Clostridia_bacterium|t__SGB14862	0	0	0	0	0	0	0.00122	0	0	0	0	0	0	0	0	0	0	0	0	0	0.35996	0	0	0	0	4.64326	0.26735	0	0	0	0	0.17756	0	0	0	0	0	0	0	0	0	0	0	0	0	0.07181	0	0.18027	0
k__Bacteria|p__Firmicutes|c__CFGB3053|o__OFGB3053|f__FGB3053|g__GGB9581|s__GGB9581_SGB79823|t__SGB79823	0	0	0	0	0	0	0.0006	0.08453	0	0	0	0	0	0	0	0	0.00123	0.01905	0.14172	0.15042	0.02332	0	0	0	0	0	0	0	0	0	0	0	0	0	0	0	0	0	0	0	0	0	0.10523	0.00249	0.2033	0	0	0	0
k__Bacteria|p__Firmicutes|c__CFGB10719	0	0	0	0	0	0	0	0.07404	0	0	0	0.11236	0	0.0324	0	0	0	0	0.14273	0	0	0.02136	0.066	0	0	0	0	0.00111	0	0	0	0	0	0	0.1168	0	0.00076	0	0	0	0	0	0	0	0	0	0	0	0
k__Bacteria|p__Proteobacteria|c__Gammaproteobacteria|o__Pasteurellales	0	0	0	0	0	0	0	0.24758	0.10599	0	0	0	0	0	0	0	0	0	0	0.11613	0.12754	2.50885	0	0.00178	0.00634	0	0	0.10772	0	0	0	0.14448	1.05309	0	0	0	0	0.3034	1.36083	0	0	0	0.08552	0.01146	0.01043	0.00109	0	0.00509	0
k__Bacteria|p__Firmicutes|c__CFGB10719|o__OFGB10719	0	0	0	0	0	0	0	0.07404	0	0	0	0.11236	0	0.0324	0	0	0	0	0.14273	0	0	0.02136	0.066	0	0	0	0	0.00111	0	0	0	0	0	0	0.1168	0	0.00076	0	0	0	0	0	0	0	0	0	0	0	0
k__Bacteria|p__Actinobacteria|c__Actinobacteria|o__Propionibacteriales	0	0	0	0	0	0	0	0.00252	0	0	0	0	0	0	0	0	0	0.00328	0	0	0	0	0	0	0	0	0	0	0	0	0	0	0	0	0	0	0.0003	0	0.0006	0	0	0	0	0	0	0	0.01283	0	0
k__Bacteria|p__Proteobacteria|c__Gammaproteobacteria|o__Pasteurellales|f__Pasteurellaceae	0	0	0	0	0	0	0	0.24758	0.10599	0	0	0	0	0	0	0	0	0	0	0.11613	0.12754	2.50885	0	0.00178	0.00634	0	0	0.10772	0	0	0	0.14448	1.05309	0	0	0	0	0.3034	1.36083	0	0	0	0.08552	0.01146	0.01043	0.00109	0	0.00509	0
k__Bacteria|p__Firmicutes|c__Clostridia|o__Clostridiales|f__Peptococcaceae	0	0	0	0	0	0	0	0.13904	0	0	0	0	0	0.00029	0	0	0	0	0	0	0	0	0	0	0	0	0	0	0	0	0	0	0	0	0	0	0.00021	0	0	0	0	0	0	0	0	0	0	0	0.00837
k__Bacteria|p__Firmicutes|c__CFGB10719|o__OFGB10719|f__FGB10719	0	0	0	0	0	0	0	0.07404	0	0	0	0.11236	0	0.0324	0	0	0	0	0.14273	0	0	0.02136	0.066	0	0	0	0	0.00111	0	0	0	0	0	0	0.1168	0	0.00076	0	0	0	0	0	0	0	0	0	0	0	0
k__Bacteria|p__Actinobacteria|c__Actinobacteria|o__Propionibacteriales|f__Propionibacteriaceae	0	0	0	0	0	0	0	0.00252	0	0	0	0	0	0	0	0	0	0.00328	0	0	0	0	0	0	0	0	0	0	0	0	0	0	0	0	0	0	0.0003	0	0.0006	0	0	0	0	0	0	0	0.01283	0	0
k__Bacteria|p__Actinobacteria|c__Actinobacteria|o__Actinomycetales|f__Actinomycetaceae|g__Varibaculum	0	0	0	0	0	0	0	1.27678	0	0	0	0	0	0	0	0	0	0	0	0	0	0	0	0	0	0	0	0	0	0	0	0	0	0	0	0	0.00589	0	0	0	0	0	0	0	0	0	0	0	0.00659
k__Bacteria|p__Firmicutes|c__Clostridia|o__Clostridiales|f__Lachnospiraceae|g__Coprococcus	0	0	0	0	0	0	0	0.67237	0	0	0	0	0.02076	0	0	0	0.30392	0.10116	1.35711	3.23072	0.39966	0	0.72848	0.28574	1.00033	0.11315	0	0.18816	0.24712	0.08104	0.22092	0.43438	0.00916	0	0.08241	0.02863	1.89675	0.30521	0.00083	0	0.02361	0.92295	2.36034	0.90711	1.61301	0.85646	0	0.32432	0.03857
k__Bacteria|p__Firmicutes|c__Clostridia|o__Clostridiales|f__Ruminococcaceae|g__GGB9621	0	0	0	0	0	0	0	0.58683	0	0	0	0	0	0	0	0	0	0	0	0	0	0	0	0	0	0	0	0	0	0	0	0	0	0	0	0	0	0	0	0	0	0	0	0	0	0	0	0	0
k__Bacteria|p__Proteobacteria|c__Gammaproteobacteria|o__Pasteurellales|f__Pasteurellaceae|g__Haemophilus	0	0	0	0	0	0	0	0.24758	0.10599	0	0	0	0	0	0	0	0	0	0	0.11613	0.12754	2.50885	0	0.00178	0.00634	0	0	0.10772	0	0	0	0.14448	1.05309	0	0	0	0	0.3034	1.33813	0	0	0	0.08552	0.01146	0.01043	0.00109	0	0.00509	0
k__Bacteria|p__Firmicutes|c__Clostridia|o__Clostridiales|f__Peptococcaceae|g__Peptococcus	0	0	0	0	0	0	0	0.13904	0	0	0	0	0	0.00029	0	0	0	0	0	0	0	0	0	0	0	0	0	0	0	0	0	0	0	0	0	0	0.00021	0	0	0	0	0	0	0	0	0	0	0	0.00837
k__Bacteria|p__Firmicutes|c__Erysipelotrichia|o__Erysipelotrichales|f__Erysipelotrichaceae|g__Turicibacter	0	0	0	0	0	0	0	0.10495	0	0	0	0	0	0	0	0	0.00686	0	0	0.03143	0	0.33216	0.04547	0.00345	0.00059	0	0	0	0	0	0	0	0.36758	0	0	0	0	0.00624	0.61105	0.05083	0.00209	0.00171	0.02898	0.01086	0.0021	0.01504	0.04575	0.10387	0
k__Bacteria|p__Firmicutes|c__CFGB10719|o__OFGB10719|f__FGB10719|g__GGB32463	0	0	0	0	0	0	0	0.07404	0	0	0	0.11236	0	0.0324	0	0	0	0	0.14273	0	0	0.02136	0.066	0	0	0	0	0.00111	0	0	0	0	0	0	0.1168	0	0.00076	0	0	0	0	0	0	0	0	0	0	0	0
k__Bacteria|p__Firmicutes|c__Clostridia|o__Clostridiales|f__Lachnospiraceae|g__Anaerotignum	0	0	0	0	0	0	0	0.03597	0	0	0	0.07168	0.00917	0.09318	0	0	0	0	0.07559	1.61972	0	0.04704	0.08603	0.07104	0.01715	0	0	0.18599	0	0	0	0.02616	0.00016	0	0.03651	0	0.0065	0.03003	0	0	0	0.0179	0.32501	0.26734	0.09594	0	0	0	0
k__Bacteria|p__Actinobacteria|c__Actinobacteria|o__Bifidobacteriales|f__Bifidobacteriaceae|g__Alloscardovia	0	0	0	0	0	0	0	0.02634	0	0	0	0	0	0	0	0	0	0	0	0	0	0	0	0	0	0	0	0	0	0	0	0	0	0	0	0	0	0	0	0	0	0	0	0	0	0	0	0	0
k__Bacteria|p__Firmicutes|c__Clostridia|o__Clostridiales|f__Lachnospiraceae|g__GGB3523	0	0	0	0	0	0	0	0.00905	0	0	0	0	0	0	0	0	4.01434	1.49371	0	2.68779	0.19802	0	1.40596	0.70767	0.1875	0	0	0	0	0	0.62663	0.09257	0	0	0	0	0	0	0	0	0	0	0	0.12548	0.04329	0	0	0	0
k__Bacteria|p__Firmicutes|c__Negativicutes|o__Veillonellales|f__Veillonellaceae|g__GGB4277	0	0	0	0	0	0	0	0.00418	0	0	0	0	0	0	0	0	0	0	0	0	0	0	0	0	0	0	0	0	0	0	0	0	0	0	0	0	0	0	0	0	0	0	0	0	0	0	0	0	0
k__Bacteria|p__Actinobacteria|c__Actinobacteria|o__Propionibacteriales|f__Propionibacteriaceae|g__GGB10022	0	0	0	0	0	0	0	0.00252	0	0	0	0	0	0	0	0	0	0	0	0	0	0	0	0	0	0	0	0	0	0	0	0	0	0	0	0	0	0	0	0	0	0	0	0	0	0	0.01283	0	0
k__Bacteria|p__Firmicutes|c__Clostridia|o__Clostridiales|f__Clostridiales_Family_XIII_Incertae_Sedis|g__Mogibacterium	0	0	0	0	0	0	0	0.00127	0	0	0	0	0	0	0	0	0	0	0	0	0	0	0	0	0	0	0	0	0	0	0	0	0.03174	0	0	0	0	0	0.06004	0.01277	0.00225	0	0	0	0	0.00659	0	0.05363	0
k__Bacteria|p__Actinobacteria|c__Actinobacteria|o__Bifidobacteriales|f__Bifidobacteriaceae|g__Parascardovia	0	0	0	0	0	0	0	0.00084	0	0	0	0	0	0	0	0	0	0	0	0	0	0	0	0	0	0	0	0	0	0	0	0	0	0	0	0	0	0	0	0.05075	0	0	0	0	0	0	0	0	0
k__Bacteria|p__Actinobacteria|c__Actinobacteria|o__Bifidobacteriales|f__Bifidobacteriaceae|g__Bifidobacterium|s__Bifidobacterium_bifidum	0	0	0	0	0	0	0	4.59166	0	0	0	0	0.09291	2.55652	0	0	3.01832	9.72798	0	0	1.21683	3.49383	3.98426	6.21957	3.78715	0	0	0.10274	5.84194	17.2505	0.29824	0.14445	0	6.75271	0.00158	3.57268	3.74417	1.16138	0.00434	2.5601	4.16079	3.94945	0.00069	0	0	2.96604	0	7.44895	40.6767
k__Bacteria|p__Actinobacteria|c__Actinobacteria|o__Actinomycetales|f__Actinomycetaceae|g__Varibaculum|s__Varibaculum_SGB15480	0	0	0	0	0	0	0	1.27678	0	0	0	0	0	0	0	0	0	0	0	0	0	0	0	0	0	0	0	0	0	0	0	0	0	0	0	0	0.00589	0	0	0	0	0	0	0	0	0	0	0	0.00659
k__Bacteria|p__Bacteroidetes|c__Bacteroidia|o__Bacteroidales|f__Rikenellaceae|g__Alistipes|s__Alistipes_senegalensis	0	0	0	0	0	0	0	0.87758	0	0	0	0	0	0	0	0	0	0	0	0	0	0	0	0	0	0	0	0	0	0	0	0	0	0	0	0	0	0	0	0	0	0	0	0	0	0	0	0	0
k__Bacteria|p__Firmicutes|c__Clostridia|o__Clostridiales|f__Lachnospiraceae|g__Roseburia|s__Roseburia_inulinivorans	0	0	0	0	0	0	0	0.75983	0	0.00087	0	0	0.00026	0.53142	7.73558	0	0.00227	0.0027	0.01265	0.44477	0.13826	0.52356	0	0.10592	0.08898	0	0	1.06561	0.03724	0	0.12692	0	0	0.04935	0	0	0	0.00897	0	0	0.02669	0.0988	0.09421	0.1513	0.02417	0.04075	0.14362	0	0
k__Bacteria|p__Firmicutes|c__Clostridia|o__Clostridiales|f__Lachnospiraceae|g__Coprococcus|s__Coprococcus_comes	0	0	0	0	0	0	0	0.67237	0	0	0	0	0.02076	0	0	0	0.30392	0.10116	1.10509	2.88033	0.20544	0	0	0	0.5217	0	0	0.07605	0.15712	0.04718	0.22092	0.43438	0	0	0.08241	0.02863	1.89675	0.21651	0	0	0.02361	0.77434	0.52427	0.38303	0.37501	0.65897	0	0.32042	0
k__Bacteria|p__Firmicutes|c__Clostridia|o__Clostridiales|f__Ruminococcaceae|g__GGB9621|s__GGB9621_SGB15073	0	0	0	0	0	0	0	0.58683	0	0	0	0	0	0	0	0	0	0	0	0	0	0	0	0	0	0	0	0	0	0	0	0	0	0	0	0	0	0	0	0	0	0	0	0	0	0	0	0	0
k__Bacteria|p__Firmicutes|c__Clostridia|o__Clostridiales|f__Lachnospiraceae|g__Roseburia|s__Roseburia_hominis	0	0	0	0	0	0	0	0.56296	0	0.05548	0	0	0	0.65144	0	0	0.00119	0	0.03261	3.69936	0.07156	2.76968	0.51099	0.1006	0.1708	0	0	0.79744	0.05745	0.00231	0.00385	0.01885	0	0	0.29204	0.01157	0.02769	0.54147	0	0	0	0.07166	0.64978	0.10419	0.20572	0.03373	0	0	0.01241
k__Bacteria|p__Firmicutes|c__Clostridia|o__Clostridiales|f__Lachnospiraceae|g__Blautia|s__Blautia_SGB4831	0	0	0	0	0	0	0	0.46535	0	0	0	0	0	0	0	0	0.00449	0.00188	0.25983	0	0.03238	0	0	0	0	0	0	0.11398	0.29115	0.01592	0	0	0	0	0.0167	0.01443	1.31038	0.11576	0	0	0.0054	0.03292	0.03799	0.53205	0.33789	0.05726	0.18635	0.44843	0
k__Bacteria|p__Firmicutes|c__Clostridia|o__Clostridiales|f__Lachnospiraceae|g__Blautia|s__Blautia_schinkii	0	0	0	0	0	0	0	0.42302	0	0	0	0	0	0	0	0	0	0	0	0	0	0	0	0	0	0	0	0	0	0	0	0	0	0	0.26202	0	0	0.00501	0	0.32389	0.80102	0	0	0	0	0	0.04631	0	0
k__Bacteria|p__Actinobacteria|c__Actinobacteria|o__Bifidobacteriales|f__Bifidobacteriaceae|g__Bifidobacterium|s__Bifidobacterium_dentium	0	0	0	0	0	0	0	0.38063	0	0	0	0	0	0	0	0	0	0	0	0	0	0	0	0	0	0	0	0	0	0	0	0	0	0	0	0	0	0	0	0	0	0	0	0	0	0	0	0	0
k__Bacteria|p__Proteobacteria|c__Gammaproteobacteria|o__Pasteurellales|f__Pasteurellaceae|g__Haemophilus|s__Haemophilus_parainfluenzae	0	0	0	0	0	0	0	0.24758	0.10599	0	0	0	0	0	0	0	0	0	0	0.11613	0.12754	2.45188	0	0.00178	0.00634	0	0	0.10772	0	0	0	0.14448	1.05309	0	0	0	0	0.3034	1.33813	0	0	0	0.08552	0.01146	0.01043	0.00109	0	0.00509	0
k__Bacteria|p__Firmicutes|c__Bacilli|o__Lactobacillales|f__Streptococcaceae|g__Streptococcus|s__Streptococcus_anginosus	0	0	0	0	0	0	0	0.24603	0	0	0	0	0	0	0	0	0	0	0	0.01583	0	0	0	0	0	0	0	0	0	0	0	0	0	0	0	0	0.02733	0.00863	0.42251	0.00455	0.00188	0	0	0	0	0	0	0.01198	0
k__Bacteria|p__Firmicutes|c__Negativicutes|o__Veillonellales|f__Veillonellaceae|g__Dialister|s__Dialister_pneumosintes	0	0	0	0	0	0	0	0.22053	0	0	0	0	0	0.27077	0	0	0	0	0.02005	0	0	0.406	0	0	0	0	0	0.11462	0	0.01265	0	0	0	0	0	0	0	0	0	0	0	0.00753	0.00678	0	0	0	0	0	0
k__Bacteria|p__Bacteroidetes|c__Bacteroidia|o__Bacteroidales|f__Tannerellaceae|g__Parabacteroides|s__Parabacteroides_johnsonii	0	0	0	0	0	0	0	0.22044	0	0	0	0	0	0	0	0.33435	0.54423	0.00475	0	0	0	0	0	0	0	0	0	0	0	0	0	0	0	0	0	0	0	0	0	0	0	0	0	0	0	0	0	0	0
k__Bacteria|p__Firmicutes|c__Clostridia|o__Clostridiales|f__Lachnospiraceae|g__Dorea|s__Dorea_formicigenerans	0	0	0	0	0	0	0	0.18679	0	0	0	0	0.00764	0	0	0	0	0	0.39062	0.32931	0.24727	0.44767	0.04263	0.13632	0.18322	0.9122	0	0.36696	0.29193	0.07621	0.13137	0.28429	0.40982	0.49404	0.07403	0.00929	1.17584	0.25198	0	0	0	0.10835	0.15116	0.29382	0.12761	0.08177	0	0.02384	0
k__Bacteria|p__Firmicutes|c__Clostridia|o__Clostridiales|f__Lachnospiraceae|g__Dorea|s__Dorea_sp_AF24_7LB	0	0	0	0	0	0	0	0.1592	0	0	0	0	0	0	0	0	0	0	0.11925	0.35882	0	0	0	0	0.63481	0	0	0	0	0	0	0	0	0	0	0	0.25516	0	0	0	0	0.02102	0.01698	0.15162	0.02429	0	0	0.68789	0
k__Bacteria|p__Firmicutes|c__Clostridia|o__Clostridiales|f__Peptococcaceae|g__Peptococcus|s__Peptococcus_niger	0	0	0	0	0	0	0	0.13904	0	0	0	0	0	0.00029	0	0	0	0	0	0	0	0	0	0	0	0	0	0	0	0	0	0	0	0	0	0	0.00021	0	0	0	0	0	0	0	0	0	0	0	0.00837
k__Bacteria|p__Firmicutes|c__Clostridia|o__Clostridiales|f__Lachnospiraceae|g__Mediterraneibacter|s__Ruminococcus_lactaris	0	0	0	0	0	0	0	0.12619	0	0.08812	0	0	0	0	0	0	0	0	0	0	0.18438	0	0	0	0	0.0181	0	0	0.06712	0.00099	0	0.0816	0	0	0	0	0	0	0	0	0	0	0	0	0	0.02029	0.05775	0	0
k__Bacteria|p__Firmicutes|c__Clostridia|o__Clostridiales|f__Lachnospiraceae|g__Blautia|s__Blautia_glucerasea	0	0	0	0	0	0	0	0.1238	0	0	0	0	0	0	0	0	0	0	0	0	0	0	0	0	0	0	0	0	0	0	0.02214	0	0	0	0	0	0	0	0	0	0	0	0	0	0	0	0	0	0
k__Bacteria|p__Firmicutes|c__Clostridia|o__Clostridiales|f__Clostridiaceae|g__Clostridium|s__Clostridium_sp_AF20_17LB	0	0	0	0	0	0	0	0.11183	0	0	0	0	0	0	0	0	0.15001	0.32193	0	0.58212	0	0	0	0	0	0	0	0	0	0	0	0	0	0	0	0	0	0	0	0	0	0	0.01208	0	0.03743	0	0.29434	0	0
k__Bacteria|p__Bacteroidetes|c__Bacteroidia|o__Bacteroidales|f__Prevotellaceae|g__Prevotella|s__Prevotella_bivia	0	0	0	0	0	0	0	0.10858	0	0	0	0	0	0	0	0	0	0	0	0	0	0	0	0	0	0	0	0	0	0	0	0	0	0	0	0	0	0	0	0	0	0	0	0	0	0	0	0	0
k__Bacteria|p__Firmicutes|c__Erysipelotrichia|o__Erysipelotrichales|f__Erysipelotrichaceae|g__Turicibacter|s__Turicibacter_sanguinis	0	0	0	0	0	0	0	0.10495	0	0	0	0	0	0	0	0	0.00686	0	0	0.03143	0	0.33216	0.04547	0.00345	0.00059	0	0	0	0	0	0	0	0.36758	0	0	0	0	0.00624	0.61105	0.05083	0.00209	0.00171	0.02898	0.01086	0.0021	0.01504	0.04575	0.10387	0
k__Bacteria|p__Firmicutes|c__Bacilli|o__Lactobacillales|f__Lactobacillaceae|g__Lactobacillus|s__Lactobacillus_acidophilus	0	0	0	0	0	0	0	0.08139	0	0	0	0	0	0	0	0	0	0	0	0	0	0	0.015	0	0	0	0	0	0	0	0	0	0	0	12.6744	0.10647	0	0	0	0	0	0	0	0	0	0	0	0	0
k__Bacteria|p__Firmicutes|c__Clostridia|o__Clostridiales|f__Clostridiaceae|g__Clostridium|s__Clostridium_sp_AF34_10BH	0	0	0	0	0	0	0	0.0766	0	0	0	0	0	0	0	0	0.00204	0	0	0	0.00748	0	0	0	0.11207	0	0	0.04306	0	0	0	0	0	0	0	0	0	0.12232	0	0	0	0.00951	0.09411	0.03134	0.07492	0.06121	0	0	0
k__Bacteria|p__Firmicutes|c__CFGB10719|o__OFGB10719|f__FGB10719|g__GGB32463|s__GGB32463_SGB47515	0	0	0	0	0	0	0	0.07404	0	0	0	0.11236	0	0.0324	0	0	0	0	0.14273	0	0	0.02136	0.066	0	0	0	0	0.00111	0	0	0	0	0	0	0.1168	0	0.00076	0	0	0	0	0	0	0	0	0	0	0	0
k__Bacteria|p__Firmicutes|c__Clostridia|o__Clostridiales|f__Clostridiales_unclassified|g__Clostridiales_unclassified|s__Clostridiales_bacterium_KLE1615	0	0	0	0	0	0	0	0.06215	0	7e-05	0	0	0	0	0	0	0.30517	0.01154	0.07452	0.52648	0	0	0	0.00012	0.18983	0	0	0.11708	0	0	0.10483	0	0	0.47083	0.0287	0	0	0.07757	0.18792	0	0.01001	0.55005	0.13823	0.09988	0.22991	0.14353	0	0.02998	0
k__Bacteria|p__Firmicutes|c__Clostridia|o__Clostridiales|f__Clostridiales_unclassified|g__Clostridiales_unclassified|s__Clostridiales_bacterium_Choco116	0	0	0	0	0	0	0	0.05635	0	0	1.06021	0	0	0	0	0	0.22173	0.09659	0.34585	0.45619	1.1721	0	0	0	0	0	0	0	0	0	0.39555	0	0	0	0	0	0	0	0	0	0	0	0	0	0	0	0	0	0
k__Bacteria|p__Firmicutes|c__Clostridia|o__Clostridiales|f__Clostridiales_unclassified|g__Clostridiales_unclassified|s__Clostridiales_bacterium_1_7_47FAA	0	0	0	0	0	0	0	0.03827	0	0	0	0	0	0	0	0	0	0	0	0	0	0	0	0	0	0	0	0	0.02768	0	0	0.00319	0	0	0	0	0	0	0	0	0	0	0	0	0	0	0	0	0
k__Bacteria|p__Firmicutes|c__Clostridia|o__Clostridiales|f__Lachnospiraceae|g__Anaerotignum|s__Anaerotignum_lactatifermentans	0	0	0	0	0	0	0	0.03597	0	0	0	0.07168	0.00917	0.09318	0	0	0	0	0.07559	1.61972	0	0.04704	0.08603	0.07104	0.01715	0	0	0.00743	0	0	0	0.02616	0	0	0.03651	0	0.0065	0	0	0	0	0	0	0	0	0	0	0	0
k__Bacteria|p__Firmicutes|c__Clostridia|o__Clostridiales|f__Clostridiaceae|g__Clostridium|s__Clostridium_celatum	0	0	0	0	0	0	0	0.03217	0	0	0	0	0	0	0	0	0	0	0	0	0	0	0	0	0	0	0	0	0	0	0	0	0.00147	0	0	0	0	0	0.01518	0	0	0	0	0	0	0	0	0	0
k__Bacteria|p__Actinobacteria|c__Actinobacteria|o__Bifidobacteriales|f__Bifidobacteriaceae|g__Alloscardovia|s__Alloscardovia_omnicolens	0	0	0	0	0	0	0	0.02634	0	0	0	0	0	0	0	0	0	0	0	0	0	0	0	0	0	0	0	0	0	0	0	0	0	0	0	0	0	0	0	0	0	0	0	0	0	0	0	0	0
k__Bacteria|p__Firmicutes|c__Bacilli|o__Lactobacillales|f__Streptococcaceae|g__Streptococcus|s__Streptococcus_gordonii	0	0	0	0	0	0	0	0.02446	0	0	0	0	0	0	0	0	0	0	0	0	0	0	0	0	0	0	0	0	0	0	0	0	0.04511	0	0	0	0.00288	0	0.14272	0	0	0	0	0	0	0	0	0.06812	0
k__Bacteria|p__Firmicutes|c__Clostridia|o__Clostridiales|f__Lachnospiraceae|g__Dorea|s__Dorea_sp_AF36_15AT	0	0	0	0	0	0	0	0.02277	0	0	0	0	0	0	0	0	0	0	0	0	0.08359	0	0	0	0	0	0	0.19501	0	0	0	0	0	0	0	0	0	0.04518	0	0	0	0.07405	0.01596	0.08786	0.01838	0	0	0	0
k__Bacteria|p__Fusobacteria|c__Fusobacteriia|o__Fusobacteriales|f__Fusobacteriaceae|g__Fusobacterium|s__Fusobacterium_ulcerans	0	0	0	0	0	0	0	0.01823	0	0	0	0	0	0	0	0	0	0	0	0	0	0	0	0	0	0	0	0	0	0	0	0	0	0	0	0	0	0	0	0	0	0	0	0	0	0	0	0	0
k__Bacteria|p__Firmicutes|c__Clostridia|o__Clostridiales|f__Lachnospiraceae|g__Blautia|s__Blautia_sp_OF03_15BH	0	0	0	0	0	0	0	0.01608	0	0	0	0	0	0	0	0	0	0	0.2484	0.41205	0	0	0	0	0	0	0	0	0	0	0	0	0	0	0	0	0	0.00237	0	0	0	0	0	0	0	0	0	0	0
k__Bacteria|p__Firmicutes|c__Tissierellia|o__Tissierellales|f__Peptoniphilaceae|g__Peptoniphilus|s__Peptoniphilus_harei	0	0	0	0	0	0	0	0.01216	0	0	0	0	0	0	0	0	0	0	0	0	0	0	0	0	0	0	0	0	0	0	0	0	0	0	0	0	0	0	0	0	0	0	0	0	0	0	0	0	0
k__Bacteria|p__Bacteroidetes|c__Bacteroidia|o__Bacteroidales|f__Prevotellaceae|g__Prevotella|s__Prevotella_disiens	0	0	0	0	0	0	0	0.01106	0	0	0	0	0	0	0	0	0	0	0	0	0	0	0	0	0	0	0	0	0	0	0	0	0	0	0	0	0	0.00503	0	0	0	0	0	0	0	0	0	0	0
k__Bacteria|p__Firmicutes|c__Clostridia|o__Clostridiales|f__Lachnospiraceae|g__GGB3523|s__GGB3523_SGB4703	0	0	0	0	0	0	0	0.00905	0	0	0	0	0	0	0	0	4.01434	1.49371	0	2.68779	0.19802	0	1.40596	0.70767	0.1875	0	0	0	0	0	0.62663	0.09257	0	0	0	0	0	0	0	0	0	0	0	0.12548	0.04329	0	0	0	0
k__Bacteria|p__Firmicutes|c__Negativicutes|o__Veillonellales|f__Veillonellaceae|g__GGB4277|s__GGB4277_SGB5832	0	0	0	0	0	0	0	0.00418	0	0	0	0	0	0	0	0	0	0	0	0	0	0	0	0	0	0	0	0	0	0	0	0	0	0	0	0	0	0	0	0	0	0	0	0	0	0	0	0	0
k__Bacteria|p__Actinobacteria|c__Actinobacteria|o__Actinomycetales|f__Actinomycetaceae|g__Actinomyces|s__Actinomyces_graevenitzii	0	0	0	0	0	0	0	0.00321	0	0	0	0	0	0	0	0	0	0	0	0.00294	0	0	0	0	0	0	0	0	0	0	0	0	0.00635	0.00681	0	0.01027	0	0	0.48552	0.04542	0.01592	0	0	0	0	0.00233	0.00792	0	0
k__Bacteria|p__Actinobacteria|c__Actinobacteria|o__Propionibacteriales|f__Propionibacteriaceae|g__GGB10022|s__GGB10022_SGB15896	0	0	0	0	0	0	0	0.00252	0	0	0	0	0	0	0	0	0	0	0	0	0	0	0	0	0	0	0	0	0	0	0	0	0	0	0	0	0	0	0	0	0	0	0	0	0	0	0.01283	0	0
k__Bacteria|p__Fusobacteria|c__Fusobacteriia|o__Fusobacteriales|f__Fusobacteriaceae|g__Fusobacterium|s__Fusobacterium_nucleatum	0	0	0	0	0	0	0	0.00143	0	0	0	0	0	0	0.02363	0	0	0	0	0	0	0	0	0	0	0	0	0	0	0	0	0	0	0	0	0.00834	0	0	0	0	0	0	0	0	0	0	0	0	0
k__Bacteria|p__Firmicutes|c__Clostridia|o__Clostridiales|f__Clostridiales_Family_XIII_Incertae_Sedis|g__Mogibacterium|s__Mogibacterium_diversum	0	0	0	0	0	0	0	0.00127	0	0	0	0	0	0	0	0	0	0	0	0	0	0	0	0	0	0	0	0	0	0	0	0	0.03174	0	0	0	0	0	0.06004	0.01277	0.00225	0	0	0	0	0.00659	0	0.05363	0
k__Bacteria|p__Actinobacteria|c__Actinobacteria|o__Actinomycetales|f__Actinomycetaceae|g__Actinomyces|s__Actinomyces_gerencseriae	0	0	0	0	0	0	0	0.00117	0	0	0	0	0	0	0	0	0	0	0	0	0	0	0	0	0	0	0	0	0	0	0	0	0.00198	0	0	0	0	0	0.15429	0.01218	0.00941	0	0	0	0.00028	0	0.00613	0.0043	0
k__Bacteria|p__Actinobacteria|c__Actinobacteria|o__Bifidobacteriales|f__Bifidobacteriaceae|g__Parascardovia|s__Parascardovia_denticolens	0	0	0	0	0	0	0	0.00084	0	0	0	0	0	0	0	0	0	0	0	0	0	0	0	0	0	0	0	0	0	0	0	0	0	0	0	0	0	0	0	0.05075	0	0	0	0	0	0	0	0	0
k__Bacteria|p__Actinobacteria|c__Actinobacteria|o__Actinomycetales|f__Actinomycetaceae|g__Actinomyces|s__Actinomyces_dentalis	0	0	0	0	0	0	0	0.00018	0	0	0	0	0	0	0	0	0	0	0	0	0	0	0	0	0	0	0	0	0.00106	0	0	0	0	0	0	0	0	0	0	0	0	0	0	0	0	0	0	0.00823	0
k__Bacteria|p__Firmicutes|c__Clostridia|o__Clostridiales|f__Lachnospiraceae|g__Lachnospiraceae_unclassified|s__Lachnospiraceae_bacterium|t__SGB4964	0	0	0	0	0	0	0	5.54501	0	0	0	0	0	0.50659	0	0	0	0	0.00869	0.13587	0.07661	0	0.33016	0.13974	0.00449	0	0	2.40811	0	0	0	0.02354	0	0	0.19506	0	0.04677	0.05584	0	0	0	0.00173	0.01842	0.16148	0.02239	0.08913	0	0	0
k__Bacteria|p__Actinobacteria|c__Actinobacteria|o__Bifidobacteriales|f__Bifidobacteriaceae|g__Bifidobacterium|s__Bifidobacterium_bifidum|t__SGB17256	0	0	0	0	0	0	0	4.59166	0	0	0	0	0.09291	2.55652	0	0	3.01832	9.72798	0	0	1.21683	3.49383	3.98426	6.21957	3.78715	0	0	0.10274	5.84194	17.2505	0.29824	0.14445	0	6.75271	0.00158	3.57268	3.74417	1.16138	0.00434	2.5601	4.16079	3.94945	0.00069	0	0	2.96604	0	7.44895	40.6767
k__Bacteria|p__Proteobacteria|c__Betaproteobacteria|o__Burkholderiales|f__Sutterellaceae|g__Sutterella|s__Sutterella_wadsworthensis|t__SGB9283	0	0	0	0	0	0	0	2.14549	0	0	0	0	0	0	0	0	0	0	0	0	0	0	0	0	0	0	0	0	0	0	0	0.76118	0	0.01971	0	2.25193	0.00528	2.41135	0	0	0	0	0	0	0	0	0	0	0
k__Bacteria|p__Actinobacteria|c__Actinobacteria|o__Actinomycetales|f__Actinomycetaceae|g__Varibaculum|s__Varibaculum_SGB15480|t__SGB15480	0	0	0	0	0	0	0	1.27678	0	0	0	0	0	0	0	0	0	0	0	0	0	0	0	0	0	0	0	0	0	0	0	0	0	0	0	0	0.00589	0	0	0	0	0	0	0	0	0	0	0	0.00659
k__Bacteria|p__Bacteroidetes|c__Bacteroidia|o__Bacteroidales|f__Rikenellaceae|g__Alistipes|s__Alistipes_senegalensis|t__SGB2296	0	0	0	0	0	0	0	0.87758	0	0	0	0	0	0	0	0	0	0	0	0	0	0	0	0	0	0	0	0	0	0	0	0	0	0	0	0	0	0	0	0	0	0	0	0	0	0	0	0	0
k__Bacteria|p__Firmicutes|c__Clostridia|o__Clostridiales|f__Lachnospiraceae|g__Roseburia|s__Roseburia_inulinivorans|t__SGB4940	0	0	0	0	0	0	0	0.75983	0	0.00087	0	0	0.00026	0.53142	7.73558	0	0.00227	0.0027	0.01265	0.44477	0.13826	0.52356	0	0.10592	0.08898	0	0	1.06561	0.03724	0	0.12692	0	0	0.04935	0	0	0	0.00897	0	0	0.02669	0.0988	0.09421	0.1513	0.02417	0.04075	0.14362	0	0
k__Bacteria|p__Firmicutes|c__Clostridia|o__Clostridiales|f__Lachnospiraceae|g__Coprococcus|s__Coprococcus_comes|t__SGB4577_group	0	0	0	0	0	0	0	0.67237	0	0	0	0	0.02076	0	0	0	0.30392	0.10116	1.10509	2.88033	0.20544	0	0	0	0.5217	0	0	0.07605	0.15712	0.04718	0.22092	0.43438	0	0	0.08241	0.02863	1.89675	0.21651	0	0	0.02361	0.77434	0.52427	0.38303	0.37501	0.65897	0	0.32042	0
k__Bacteria|p__Firmicutes|c__Clostridia|o__Clostridiales|f__Ruminococcaceae|g__GGB9621|s__GGB9621_SGB15073|t__SGB15073	0	0	0	0	0	0	0	0.58683	0	0	0	0	0	0	0	0	0	0	0	0	0	0	0	0	0	0	0	0	0	0	0	0	0	0	0	0	0	0	0	0	0	0	0	0	0	0	0	0	0
k__Bacteria|p__Firmicutes|c__Clostridia|o__Clostridiales|f__Lachnospiraceae|g__Roseburia|s__Roseburia_hominis|t__SGB4936	0	0	0	0	0	0	0	0.56296	0	0.05548	0	0	0	0.65144	0	0	0.00119	0	0.03261	3.69936	0.07156	2.76968	0.51099	0.1006	0.1708	0	0	0.79744	0.05745	0.00231	0.00385	0.01885	0	0	0.29204	0.01157	0.02769	0.54147	0	0	0	0.07166	0.64978	0.10419	0.20572	0.03373	0	0	0.01241
k__Bacteria|p__Firmicutes|c__Clostridia|o__Clostridiales|f__Lachnospiraceae|g__Blautia|s__Blautia_SGB4831|t__SGB4831_group	0	0	0	0	0	0	0	0.46535	0	0	0	0	0	0	0	0	0.00449	0.00188	0.25983	0	0.03238	0	0	0	0	0	0	0.11398	0.29115	0.01592	0	0	0	0	0.0167	0.01443	1.31038	0.11576	0	0	0.0054	0.03292	0.03799	0.53205	0.33789	0.05726	0.18635	0.44843	0
k__Bacteria|p__Firmicutes|c__Clostridia|o__Clostridiales|f__Lachnospiraceae|g__Blautia|s__Blautia_schinkii|t__SGB4825	0	0	0	0	0	0	0	0.42302	0	0	0	0	0	0	0	0	0	0	0	0	0	0	0	0	0	0	0	0	0	0	0	0	0	0	0.26202	0	0	0.00501	0	0.32389	0.80102	0	0	0	0	0	0.04631	0	0
k__Bacteria|p__Actinobacteria|c__Actinobacteria|o__Bifidobacteriales|f__Bifidobacteriaceae|g__Bifidobacterium|s__Bifidobacterium_dentium|t__SGB17234	0	0	0	0	0	0	0	0.38063	0	0	0	0	0	0	0	0	0	0	0	0	0	0	0	0	0	0	0	0	0	0	0	0	0	0	0	0	0	0	0	0	0	0	0	0	0	0	0	0	0
k__Bacteria|p__Proteobacteria|c__Gammaproteobacteria|o__Pasteurellales|f__Pasteurellaceae|g__Haemophilus|s__Haemophilus_parainfluenzae|t__SGB9712_group	0	0	0	0	0	0	0	0.24758	0.10599	0	0	0	0	0	0	0	0	0	0	0.11613	0.12754	2.45188	0	0.00178	0.00634	0	0	0.10772	0	0	0	0.14448	1.05309	0	0	0	0	0.3034	1.33813	0	0	0	0.08552	0.01146	0.01043	0.00109	0	0.00509	0
k__Bacteria|p__Firmicutes|c__Bacilli|o__Lactobacillales|f__Streptococcaceae|g__Streptococcus|s__Streptococcus_anginosus|t__SGB8028_group	0	0	0	0	0	0	0	0.24603	0	0	0	0	0	0	0	0	0	0	0	0.01583	0	0	0	0	0	0	0	0	0	0	0	0	0	0	0	0	0.02733	0.00863	0.42251	0.00455	0.00188	0	0	0	0	0	0	0.01198	0
k__Bacteria|p__Firmicutes|c__Negativicutes|o__Veillonellales|f__Veillonellaceae|g__Dialister|s__Dialister_pneumosintes|t__SGB5842	0	0	0	0	0	0	0	0.22053	0	0	0	0	0	0.27077	0	0	0	0	0.02005	0	0	0.406	0	0	0	0	0	0.11462	0	0.01265	0	0	0	0	0	0	0	0	0	0	0	0.00753	0.00678	0	0	0	0	0	0
k__Bacteria|p__Bacteroidetes|c__Bacteroidia|o__Bacteroidales|f__Tannerellaceae|g__Parabacteroides|s__Parabacteroides_johnsonii|t__SGB1948	0	0	0	0	0	0	0	0.22044	0	0	0	0	0	0	0	0.33435	0.54423	0.00475	0	0	0	0	0	0	0	0	0	0	0	0	0	0	0	0	0	0	0	0	0	0	0	0	0	0	0	0	0	0	0
k__Bacteria|p__Firmicutes|c__Clostridia|o__Clostridiales|f__Lachnospiraceae|g__Dorea|s__Dorea_formicigenerans|t__SGB4575	0	0	0	0	0	0	0	0.18679	0	0	0	0	0.00764	0	0	0	0	0	0.39062	0.32931	0.24727	0.44767	0.04263	0.13632	0.18322	0.9122	0	0.36696	0.29193	0.07621	0.13137	0.28429	0.40982	0.49404	0.07403	0.00929	1.17584	0.25198	0	0	0	0.10835	0.15116	0.29382	0.12761	0.08177	0	0.02384	0
k__Bacteria|p__Firmicutes|c__Clostridia|o__Clostridiales|f__Lachnospiraceae|g__Dorea|s__Dorea_sp_AF24_7LB|t__SGB4571	0	0	0	0	0	0	0	0.1592	0	0	0	0	0	0	0	0	0	0	0.11925	0.35882	0	0	0	0	0.63481	0	0	0	0	0	0	0	0	0	0	0	0.25516	0	0	0	0	0.02102	0.01698	0.15162	0.02429	0	0	0.68789	0
k__Bacteria|p__Firmicutes|c__Clostridia|o__Clostridiales|f__Peptococcaceae|g__Peptococcus|s__Peptococcus_niger|t__SGB4050	0	0	0	0	0	0	0	0.13904	0	0	0	0	0	0.00029	0	0	0	0	0	0	0	0	0	0	0	0	0	0	0	0	0	0	0	0	0	0	0.00021	0	0	0	0	0	0	0	0	0	0	0	0.00837
k__Bacteria|p__Firmicutes|c__Clostridia|o__Clostridiales|f__Lachnospiraceae|g__Mediterraneibacter|s__Ruminococcus_lactaris|t__SGB4557	0	0	0	0	0	0	0	0.12619	0	0.08812	0	0	0	0	0	0	0	0	0	0	0.18438	0	0	0	0	0.0181	0	0	0.06712	0.00099	0	0.0816	0	0	0	0	0	0	0	0	0	0	0	0	0	0.02029	0.05775	0	0
k__Bacteria|p__Firmicutes|c__Clostridia|o__Clostridiales|f__Lachnospiraceae|g__Blautia|s__Blautia_glucerasea|t__SGB4816	0	0	0	0	0	0	0	0.1238	0	0	0	0	0	0	0	0	0	0	0	0	0	0	0	0	0	0	0	0	0	0	0.02214	0	0	0	0	0	0	0	0	0	0	0	0	0	0	0	0	0	0
k__Bacteria|p__Firmicutes|c__Clostridia|o__Clostridiales|f__Clostridiaceae|g__Clostridium|s__Clostridium_sp_AF20_17LB|t__SGB4714	0	0	0	0	0	0	0	0.11183	0	0	0	0	0	0	0	0	0.15001	0.32193	0	0.58212	0	0	0	0	0	0	0	0	0	0	0	0	0	0	0	0	0	0	0	0	0	0	0.01208	0	0.03743	0	0.29434	0	0
k__Bacteria|p__Bacteroidetes|c__Bacteroidia|o__Bacteroidales|f__Prevotellaceae|g__Prevotella|s__Prevotella_bivia|t__SGB1557	0	0	0	0	0	0	0	0.10858	0	0	0	0	0	0	0	0	0	0	0	0	0	0	0	0	0	0	0	0	0	0	0	0	0	0	0	0	0	0	0	0	0	0	0	0	0	0	0	0	0
k__Bacteria|p__Firmicutes|c__Erysipelotrichia|o__Erysipelotrichales|f__Erysipelotrichaceae|g__Turicibacter|s__Turicibacter_sanguinis|t__SGB6847	0	0	0	0	0	0	0	0.09644	0	0	0	0	0	0	0	0	0.00686	0	0	0.03143	0	0.33216	0.04547	0.00345	0.00059	0	0	0	0	0	0	0	0.27814	0	0	0	0	0.00624	0.61105	0.05083	0.00209	0.00171	0.02898	0.01086	0.0021	0.01504	0.04575	0.10001	0
k__Bacteria|p__Firmicutes|c__Bacilli|o__Lactobacillales|f__Lactobacillaceae|g__Lactobacillus|s__Lactobacillus_acidophilus|t__SGB7044	0	0	0	0	0	0	0	0.08139	0	0	0	0	0	0	0	0	0	0	0	0	0	0	0.015	0	0	0	0	0	0	0	0	0	0	0	12.6744	0.10647	0	0	0	0	0	0	0	0	0	0	0	0	0
k__Bacteria|p__Firmicutes|c__Clostridia|o__Clostridiales|f__Clostridiaceae|g__Clostridium|s__Clostridium_sp_AF34_10BH|t__SGB4914	0	0	0	0	0	0	0	0.0766	0	0	0	0	0	0	0	0	0.00204	0	0	0	0.00748	0	0	0	0.11207	0	0	0.04306	0	0	0	0	0	0	0	0	0	0.12232	0	0	0	0.00951	0.09411	0.03134	0.07492	0.06121	0	0	0
k__Bacteria|p__Firmicutes|c__CFGB10719|o__OFGB10719|f__FGB10719|g__GGB32463|s__GGB32463_SGB47515|t__SGB47515	0	0	0	0	0	0	0	0.07404	0	0	0	0.11236	0	0.0324	0	0	0	0	0.14273	0	0	0.02136	0.066	0	0	0	0	0.00111	0	0	0	0	0	0	0.1168	0	0.00076	0	0	0	0	0	0	0	0	0	0	0	0
k__Bacteria|p__Firmicutes|c__Clostridia|o__Clostridiales|f__Clostridiales_unclassified|g__Clostridiales_unclassified|s__Clostridiales_bacterium_KLE1615|t__SGB5090_group	0	0	0	0	0	0	0	0.06215	0	7e-05	0	0	0	0	0	0	0.30517	0.01154	0.07452	0.52648	0	0	0	0.00012	0.18983	0	0	0.11708	0	0	0.10483	0	0	0.47083	0.0287	0	0	0.07757	0.18792	0	0.01001	0.55005	0.13823	0.09988	0.22991	0.14353	0	0.02998	0
k__Bacteria|p__Firmicutes|c__Clostridia|o__Clostridiales|f__Clostridiales_unclassified|g__Clostridiales_unclassified|s__Clostridiales_bacterium_Choco116|t__SGB15149	0	0	0	0	0	0	0	0.05635	0	0	1.06021	0	0	0	0	0	0.22173	0.09659	0.34585	0.45619	1.1721	0	0	0	0	0	0	0	0	0	0.39555	0	0	0	0	0	0	0	0	0	0	0	0	0	0	0	0	0	0
k__Bacteria|p__Firmicutes|c__Clostridia|o__Clostridiales|f__Lachnospiraceae|g__Lachnospiraceae_unclassified|s__Lachnospiraceae_bacterium|t__SGB5050	0	0	0	0	0	0	0	0.04249	0	0	0	0	0	0	0	0	0	0	0	0	0	0	0	0	0	0	0	0	0	0	0	0	0	0	0	0	0	0	0	0	0	0	0.25202	0.26918	0.01205	0	0	0	0
k__Bacteria|p__Firmicutes|c__Clostridia|o__Clostridiales|f__Clostridiales_unclassified|g__Clostridiales_unclassified|s__Clostridiales_bacterium_1_7_47FAA|t__SGB4763	0	0	0	0	0	0	0	0.03827	0	0	0	0	0	0	0	0	0	0	0	0	0	0	0	0	0	0	0	0	0.02768	0	0	0.00319	0	0	0	0	0	0	0	0	0	0	0	0	0	0	0	0	0
k__Bacteria|p__Firmicutes|c__Clostridia|o__Clostridiales|f__Lachnospiraceae|g__Anaerotignum|s__Anaerotignum_lactatifermentans|t__SGB5193	0	0	0	0	0	0	0	0.03597	0	0	0	0.07168	0.00917	0.09318	0	0	0	0	0.07559	1.61972	0	0.04704	0.08603	0.07104	0.01715	0	0	0.00743	0	0	0	0.02616	0	0	0.03651	0	0.0065	0	0	0	0	0	0	0	0	0	0	0	0
k__Bacteria|p__Firmicutes|c__Clostridia|o__Clostridiales|f__Clostridiaceae|g__Clostridium|s__Clostridium_celatum|t__SGB6180	0	0	0	0	0	0	0	0.03217	0	0	0	0	0	0	0	0	0	0	0	0	0	0	0	0	0	0	0	0	0	0	0	0	0.00147	0	0	0	0	0	0.01518	0	0	0	0	0	0	0	0	0	0
k__Bacteria|p__Actinobacteria|c__Actinobacteria|o__Bifidobacteriales|f__Bifidobacteriaceae|g__Alloscardovia|s__Alloscardovia_omnicolens|t__SGB17300	0	0	0	0	0	0	0	0.02634	0	0	0	0	0	0	0	0	0	0	0	0	0	0	0	0	0	0	0	0	0	0	0	0	0	0	0	0	0	0	0	0	0	0	0	0	0	0	0	0	0
k__Bacteria|p__Firmicutes|c__Bacilli|o__Lactobacillales|f__Streptococcaceae|g__Streptococcus|s__Streptococcus_gordonii|t__SGB8053	0	0	0	0	0	0	0	0.02446	0	0	0	0	0	0	0	0	0	0	0	0	0	0	0	0	0	0	0	0	0	0	0	0	0.04511	0	0	0	0.00288	0	0.14272	0	0	0	0	0	0	0	0	0.06812	0
k__Bacteria|p__Firmicutes|c__Clostridia|o__Clostridiales|f__Lachnospiraceae|g__Dorea|s__Dorea_sp_AF36_15AT|t__SGB4552_group	0	0	0	0	0	0	0	0.02277	0	0	0	0	0	0	0	0	0	0	0	0	0.08359	0	0	0	0	0	0	0.19501	0	0	0	0	0	0	0	0	0	0.04518	0	0	0	0.07405	0.01596	0.08786	0.01838	0	0	0	0
k__Bacteria|p__Firmicutes|c__Tissierellia|o__Tissierellales|f__Peptoniphilaceae|g__Finegoldia|s__Finegoldia_magna|t__SGB6683	0	0	0	0	0	0	0	0.02277	0	0	0	0	0	0	0	0	0	0	0	0	0	0	0	0	0	0	0	0	0	0	0	0	0	0	0	0	0	0	0	0	0	0	0	0	0	0	0	0	0
k__Bacteria|p__Fusobacteria|c__Fusobacteriia|o__Fusobacteriales|f__Fusobacteriaceae|g__Fusobacterium|s__Fusobacterium_ulcerans|t__SGB6039_group	0	0	0	0	0	0	0	0.01823	0	0	0	0	0	0	0	0	0	0	0	0	0	0	0	0	0	0	0	0	0	0	0	0	0	0	0	0	0	0	0	0	0	0	0	0	0	0	0	0	0
k__Bacteria|p__Firmicutes|c__Clostridia|o__Clostridiales|f__Lachnospiraceae|g__Blautia|s__Blautia_sp_OF03_15BH|t__SGB4779	0	0	0	0	0	0	0	0.01608	0	0	0	0	0	0	0	0	0	0	0.2484	0.41205	0	0	0	0	0	0	0	0	0	0	0	0	0	0	0	0	0	0.00237	0	0	0	0	0	0	0	0	0	0	0
k__Bacteria|p__Firmicutes|c__Clostridia|o__Clostridiales|f__Lachnospiraceae|g__Lachnospiraceae_unclassified|s__Lachnospiraceae_bacterium|t__SGB4767	0	0	0	0	0	0	0	0.0122	0	0	0	0	0	0.02265	0	0	0.0685	0.00922	0	0	0.03784	0	0	0.00407	0.05494	0	0	0.18767	0	0	0	0.00201	0	0.0001	0.05371	0	0	0.03042	0	0	0	0.05514	0.02993	0.03712	0.04435	0.02308	0.03195	0	0
k__Bacteria|p__Firmicutes|c__Tissierellia|o__Tissierellales|f__Peptoniphilaceae|g__Peptoniphilus|s__Peptoniphilus_harei|t__SGB6697	0	0	0	0	0	0	0	0.01216	0	0	0	0	0	0	0	0	0	0	0	0	0	0	0	0	0	0	0	0	0	0	0	0	0	0	0	0	0	0	0	0	0	0	0	0	0	0	0	0	0
k__Bacteria|p__Bacteroidetes|c__Bacteroidia|o__Bacteroidales|f__Prevotellaceae|g__Prevotella|s__Prevotella_disiens|t__SGB1559	0	0	0	0	0	0	0	0.01106	0	0	0	0	0	0	0	0	0	0	0	0	0	0	0	0	0	0	0	0	0	0	0	0	0	0	0	0	0	0.00503	0	0	0	0	0	0	0	0	0	0	0
k__Bacteria|p__Firmicutes|c__Clostridia|o__Clostridiales|f__Lachnospiraceae|g__GGB3523|s__GGB3523_SGB4703|t__SGB4703	0	0	0	0	0	0	0	0.00905	0	0	0	0	0	0	0	0	4.01434	1.49371	0	2.68779	0.19802	0	1.40596	0.70767	0.1875	0	0	0	0	0	0.62663	0.09257	0	0	0	0	0	0	0	0	0	0	0	0.12548	0.04329	0	0	0	0
k__Bacteria|p__Firmicutes|c__Erysipelotrichia|o__Erysipelotrichales|f__Erysipelotrichaceae|g__Turicibacter|s__Turicibacter_sanguinis|t__SGB6846	0	0	0	0	0	0	0	0.00851	0	0	0	0	0	0	0	0	0	0	0	0	0	0	0	0	0	0	0	0	0	0	0	0	0.08944	0	0	0	0	0	0	0	0	0	0	0	0	0	0	0.00386	0
k__Bacteria|p__Firmicutes|c__Clostridia|o__Clostridiales|f__Lachnospiraceae|g__Lachnospiraceae_unclassified|s__Lachnospiraceae_bacterium|t__SGB4688	0	0	0	0	0	0	0	0.00579	0	0	0	0	0.01127	0	0	0	0.0302	0.00045	0.0067	0.01406	0	0	0	0	0	0	0	0	0.01187	0	0	0	0	0	0	0	0	0	0	0	0	0	0	0.00696	0.00124	0.0135	0	0	0.14317
k__Bacteria|p__Firmicutes|c__Negativicutes|o__Veillonellales|f__Veillonellaceae|g__GGB4277|s__GGB4277_SGB5832|t__SGB5832	0	0	0	0	0	0	0	0.00418	0	0	0	0	0	0	0	0	0	0	0	0	0	0	0	0	0	0	0	0	0	0	0	0	0	0	0	0	0	0	0	0	0	0	0	0	0	0	0	0	0
k__Bacteria|p__Actinobacteria|c__Actinobacteria|o__Actinomycetales|f__Actinomycetaceae|g__Actinomyces|s__Actinomyces_graevenitzii|t__SGB17130	0	0	0	0	0	0	0	0.00321	0	0	0	0	0	0	0	0	0	0	0	0.00294	0	0	0	0	0	0	0	0	0	0	0	0	0.00635	0.00681	0	0.01027	0	0	0.48552	0.04542	0.01592	0	0	0	0	0.00233	0.00792	0	0
k__Bacteria|p__Actinobacteria|c__Actinobacteria|o__Propionibacteriales|f__Propionibacteriaceae|g__GGB10022|s__GGB10022_SGB15896|t__SGB15896	0	0	0	0	0	0	0	0.00252	0	0	0	0	0	0	0	0	0	0	0	0	0	0	0	0	0	0	0	0	0	0	0	0	0	0	0	0	0	0	0	0	0	0	0	0	0	0	0.01283	0	0
k__Bacteria|p__Fusobacteria|c__Fusobacteriia|o__Fusobacteriales|f__Fusobacteriaceae|g__Fusobacterium|s__Fusobacterium_nucleatum|t__SGB6007	0	0	0	0	0	0	0	0.00143	0	0	0	0	0	0	0.02363	0	0	0	0	0	0	0	0	0	0	0	0	0	0	0	0	0	0	0	0	0.00834	0	0	0	0	0	0	0	0	0	0	0	0	0
k__Bacteria|p__Firmicutes|c__Clostridia|o__Clostridiales|f__Clostridiales_Family_XIII_Incertae_Sedis|g__Mogibacterium|s__Mogibacterium_diversum|t__SGB3922	0	0	0	0	0	0	0	0.00127	0	0	0	0	0	0	0	0	0	0	0	0	0	0	0	0	0	0	0	0	0	0	0	0	0.03174	0	0	0	0	0	0.06004	0.01277	0.00225	0	0	0	0	0.00659	0	0.05363	0
k__Bacteria|p__Actinobacteria|c__Actinobacteria|o__Actinomycetales|f__Actinomycetaceae|g__Actinomyces|s__Actinomyces_gerencseriae|t__SGB15874	0	0	0	0	0	0	0	0.00117	0	0	0	0	0	0	0	0	0	0	0	0	0	0	0	0	0	0	0	0	0	0	0	0	0.00198	0	0	0	0	0	0.15429	0.01218	0.00941	0	0	0	0.00028	0	0.00613	0.0043	0
k__Bacteria|p__Actinobacteria|c__Actinobacteria|o__Bifidobacteriales|f__Bifidobacteriaceae|g__Parascardovia|s__Parascardovia_denticolens|t__SGB17291	0	0	0	0	0	0	0	0.00084	0	0	0	0	0	0	0	0	0	0	0	0	0	0	0	0	0	0	0	0	0	0	0	0	0	0	0	0	0	0	0	0.05075	0	0	0	0	0	0	0	0	0
k__Bacteria|p__Actinobacteria|c__Actinobacteria|o__Actinomycetales|f__Actinomycetaceae|g__Actinomyces|s__Actinomyces_dentalis|t__SGB15877	0	0	0	0	0	0	0	0.00018	0	0	0	0	0	0	0	0	0	0	0	0	0	0	0	0	0	0	0	0	0.00106	0	0	0	0	0	0	0	0	0	0	0	0	0	0	0	0	0	0	0.00823	0
k__Bacteria|p__Firmicutes|c__Clostridia|o__Clostridiales|f__Lachnospiraceae|g__Tyzzerella	0	0	0	0	0	0	0	0	0.01272	0	0.42667	0	0	0	3.28472	0	0	0	0	0.59909	1.19668	0.01214	1.01779	0	0	0	0	0	0	0	0	0	0	0	0	0	0.15484	0	0.34607	0	0.00251	0	0.01342	0	0	0.02173	0.02019	0	0.0454
k__Bacteria|p__Proteobacteria|c__Betaproteobacteria|o__Burkholderiales|f__Sutterellaceae|g__Parasutterella|s__Parasutterella_SGB9260	0	0	0	0	0	0	0	0	1.81687	0	0	0	0	1.8783	0	0	1.35801	1.17361	0	0	0.21424	0	0	0	0	0	0	0.75952	0	0	0.32453	0.15557	0	0	0	0	0	0	0	0	0	0.05641	0.01133	0.11068	0.05343	0.54264	3.21402	0.63081	0.00546
k__Bacteria|p__Firmicutes|c__Clostridia|o__Clostridiales|f__Lachnospiraceae|g__Lacrimispora|s__Lacrimispora_amygdalina	0	0	0	0	0	0	0	0	0.14283	0	0	0	0.01401	0	0	0	0	0	0.10685	0	0.35664	0	0	0	0	0	0	1.82847	0.25546	0.09742	0	0.03677	0	0.07298	0.47663	0	0.00739	0.17305	0	0	0	0.49109	0.26786	0.02137	0.24479	0.08456	0	0	0
k__Bacteria|p__Firmicutes|c__Clostridia|o__Clostridiales|f__Lachnospiraceae|g__Tyzzerella|s__Tyzzerella_nexilis	0	0	0	0	0	0	0	0	0.01272	0	0.42667	0	0	0	3.28472	0	0	0	0	0.59909	1.19668	0.01214	1.01779	0	0	0	0	0	0	0	0	0	0	0	0	0	0.15484	0	0.34607	0	0.00251	0	0.01342	0	0	0.02173	0.02019	0	0.0454
k__Bacteria|p__Firmicutes|c__Clostridia|o__Clostridiales|f__Clostridiaceae|g__Clostridium|s__Clostridium_butyricum	0	0	0	0	0	0	0	0	0.0049	0	0	0	0	0	0.4049	0	0	0	0	0	0	0	0	0	0	0	0	0	0	0	0	0	0.39644	0	0	0	0	0	0	0	0	0	0	0	0	0	0	0	0
k__Bacteria|p__Proteobacteria|c__Betaproteobacteria|o__Burkholderiales|f__Sutterellaceae|g__Parasutterella|s__Parasutterella_SGB9260|t__SGB9260	0	0	0	0	0	0	0	0	1.81687	0	0	0	0	1.8783	0	0	1.35801	1.17361	0	0	0.21424	0	0	0	0	0	0	0.75952	0	0	0.32453	0.15557	0	0	0	0	0	0	0	0	0	0.05641	0.01133	0.11068	0.05343	0.54264	3.21402	0.63081	0.00546
k__Bacteria|p__Firmicutes|c__Clostridia|o__Clostridiales|f__Lachnospiraceae|g__Lacrimispora|s__Lacrimispora_amygdalina|t__SGB4716	0	0	0	0	0	0	0	0	0.14283	0	0	0	0.01401	0	0	0	0	0	0.10685	0	0.35664	0	0	0	0	0	0	1.82847	0.25546	0.09742	0	0.03677	0	0.07298	0.47663	0	0.00739	0.17305	0	0	0	0.49109	0.26786	0.02137	0.24479	0.08456	0	0	0
k__Bacteria|p__Firmicutes|c__Clostridia|o__Clostridiales|f__Lachnospiraceae|g__Tyzzerella|s__Tyzzerella_nexilis|t__SGB4588_group	0	0	0	0	0	0	0	0	0.01272	0	0.42667	0	0	0	3.28472	0	0	0	0	0.59909	1.19668	0.01214	1.01779	0	0	0	0	0	0	0	0	0	0	0	0	0	0.15484	0	0.34607	0	0.00251	0	0.01342	0	0	0.02173	0.02019	0	0.0454
k__Bacteria|p__Firmicutes|c__Clostridia|o__Clostridiales|f__Clostridiaceae|g__Clostridium|s__Clostridium_butyricum|t__SGB6170	0	0	0	0	0	0	0	0	0.0049	0	0	0	0	0	0.4049	0	0	0	0	0	0	0	0	0	0	0	0	0	0	0	0	0	0.39644	0	0	0	0	0	0	0	0	0	0	0	0	0	0	0	0
k__Bacteria|p__Actinobacteria|c__Actinobacteria|o__Micrococcales|f__Promicromonosporaceae	0	0	0	0	0	0	0	0	0	0.0037	0	0	0	0	0	0	0	0	0	0	0.00535	0	0	0	0	0	0	0	0	0	0.00116	0	0.02878	0.00452	0.00088	0	0	0.00313	0.12483	0.05717	0.00655	0.01002	0	0	0	0	0	0.00062	0.02948
k__Bacteria|p__Firmicutes|c__Clostridia|o__Clostridiales|f__Lachnospiraceae|g__GGB3746	0	0	0	0	0	0	0	0	0	0.01551	0	0	0	0.00052	0.30025	0	0.04085	0	0.00296	0	0	0.21825	0.0415	0.02728	0.03807	0	0	0	0	0	0.02894	0	0	0	0	0	0	0	0	0	0	0	0	0	0.00736	0.00027	0.01334	0	0
k__Bacteria|p__Actinobacteria|c__Actinobacteria|o__Micrococcales|f__Promicromonosporaceae|g__Isoptericola	0	0	0	0	0	0	0	0	0	0.0037	0	0	0	0	0	0	0	0	0	0	0.00535	0	0	0	0	0	0	0	0	0	0.00116	0	0.02878	0.00452	0.00088	0	0	0.00313	0.12483	0.05717	0.00655	0.01002	0	0	0	0	0	0.00062	0.02948
k__Bacteria|p__Actinobacteria|c__Actinobacteria|o__Actinomycetales|f__Actinomycetaceae|g__Actinobaculum	0	0	0	0	0	0	0	0	0	0.00026	0	0	0	0	0	0	0	0	0	0	0	0	0	0	0	0	0	0	0	0	0.00858	0	0.0007	0.01047	0	0	0	0	0	0	0	0	0	0	0	0	0	0	0
k__Bacteria|p__Firmicutes|c__Bacilli|o__Lactobacillales|f__Streptococcaceae|g__Streptococcus|s__Streptococcus_gallolyticus	0	0	0	0	0	0	0	0	0	0.98399	0	0	0	0	0	0	0	0	0	0	0	0	0	0	0	0	0	0	0	0	0	0	0	0	0	0	0	0	0	0	0	0	0	0	0	0	0	0	0
k__Bacteria|p__Firmicutes|c__Clostridia|o__Clostridiales|f__Lachnospiraceae|g__Lachnospira|s__Lachnospira_pectinoschiza	0	0	0	0	0	0	0	0	0	0.04406	0	0	0	0	0	0	0.03389	0	0.00881	0.00527	0.00654	0	0	0	0.21119	0	0	0.93955	0	0	0.02995	0	1.94713	0	0	0	0	0	0	0	0	0.00271	0	0.11554	0.11237	0.01201	0.05928	0	0
k__Bacteria|p__Firmicutes|c__Clostridia|o__Clostridiales|f__Lachnospiraceae|g__GGB3746|s__GGB3746_SGB5089	0	0	0	0	0	0	0	0	0	0.01551	0	0	0	0.00052	0.30025	0	0.04085	0	0.00296	0	0	0.21825	0.0415	0.02728	0.03807	0	0	0	0	0	0.02894	0	0	0	0	0	0	0	0	0	0	0	0	0	0.00736	0.00027	0.01334	0	0
k__Bacteria|p__Firmicutes|c__Bacilli|o__Lactobacillales|f__Enterococcaceae|g__Enterococcus|s__Enterococcus_gallinarum	0	0	0	0	0	0	0	0	0	0.01508	0	0	0	0	0.9043	0	0	0	0	0	0.00104	0	0	0	0	0	0	0	0	0	0	0	0	0	0	0	0	0	0.00358	0	0	0	0	0	0	0	0	0	0
k__Bacteria|p__Firmicutes|c__Clostridia|o__Clostridiales|f__Lachnospiraceae|g__Lachnospira|s__Lachnospira_SGB5076	0	0	0	0	0	0	0	0	0	0.0075	0	0	0	0	0	0	0	0	0	0	0	0	0	0	0	0	0	0	0	0	0	0	0	0	0	0.18515	0	0.15775	0	0	0	0	0	0	0	0	0	0	0
k__Bacteria|p__Firmicutes|c__Clostridia|o__Clostridiales|f__Lachnospiraceae|g__Lachnospira|s__Lachnospira_eligens	0	0	0	0	0	0	0	0	0	0.00373	0	0	0	0.01234	0.00584	0	0	0	0.01388	0	0	0	0	0	0.03864	0	0	0.20606	0	0	0	0	0	0.0004	0	0	0	0.40588	0.00113	0	0	0.11917	0.032	0.02018	0.02332	0.04516	0	0	0
k__Bacteria|p__Actinobacteria|c__Actinobacteria|o__Micrococcales|f__Promicromonosporaceae|g__Isoptericola|s__Isoptericola_variabilis	0	0	0	0	0	0	0	0	0	0.0037	0	0	0	0	0	0	0	0	0	0	0.00535	0	0	0	0	0	0	0	0	0	0.00116	0	0.02878	0.00452	0.00088	0	0	0.00313	0.12483	0.05717	0.00655	0.01002	0	0	0	0	0	0.00062	0.02948
k__Bacteria|p__Actinobacteria|c__Actinobacteria|o__Actinomycetales|f__Actinomycetaceae|g__Actinobaculum|s__Actinobaculum_sp_oral_taxon_183	0	0	0	0	0	0	0	0	0	0.00026	0	0	0	0	0	0	0	0	0	0	0	0	0	0	0	0	0	0	0	0	0.00858	0	0.0007	0.01047	0	0	0	0	0	0	0	0	0	0	0	0	0	0	0
k__Bacteria|p__Actinobacteria|c__Actinobacteria|o__Actinomycetales|f__Actinomycetaceae|g__Actinomyces|s__Actinomyces_johnsonii	0	0	0	0	0	0	0	0	0	0.00013	0	0	0	0	0	0	0	0.00714	0	0	0.01622	0	0	0	0	0	0	0	0	0	0	0	0	0	0	0	0.02148	0	0	0	0	0.00649	0	0	0	0	0.0024	0.0244	0
k__Bacteria|p__Firmicutes|c__Bacilli|o__Lactobacillales|f__Streptococcaceae|g__Streptococcus|s__Streptococcus_gallolyticus|t__SGB8018	0	0	0	0	0	0	0	0	0	0.98399	0	0	0	0	0	0	0	0	0	0	0	0	0	0	0	0	0	0	0	0	0	0	0	0	0	0	0	0	0	0	0	0	0	0	0	0	0	0	0
k__Bacteria|p__Firmicutes|c__Clostridia|o__Clostridiales|f__Lachnospiraceae|g__Lachnospiraceae_unclassified|s__Lachnospiraceae_bacterium|t__SGB4746	0	0	0	0	0	0	0	0	0	0.05991	0	0	0	0	0	0	0.13053	0.00534	0	0	0	0.00491	0	0	0	0	0	0.08621	0	0	0	0	0	0	0	0	0	0	0	0	0	0	0.00281	0	0.01231	0	0.02445	0.00391	0
k__Bacteria|p__Firmicutes|c__Clostridia|o__Clostridiales|f__Lachnospiraceae|g__Lachnospira|s__Lachnospira_pectinoschiza|t__SGB5075_group	0	0	0	0	0	0	0	0	0	0.04406	0	0	0	0	0	0	0.03389	0	0.00881	0.00527	0.00654	0	0	0	0.21119	0	0	0.93955	0	0	0.02995	0	1.94713	0	0	0	0	0	0	0	0	0.00271	0	0.11554	0.11237	0.01201	0.05928	0	0
k__Bacteria|p__Firmicutes|c__Clostridia|o__Clostridiales|f__Lachnospiraceae|g__GGB3746|s__GGB3746_SGB5089|t__SGB5089	0	0	0	0	0	0	0	0	0	0.01551	0	0	0	0.00052	0.30025	0	0.04085	0	0.00296	0	0	0.21825	0.0415	0.02728	0.03807	0	0	0	0	0	0.02894	0	0	0	0	0	0	0	0	0	0	0	0	0	0.00736	0.00027	0.01334	0	0
k__Bacteria|p__Firmicutes|c__Bacilli|o__Lactobacillales|f__Enterococcaceae|g__Enterococcus|s__Enterococcus_gallinarum|t__SGB7951	0	0	0	0	0	0	0	0	0	0.01508	0	0	0	0	0.9043	0	0	0	0	0	0.00104	0	0	0	0	0	0	0	0	0	0	0	0	0	0	0	0	0	0.00358	0	0	0	0	0	0	0	0	0	0
k__Bacteria|p__Firmicutes|c__Clostridia|o__Clostridiales|f__Lachnospiraceae|g__Lachnospira|s__Lachnospira_SGB5076|t__SGB5076	0	0	0	0	0	0	0	0	0	0.0075	0	0	0	0	0	0	0	0	0	0	0	0	0	0	0	0	0	0	0	0	0	0	0	0	0	0.18515	0	0.15775	0	0	0	0	0	0	0	0	0	0	0
k__Bacteria|p__Firmicutes|c__Clostridia|o__Clostridiales|f__Lachnospiraceae|g__Lachnospira|s__Lachnospira_eligens|t__SGB5082_group	0	0	0	0	0	0	0	0	0	0.00373	0	0	0	0.01234	0.00584	0	0	0	0.01388	0	0	0	0	0	0.03864	0	0	0.20606	0	0	0	0	0	0.0004	0	0	0	0.40588	0.00113	0	0	0.11917	0.032	0.02018	0.02332	0.04516	0	0	0
k__Bacteria|p__Actinobacteria|c__Actinobacteria|o__Micrococcales|f__Promicromonosporaceae|g__Isoptericola|s__Isoptericola_variabilis|t__SGB17153_group	0	0	0	0	0	0	0	0	0	0.0037	0	0	0	0	0	0	0	0	0	0	0.00535	0	0	0	0	0	0	0	0	0	0.00116	0	0.02878	0.00452	0.00088	0	0	0.00313	0.12483	0.05717	0.00655	0.01002	0	0	0	0	0	0.00062	0.02948
k__Bacteria|p__Actinobacteria|c__Actinobacteria|o__Actinomycetales|f__Actinomycetaceae|g__Actinobaculum|s__Actinobaculum_sp_oral_taxon_183|t__SGB15892	0	0	0	0	0	0	0	0	0	0.00026	0	0	0	0	0	0	0	0	0	0	0	0	0	0	0	0	0	0	0	0	0.00858	0	0.0007	0.01047	0	0	0	0	0	0	0	0	0	0	0	0	0	0	0
k__Bacteria|p__Actinobacteria|c__Actinobacteria|o__Actinomycetales|f__Actinomycetaceae|g__Actinomyces|s__Actinomyces_johnsonii|t__SGB15887	0	0	0	0	0	0	0	0	0	0.00013	0	0	0	0	0	0	0	0.00714	0	0	0.01622	0	0	0	0	0	0	0	0	0	0	0	0	0	0	0	0.02148	0	0	0	0	0.00649	0	0	0	0	0.0024	0.0244	0
k__Bacteria|p__Bacteroidetes|c__Bacteroidia|o__Marinilabiliales	0	0	0	0	0	0	0	0	0	0	0.03395	0	0	0	0	0	0	0	0	0	0	0	0	0.01068	0.00474	0	0.0359	0	0	0	0	0	0	0	0	0	0	0	0	0	0	0	0	0	0	0	0	0.00637	0
k__Bacteria|p__Bacteroidetes|c__Bacteroidia|o__Marinilabiliales|f__Marinilabiliaceae	0	0	0	0	0	0	0	0	0	0	0.03395	0	0	0	0	0	0	0	0	0	0	0	0	0.01068	0.00474	0	0.0359	0	0	0	0	0	0	0	0	0	0	0	0	0	0	0	0	0	0	0	0	0.00637	0
k__Bacteria|p__Firmicutes|c__Clostridia|o__Clostridiales|f__Clostridiales_unclassified|g__Intestinimonas	0	0	0	0	0	0	0	0	0	0	0.69237	0	0	0	0	0	0	0	0	0	0.13534	0	0	0	0	0	0	0	0	0	0	0.07296	0	0	0	0	0	0	0	0	0	0	0	0	0.02858	0	0	0	0
k__Bacteria|p__Firmicutes|c__Erysipelotrichia|o__Erysipelotrichales|f__Erysipelotrichaceae|g__Catenibacterium	0	0	0	0	0	0	0	0	0	0	0.10782	0	0	0	0	0	0.45527	0.16088	0	0	0	0	0	0	0	0	0	0.75556	0	0	0	0	0	0	0	0	0	0	0	0	0	0	0	0	0	0	0	0	0
k__Bacteria|p__Firmicutes|c__Erysipelotrichia|o__Erysipelotrichales|f__Erysipelotrichaceae|g__Faecalicoccus	0	0	0	0	0	0	0	0	0	0	0.0992	0	0	0	0	0	0	0	0	0	0	0	0	0	0	0	0	0	0	0	0	0	0	0	0	0	0	0	0	0	0	0	0	0	0	0	0	0	0
k__Bacteria|p__Bacteroidetes|c__Bacteroidia|o__Marinilabiliales|f__Marinilabiliaceae|g__GGB58233	0	0	0	0	0	0	0	0	0	0	0.03395	0	0	0	0	0	0	0	0	0	0	0	0	0.01068	0.00474	0	0.0359	0	0	0	0	0	0	0	0	0	0	0	0	0	0	0	0	0	0	0	0	0.00637	0
k__Bacteria|p__Firmicutes|c__Clostridia|o__Clostridiales|f__Ruminococcaceae|g__Anaerotruncus	0	0	0	0	0	0	0	0	0	0	0.02774	0	0.00242	0	0	0	0	0	0	0	0.10337	0	0	0.04015	0.0021	0	0.07861	0	0	0	0	0.0242	0	0	0	0	0	0	0	0	0	0	0	0	0.00094	0.36871	0	0	0.01353
k__Bacteria|p__Bacteroidetes|c__Bacteroidia|o__Bacteroidales|f__Bacteroidaceae|g__Bacteroides|s__Bacteroides_xylanisolvens	0	0	0	0	0	0	0	0	0	0	6.13519	1.05822	0	0	0	29.5952	0.17982	0	0	0	0	0	0	0	0	0.01903	0.27837	0	0	0	0.12067	0	0	0	0	0	0	0	0	0	0	0.02626	0.23182	0.01484	0.21108	0.23006	0	0.03304	0.04087
k__Bacteria|p__Firmicutes|c__Clostridia|o__Clostridiales|f__Clostridiales_unclassified|g__Intestinimonas|s__Intestinimonas_butyriciproducens	0	0	0	0	0	0	0	0	0	0	0.69237	0	0	0	0	0	0	0	0	0	0.13534	0	0	0	0	0	0	0	0	0	0	0.07296	0	0	0	0	0	0	0	0	0	0	0	0	0.02858	0	0	0	0
k__Bacteria|p__Firmicutes|c__Erysipelotrichia|o__Erysipelotrichales|f__Erysipelotrichaceae|g__Catenibacterium|s__Catenibacterium_sp_AM22_15	0	0	0	0	0	0	0	0	0	0	0.10782	0	0	0	0	0	0.45527	0.16088	0	0	0	0	0	0	0	0	0	0.75556	0	0	0	0	0	0	0	0	0	0	0	0	0	0	0	0	0	0	0	0	0
k__Bacteria|p__Firmicutes|c__Erysipelotrichia|o__Erysipelotrichales|f__Erysipelotrichaceae|g__Faecalicoccus|s__Faecalicoccus_pleomorphus	0	0	0	0	0	0	0	0	0	0	0.0992	0	0	0	0	0	0	0	0	0	0	0	0	0	0	0	0	0	0	0	0	0	0	0	0	0	0	0	0	0	0	0	0	0	0	0	0	0	0
k__Bacteria|p__Bacteroidetes|c__Bacteroidia|o__Marinilabiliales|f__Marinilabiliaceae|g__GGB58233|s__GGB58233_SGB79883	0	0	0	0	0	0	0	0	0	0	0.03395	0	0	0	0	0	0	0	0	0	0	0	0	0.01068	0.00474	0	0.0359	0	0	0	0	0	0	0	0	0	0	0	0	0	0	0	0	0	0	0	0	0.00637	0
k__Bacteria|p__Firmicutes|c__Clostridia|o__Clostridiales|f__Ruminococcaceae|g__Anaerotruncus|s__Anaerotruncus_colihominis	0	0	0	0	0	0	0	0	0	0	0.02774	0	0.00242	0	0	0	0	0	0	0	0.10337	0	0	0.04015	0.0021	0	0.07861	0	0	0	0	0.0242	0	0	0	0	0	0	0	0	0	0	0	0	0.00094	0.36871	0	0	0.01353
k__Bacteria|p__Bacteroidetes|c__Bacteroidia|o__Bacteroidales|f__Bacteroidaceae|g__Bacteroides|s__Bacteroides_xylanisolvens|t__SGB1867	0	0	0	0	0	0	0	0	0	0	6.13519	1.05822	0	0	0	29.5952	0.17982	0	0	0	0	0	0	0	0	0.01903	0.27837	0	0	0	0.12067	0	0	0	0	0	0	0	0	0	0	0.02626	0.23182	0.01484	0.21108	0.23006	0	0.03304	0.04087
k__Bacteria|p__Firmicutes|c__Clostridia|o__Clostridia_unclassified|f__Clostridia_unclassified|g__Clostridia_unclassified|s__Clostridia_bacterium|t__SGB14873	0	0	0	0	0	0	0	0	0	0	4.45842	0	0	0	0	0	0	0	0	0	0	0	0	0	0	0	1.06101	0	0	0	0	0	0	0	0	0	0	0	0	0	0	0	0.02271	0	0	0	0	0	0
k__Bacteria|p__Firmicutes|c__Clostridia|o__Clostridiales|f__Clostridiales_unclassified|g__Intestinimonas|s__Intestinimonas_butyriciproducens|t__SGB15126	0	0	0	0	0	0	0	0	0	0	0.69237	0	0	0	0	0	0	0	0	0	0.13534	0	0	0	0	0	0	0	0	0	0	0.07296	0	0	0	0	0	0	0	0	0	0	0	0	0.02858	0	0	0	0
k__Bacteria|p__Firmicutes|c__Erysipelotrichia|o__Erysipelotrichales|f__Erysipelotrichaceae|g__Catenibacterium|s__Catenibacterium_sp_AM22_15|t__SGB6783_group	0	0	0	0	0	0	0	0	0	0	0.10782	0	0	0	0	0	0.45527	0.16088	0	0	0	0	0	0	0	0	0	0.75556	0	0	0	0	0	0	0	0	0	0	0	0	0	0	0	0	0	0	0	0	0
k__Bacteria|p__Firmicutes|c__Erysipelotrichia|o__Erysipelotrichales|f__Erysipelotrichaceae|g__Faecalicoccus|s__Faecalicoccus_pleomorphus|t__SGB6791_group	0	0	0	0	0	0	0	0	0	0	0.0992	0	0	0	0	0	0	0	0	0	0	0	0	0	0	0	0	0	0	0	0	0	0	0	0	0	0	0	0	0	0	0	0	0	0	0	0	0	0
k__Bacteria|p__Bacteroidetes|c__Bacteroidia|o__Marinilabiliales|f__Marinilabiliaceae|g__GGB58233|s__GGB58233_SGB79883|t__SGB79883	0	0	0	0	0	0	0	0	0	0	0.03395	0	0	0	0	0	0	0	0	0	0	0	0	0.01068	0.00474	0	0.0359	0	0	0	0	0	0	0	0	0	0	0	0	0	0	0	0	0	0	0	0	0.00637	0
k__Bacteria|p__Firmicutes|c__Clostridia|o__Clostridiales|f__Ruminococcaceae|g__Anaerotruncus|s__Anaerotruncus_colihominis|t__SGB14963	0	0	0	0	0	0	0	0	0	0	0.02774	0	0.00242	0	0	0	0	0	0	0	0.10337	0	0	0.04015	0.0021	0	0.07861	0	0	0	0	0.0242	0	0	0	0	0	0	0	0	0	0	0	0	0.00094	0.36871	0	0	0.01353
k__Bacteria|p__Firmicutes|c__Clostridia|o__Clostridiales|f__Lachnospiraceae|g__Lachnospiraceae_unclassified|s__Lachnospiraceae_bacterium|t__SGB4861	0	0	0	0	0	0	0	0	0	0	0.00791	0	0	0	0	0	0.26734	0.00749	0	0	0	0	0.00917	0	0	0.03962	0.08339	0	0	0	0	0	0	0	0	0	0	0	0	0.00288	0	0	0	0	0	0.07261	0	0.53381	1.04968
k__Bacteria|p__Firmicutes|c__Erysipelotrichia|o__Erysipelotrichales|f__Erysipelotrichaceae|g__Holdemania	0	0	0	0	0	0	0	0	0	0	0	0.01125	0	0	0	0	0	0	0.00082	0	0.00723	0	0	0.00371	0.01404	0	0.39949	0	0	0	0.01748	0.0024	0	0	0	0	0	0	0	0	0	0	0.02998	0.02022	0.02986	0.0928	0	0	0
k__Bacteria|p__Firmicutes|c__Bacilli|o__Lactobacillales|f__Lactobacillaceae|g__Pediococcus|s__Pediococcus_pentosaceus	0	0	0	0	0	0	0	0	0	0	0	0.97871	0	0	0	0	0	0	0	0	0	0	0	0	0	0	0	0	0	0	0	0	0	0	0	0	0	0	0	0	0	0	0	0	0	0	0	0	0
k__Bacteria|p__Firmicutes|c__Erysipelotrichia|o__Erysipelotrichales|f__Erysipelotrichaceae|g__Holdemania|s__Holdemania_massiliensis	0	0	0	0	0	0	0	0	0	0	0	0.01125	0	0	0	0	0	0	0	0	0	0	0	0	0	0	0	0	0	0	0	0	0	0	0	0	0	0	0	0	0	0	0	0	0	0	0	0	0
k__Bacteria|p__Firmicutes|c__Bacilli|o__Lactobacillales|f__Lactobacillaceae|g__Pediococcus|s__Pediococcus_pentosaceus|t__SGB7169	0	0	0	0	0	0	0	0	0	0	0	0.97871	0	0	0	0	0	0	0	0	0	0	0	0	0	0	0	0	0	0	0	0	0	0	0	0	0	0	0	0	0	0	0	0	0	0	0	0	0
k__Bacteria|p__Firmicutes|c__Erysipelotrichia|o__Erysipelotrichales|f__Erysipelotrichaceae|g__Holdemania|s__Holdemania_massiliensis|t__SGB4044	0	0	0	0	0	0	0	0	0	0	0	0.01125	0	0	0	0	0	0	0	0	0	0	0	0	0	0	0	0	0	0	0	0	0	0	0	0	0	0	0	0	0	0	0	0	0	0	0	0	0
k__Bacteria|p__Firmicutes|c__Clostridia|o__Clostridiales|f__Lachnospiraceae|g__Lachnospiraceae_unclassified|s__Lachnospiraceae_bacterium|t__SGB5200	0	0	0	0	0	0	0	0	0	0	0	0.00329	0	0	0	0	0	0	0	0	0	0	0	0	0	0	0	0	0	0	0	0	0	0	0	0	0	0	0	0	0	0	0	0	0	0	0	0	0
k__Bacteria|p__Firmicutes|c__Clostridia|o__Clostridiales|f__Ruminococcaceae|g__Hydrogeniiclostidium	0	0	0	0	0	0	0	0	0	0	0	0	0.01249	0	0	0	0	0	0.02276	0	0	0	0	0	0.01115	0	0	0	0	0	0	0	0	0	0	0	0	0	0	0	0	0	0	0	0	0.04502	0.00033	0	0.0471
k__Bacteria|p__Firmicutes|c__Clostridia|o__Clostridiales|f__Lachnospiraceae|g__GGB3606	0	0	0	0	0	0	0	0	0	0	0	0	0.01047	0.02425	0	0	0.14395	0.00602	0	0	0	0	4.52733	0.00118	0	1.96641	2.03297	0	0	0	0	0	0	0	0	0	0	0	0	0	0	0	0	0	0	0	0	0	0.17371
k__Bacteria|p__Firmicutes|c__Clostridia|o__Clostridiales|f__Lachnospiraceae|g__GGB3424	0	0	0	0	0	0	0	0	0	0	0	0	0.00152	0	0	0	0.01149	0.00847	0.00935	0	0	0	0	0	0	0	0	0	0	0	0	0	0	0	0	0.00249	0.42912	0	0	0	0	0	0	0	0	0	0	0.17758	0
k__Bacteria|p__Firmicutes|c__Clostridia|o__Clostridiales|f__Ruminococcaceae|g__Anaeromassilibacillus	0	0	0	0	0	0	0	0	0	0	0	0	0.0006	0	0	0	0.0014	0	0	0	0	0	0	0	0	0	0	0	0	0	0	0	0	0	0	0	0	0	0	0	0	0	0.00791	0	0.01123	0.08802	0.01764	0.00213	0
k__Bacteria|p__Actinobacteria|c__Coriobacteriia|o__Coriobacteriales|f__Coriobacteriaceae|g__Collinsella|s__Collinsella_stercoris	0	0	0	0	0	0	0	0	0	0	0	0	0.28712	0	0	0	1.73437	1.35384	0	0	3.77478	0.45669	12.4085	2.64169	0.35863	0	0	0	0	0	0	0.06553	0	0	0	0	0	0	0	0	0	0	0	0	0	0	0	0	0
k__Bacteria|p__Bacteroidetes|c__Bacteroidia|o__Bacteroidales|f__Bacteroidales_unclassified|g__Phocaeicola|s__Phocaeicola_massiliensis	0	0	0	0	0	0	0	0	0	0	0	0	0.04889	0	0	0	0	0	0	0	0.68787	0	0	0	0	0	0	0	0	0	0	0.00241	0	0	0	0.00595	0	0	0	0.01261	2.21266	0	0	0	0	0	0	0	0
k__Bacteria|p__Bacteroidetes|c__Bacteroidia|o__Bacteroidales|f__Bacteroidales_unclassified|g__Phocaeicola|s__Phocaeicola_dorei	0	0	0	0	0	0	0	0	0	0	0	0	0.04401	0	0	0	0	0	0	35.3585	4.46657	0.21839	0	0	0	0	2.93079	2.50327	0	0	0	0.10475	0	0	0	0	0	0	0	0	0	0.01852	0.20175	0.76621	1.18167	1.1611	0.37303	0.25219	0.19881
k__Bacteria|p__Firmicutes|c__Clostridia|o__Clostridiales|f__Ruminococcaceae|g__Hydrogeniiclostidium|s__Hydrogeniiclostidium_mannosilyticum	0	0	0	0	0	0	0	0	0	0	0	0	0.01249	0	0	0	0	0	0.02276	0	0	0	0	0	0.01115	0	0	0	0	0	0	0	0	0	0	0	0	0	0	0	0	0	0	0	0	0.04502	0.00033	0	0.0471
k__Bacteria|p__Firmicutes|c__Clostridia|o__Clostridiales|f__Lachnospiraceae|g__GGB3606|s__GGB3606_SGB4870	0	0	0	0	0	0	0	0	0	0	0	0	0.01047	0.02425	0	0	0.14395	0.00602	0	0	0	0	4.52733	0.00118	0	1.96641	2.03297	0	0	0	0	0	0	0	0	0	0	0	0	0	0	0	0	0	0	0	0	0	0.17371
k__Bacteria|p__Firmicutes|c__Bacilli|o__Lactobacillales|f__Lactobacillaceae|g__Lactobacillus|s__Lactobacillus_delbrueckii	0	0	0	0	0	0	0	0	0	0	0	0	0.00761	0.2137	0	0	0	0	0	0	0	0	0.00335	0	0	0	0	0	0.00277	0	0	0	0	0	0	0	0	0	0	0	0	0	0	0	0	0	0	0	0
k__Bacteria|p__Firmicutes|c__Clostridia|o__Clostridiales|f__Lachnospiraceae|g__GGB3424|s__GGB3424_SGB4551	0	0	0	0	0	0	0	0	0	0	0	0	0.00152	0	0	0	0.01149	0.00847	0.00935	0	0	0	0	0	0	0	0	0	0	0	0	0	0	0	0	0.00249	0.42912	0	0	0	0	0	0	0	0	0	0	0.17758	0
k__Bacteria|p__Firmicutes|c__Clostridia|o__Clostridiales|f__Ruminococcaceae|g__Anaeromassilibacillus|s__Anaeromassilibacillus_sp_An250	0	0	0	0	0	0	0	0	0	0	0	0	0.0006	0	0	0	0.0014	0	0	0	0	0	0	0	0	0	0	0	0	0	0	0	0	0	0	0	0	0	0	0	0	0	0.00791	0	0.01123	0.08802	0.01764	0.00213	0
k__Bacteria|p__Actinobacteria|c__Coriobacteriia|o__Coriobacteriales|f__Coriobacteriaceae|g__Collinsella|s__Collinsella_stercoris|t__SGB14740	0	0	0	0	0	0	0	0	0	0	0	0	0.28712	0	0	0	1.73437	1.35384	0	0	3.77478	0.45669	12.4085	2.64169	0.35863	0	0	0	0	0	0	0.06553	0	0	0	0	0	0	0	0	0	0	0	0	0	0	0	0	0
k__Bacteria|p__Bacteroidetes|c__Bacteroidia|o__Bacteroidales|f__Bacteroidales_unclassified|g__Phocaeicola|s__Phocaeicola_massiliensis|t__SGB1812	0	0	0	0	0	0	0	0	0	0	0	0	0.04889	0	0	0	0	0	0	0	0.68787	0	0	0	0	0	0	0	0	0	0	0.00241	0	0	0	0.00595	0	0	0	0.01261	2.21266	0	0	0	0	0	0	0	0
k__Bacteria|p__Bacteroidetes|c__Bacteroidia|o__Bacteroidales|f__Bacteroidales_unclassified|g__Phocaeicola|s__Phocaeicola_dorei|t__SGB1815	0	0	0	0	0	0	0	0	0	0	0	0	0.04401	0	0	0	0	0	0	35.3585	4.46657	0.21839	0	0	0	0	2.93079	2.50327	0	0	0	0.10475	0	0	0	0	0	0	0	0	0	0.01852	0.20175	0.76621	1.18167	1.1611	0.37303	0.25219	0.19881
k__Bacteria|p__Firmicutes|c__Clostridia|o__Clostridiales|f__Ruminococcaceae|g__Hydrogeniiclostidium|s__Hydrogeniiclostidium_mannosilyticum|t__SGB14890	0	0	0	0	0	0	0	0	0	0	0	0	0.01249	0	0	0	0	0	0.02276	0	0	0	0	0	0.01115	0	0	0	0	0	0	0	0	0	0	0	0	0	0	0	0	0	0	0	0	0.04502	0.00033	0	0.0471
k__Bacteria|p__Firmicutes|c__Clostridia|o__Clostridiales|f__Lachnospiraceae|g__GGB3606|s__GGB3606_SGB4870|t__SGB4870	0	0	0	0	0	0	0	0	0	0	0	0	0.01047	0.02425	0	0	0.14395	0.00602	0	0	0	0	4.52733	0.00118	0	1.96641	2.03297	0	0	0	0	0	0	0	0	0	0	0	0	0	0	0	0	0	0	0	0	0	0.17371
k__Bacteria|p__Firmicutes|c__Bacilli|o__Lactobacillales|f__Lactobacillaceae|g__Lactobacillus|s__Lactobacillus_delbrueckii|t__SGB7020	0	0	0	0	0	0	0	0	0	0	0	0	0.00761	0.2137	0	0	0	0	0	0	0	0	0.00335	0	0	0	0	0	0.00277	0	0	0	0	0	0	0	0	0	0	0	0	0	0	0	0	0	0	0	0
k__Bacteria|p__Firmicutes|c__Clostridia|o__Clostridiales|f__Lachnospiraceae|g__GGB3424|s__GGB3424_SGB4551|t__SGB4551	0	0	0	0	0	0	0	0	0	0	0	0	0.00152	0	0	0	0.01149	0.00847	0.00935	0	0	0	0	0	0	0	0	0	0	0	0	0	0	0	0	0.00249	0.42912	0	0	0	0	0	0	0	0	0	0	0.17758	0
k__Bacteria|p__Firmicutes|c__Clostridia|o__Clostridiales|f__Ruminococcaceae|g__Anaeromassilibacillus|s__Anaeromassilibacillus_sp_An250|t__SGB14894	0	0	0	0	0	0	0	0	0	0	0	0	0.0006	0	0	0	0.0014	0	0	0	0	0	0	0	0	0	0	0	0	0	0	0	0	0	0	0	0	0	0	0	0	0	0.00791	0	0.01123	0.08802	0.01764	0.00213	0
k__Bacteria|p__Firmicutes|c__Firmicutes_unclassified	0	0	0	0	0	0	0	0	0	0	0	0	0	0.03881	0	0	0.00151	0	0.00495	0	0.12494	0	0	0.84987	0.61602	0	0	0	0	0	0	0.06505	0	0	0.03476	0	0.08826	0	0	0	0	0.12379	0.40239	0.11309	0.02571	0.31803	0	0	0
k__Bacteria|p__Firmicutes|c__CFGB4549	0	0	0	0	0	0	0	0	0	0	0	0	0	0.00381	0	0	0	0	0	0	0	0	0	0	0	0	0	0	0	0	0	0	0	0	0	0	0	0	0.01729	0	0	0	0	0	0	0	0	0	0
k__Bacteria|p__Firmicutes|c__Firmicutes_unclassified|o__Firmicutes_unclassified	0	0	0	0	0	0	0	0	0	0	0	0	0	0.03881	0	0	0.00151	0	0.00495	0	0.12494	0	0	0.84987	0.61602	0	0	0	0	0	0	0.06505	0	0	0.03476	0	0.08826	0	0	0	0	0.12379	0.40239	0.11309	0.02571	0.31803	0	0	0
k__Bacteria|p__Firmicutes|c__CFGB4549|o__OFGB4549	0	0	0	0	0	0	0	0	0	0	0	0	0	0.00381	0	0	0	0	0	0	0	0	0	0	0	0	0	0	0	0	0	0	0	0	0	0	0	0	0.01729	0	0	0	0	0	0	0	0	0	0
k__Bacteria|p__Firmicutes|c__Firmicutes_unclassified|o__Firmicutes_unclassified|f__Firmicutes_unclassified	0	0	0	0	0	0	0	0	0	0	0	0	0	0.03881	0	0	0.00151	0	0.00495	0	0.12494	0	0	0.84987	0.61602	0	0	0	0	0	0	0.06505	0	0	0.03476	0	0.08826	0	0	0	0	0.12379	0.40239	0.11309	0.02571	0.31803	0	0	0
k__Bacteria|p__Firmicutes|c__CFGB4549|o__OFGB4549|f__FGB4549	0	0	0	0	0	0	0	0	0	0	0	0	0	0.00381	0	0	0	0	0	0	0	0	0	0	0	0	0	0	0	0	0	0	0	0	0	0	0	0	0.01729	0	0	0	0	0	0	0	0	0	0
k__Bacteria|p__Firmicutes|c__Clostridia|o__Clostridiales|f__Ruminococcaceae|g__GGB9615	0	0	0	0	0	0	0	0	0	0	0	0	0	0.67304	0	0	0	0	0.6238	0	0.16255	0	0	0	0	0	0	0	0	0	0	0.09777	0	0	0	0	0	0.11448	0	0	0	0	0.4427	0.00144	0.75922	0	0	0	0
k__Bacteria|p__Actinobacteria|c__Coriobacteriia|o__Coriobacteriales|f__Coriobacteriaceae|g__Senegalimassilia	0	0	0	0	0	0	0	0	0	0	0	0	0	0.28987	0	0	0	0	0	0	0	0	0	0	0	0	0	0	0	0	0	0	0	0	0.1923	0	0	0.06036	0	0	0	0	0	0	0	0	0	0	0
k__Bacteria|p__Firmicutes|c__Firmicutes_unclassified|o__Firmicutes_unclassified|f__Firmicutes_unclassified|g__Firmicutes_unclassified	0	0	0	0	0	0	0	0	0	0	0	0	0	0.03881	0	0	0.00151	0	0.00495	0	0.12494	0	0	0.84987	0.61602	0	0	0	0	0	0	0.06505	0	0	0.03476	0	0.08826	0	0	0	0	0.12379	0.40239	0.11309	0.02571	0.31803	0	0	0
k__Bacteria|p__Firmicutes|c__CFGB4549|o__OFGB4549|f__FGB4549|g__GGB55957	0	0	0	0	0	0	0	0	0	0	0	0	0	0.00381	0	0	0	0	0	0	0	0	0	0	0	0	0	0	0	0	0	0	0	0	0	0	0	0	0.01729	0	0	0	0	0	0	0	0	0	0
k__Bacteria|p__Proteobacteria|c__Gammaproteobacteria|o__Enterobacterales|f__Morganellaceae|g__Proteus	0	0	0	0	0	0	0	0	0	0	0	0	0	0.00168	0	0	0	0	0	0	0	0.14085	0	0	0	0	0	0	0	0	0	0	0	0	0	0	0	0	0	0	0	0	0	0	0	0	0	0	0
k__Bacteria|p__Firmicutes|c__Clostridia|o__Clostridiales|f__Ruminococcaceae|g__GGB9615|s__GGB9615_SGB15053	0	0	0	0	0	0	0	0	0	0	0	0	0	0.67304	0	0	0	0	0.6238	0	0.16255	0	0	0	0	0	0	0	0	0	0	0.09777	0	0	0	0	0	0.11365	0	0	0	0	0.43295	0.00144	0.73099	0	0	0	0
k__Bacteria|p__Actinobacteria|c__Coriobacteriia|o__Coriobacteriales|f__Coriobacteriaceae|g__Senegalimassilia|s__Senegalimassilia_anaerobia	0	0	0	0	0	0	0	0	0	0	0	0	0	0.28987	0	0	0	0	0	0	0	0	0	0	0	0	0	0	0	0	0	0	0	0	0.1923	0	0	0.06036	0	0	0	0	0	0	0	0	0	0	0
k__Bacteria|p__Firmicutes|c__Firmicutes_unclassified|o__Firmicutes_unclassified|f__Firmicutes_unclassified|g__Firmicutes_unclassified|s__Firmicutes_bacterium_AF16_15	0	0	0	0	0	0	0	0	0	0	0	0	0	0.03881	0	0	0.00151	0	0.00495	0	0.12494	0	0	0.84987	0.61602	0	0	0	0	0	0	0.06505	0	0	0.03476	0	0.08826	0	0	0	0	0.12379	0.40239	0.11309	0.02571	0.31803	0	0	0
k__Bacteria|p__Actinobacteria|c__Actinobacteria|o__Actinomycetales|f__Actinomycetaceae|g__Actinomyces|s__Actinomyces_sp_ICM58	0	0	0	0	0	0	0	0	0	0	0	0	0	0.00536	0.00346	0	0	0	0	0	0	0	0	0	0	0	0	0	0.12274	0.00546	0.01482	0	0	0	0.0199	0	0	0	0.16545	0.18486	0.12065	0	0	0	0.03194	0.00337	0	0	0
k__Bacteria|p__Firmicutes|c__CFGB4549|o__OFGB4549|f__FGB4549|g__GGB55957|s__GGB55957_SGB77276	0	0	0	0	0	0	0	0	0	0	0	0	0	0.00381	0	0	0	0	0	0	0	0	0	0	0	0	0	0	0	0	0	0	0	0	0	0	0	0	0.01729	0	0	0	0	0	0	0	0	0	0
k__Bacteria|p__Proteobacteria|c__Gammaproteobacteria|o__Enterobacterales|f__Morganellaceae|g__Proteus|s__Proteus_mirabilis	0	0	0	0	0	0	0	0	0	0	0	0	0	0.00168	0	0	0	0	0	0	0	0.14085	0	0	0	0	0	0	0	0	0	0	0	0	0	0	0	0	0	0	0	0	0	0	0	0	0	0	0
k__Bacteria|p__Firmicutes|c__Clostridia|o__Clostridiales|f__Ruminococcaceae|g__GGB9615|s__GGB9615_SGB15053|t__SGB15053_group	0	0	0	0	0	0	0	0	0	0	0	0	0	0.67304	0	0	0	0	0.6238	0	0.16255	0	0	0	0	0	0	0	0	0	0	0.09777	0	0	0	0	0	0.11365	0	0	0	0	0.43295	0.00144	0.73099	0	0	0	0
k__Bacteria|p__Firmicutes|c__Clostridia|o__Clostridiales|f__Lachnospiraceae|g__Lachnospiraceae_unclassified|s__Lachnospiraceae_bacterium|t__SGB4750	0	0	0	0	0	0	0	0	0	0	0	0	0	0.61445	0	0	0	0	0.16395	0	0.10355	0	0	0.07205	0.21316	0	0	0.06927	0	0	0.05015	0.09497	0.14835	0.19771	0.09171	0	0	0.00467	0	0.11743	0.62353	0.08801	0.06986	0.24749	0.05337	0	0	0.23784	0
k__Bacteria|p__Actinobacteria|c__Coriobacteriia|o__Coriobacteriales|f__Coriobacteriaceae|g__Senegalimassilia|s__Senegalimassilia_anaerobia|t__SGB14824_group	0	0	0	0	0	0	0	0	0	0	0	0	0	0.28987	0	0	0	0	0	0	0	0	0	0	0	0	0	0	0	0	0	0	0	0	0.1923	0	0	0.06036	0	0	0	0	0	0	0	0	0	0	0
k__Bacteria|p__Verrucomicrobia|c__Verrucomicrobiae|o__Verrucomicrobiales|f__Akkermansiaceae|g__Akkermansia|s__Akkermansia_muciniphila|t__SGB9228	0	0	0	0	0	0	0	0	0	0	0	0	0	0.11413	0	0	0	0	0	0	0	0	0	0	0	0	0	0	0	0	0	0	0	0	0	0	0	0	0.01681	9.68495	0	0	0	2.42416	0.28528	0	0	0	0
k__Bacteria|p__Firmicutes|c__Firmicutes_unclassified|o__Firmicutes_unclassified|f__Firmicutes_unclassified|g__Firmicutes_unclassified|s__Firmicutes_bacterium_AF16_15|t__SGB4993	0	0	0	0	0	0	0	0	0	0	0	0	0	0.03881	0	0	0.00151	0	0.00495	0	0.12494	0	0	0.84987	0.61602	0	0	0	0	0	0	0.06505	0	0	0.03476	0	0.08826	0	0	0	0	0.12379	0.40239	0.11309	0.02571	0.31803	0	0	0
k__Bacteria|p__Firmicutes|c__Clostridia|o__Clostridia_unclassified|f__Clostridia_unclassified|g__Clostridia_unclassified|s__Clostridia_bacterium|t__SGB5184	0	0	0	0	0	0	0	0	0	0	0	0	0	0.01125	0.09532	0	0	0	0	0	0.00014	0	0	0	0	0	0	0	0	0	0	0	0	0	0	0	0	0	0	0	0	0.01135	0	0	0	0.01335	0	0	0.02447
k__Bacteria|p__Actinobacteria|c__Actinobacteria|o__Actinomycetales|f__Actinomycetaceae|g__Actinomyces|s__Actinomyces_sp_ICM58|t__SGB17169	0	0	0	0	0	0	0	0	0	0	0	0	0	0.00536	0.00346	0	0	0	0	0	0	0	0	0	0	0	0	0	0.12274	0.00546	0.01482	0	0	0	0.0199	0	0	0	0.16545	0.18486	0.12065	0	0	0	0.03194	0.00337	0	0	0
k__Bacteria|p__Firmicutes|c__CFGB4549|o__OFGB4549|f__FGB4549|g__GGB55957|s__GGB55957_SGB77276|t__SGB77276	0	0	0	0	0	0	0	0	0	0	0	0	0	0.00381	0	0	0	0	0	0	0	0	0	0	0	0	0	0	0	0	0	0	0	0	0	0	0	0	0.01729	0	0	0	0	0	0	0	0	0	0
k__Bacteria|p__Proteobacteria|c__Gammaproteobacteria|o__Enterobacterales|f__Morganellaceae|g__Proteus|s__Proteus_mirabilis|t__SGB9992	0	0	0	0	0	0	0	0	0	0	0	0	0	0.00168	0	0	0	0	0	0	0	0.14085	0	0	0	0	0	0	0	0	0	0	0	0	0	0	0	0	0	0	0	0	0	0	0	0	0	0	0
k__Bacteria|p__Firmicutes|c__Clostridia|o__Clostridiales|f__Peptostreptococcaceae|g__Terrisporobacter	0	0	0	0	0	0	0	0	0	0	0	0	0	0	1.78736	0	0	0	0	0	0	0	0	0	0	0	0.10715	0	0	0	0	0	0	0	0	0	0	0	0	0	0	0	0	0	0	0	0	0	0
k__Bacteria|p__Firmicutes|c__Negativicutes|o__Veillonellales|f__Veillonellaceae|g__Negativicoccus	0	0	0	0	0	0	0	0	0	0	0	0	0	0	0.09174	0	0	0	0	0	0	0	0	0	0	0.17227	0	0	0	0	0	0	0	0.43719	0	0	0.00261	0	0	0	0	0	0	0	0	0	0	0	0
k__Bacteria|p__Firmicutes|c__Clostridia|o__Clostridiales|f__Clostridiaceae|g__GGB4482	0	0	0	0	0	0	0	0	0	0	0	0	0	0	0.01565	0	0	0	0	0	0	0	0	0	0	0	0	0	0	0	0	0	0.00846	0	0	0	0	0	0.00624	0	0	0	0	0	0	0	0	0	0
k__Bacteria|p__Firmicutes|c__Clostridia|o__Clostridiales|f__Peptostreptococcaceae|g__Terrisporobacter|s__Terrisporobacter_othiniensis	0	0	0	0	0	0	0	0	0	0	0	0	0	0	1.78736	0	0	0	0	0	0	0	0	0	0	0	0	0	0	0	0	0	0	0	0	0	0	0	0	0	0	0	0	0	0	0	0	0	0
k__Bacteria|p__Firmicutes|c__Clostridia|o__Clostridiales|f__Clostridiaceae|g__Clostridium|s__Clostridium_neonatale	0	0	0	0	0	0	0	0	0	0	0	0	0	0	0.53209	0	0	0	0	0	0.0084	0	0	0	0	0	0	0	0	0	0	0	0	0	0	0	0	0	0.02947	0	0	0	0	0	0	0	0	0	0
k__Bacteria|p__Firmicutes|c__Negativicutes|o__Veillonellales|f__Veillonellaceae|g__Negativicoccus|s__Negativicoccus_succinicivorans	0	0	0	0	0	0	0	0	0	0	0	0	0	0	0.09174	0	0	0	0	0	0	0	0	0	0	0.17227	0	0	0	0	0	0	0	0.43719	0	0	0.00261	0	0	0	0	0	0	0	0	0	0	0	0
k__Bacteria|p__Firmicutes|c__Clostridia|o__Clostridiales|f__Clostridiaceae|g__Clostridium|s__Clostridium_paraputrificum	0	0	0	0	0	0	0	0	0	0	0	0	0	0	0.05257	0	0	0	0	0	0.00414	0	0	0	0	0	0	0	0	0	0	0	0.02677	0	0	0	0	0	0	0	0	0	0	0	0	0	0	0.00646	0
k__Bacteria|p__Firmicutes|c__Clostridia|o__Clostridiales|f__Clostridiaceae|g__GGB4482|s__GGB4482_SGB6177	0	0	0	0	0	0	0	0	0	0	0	0	0	0	0.01565	0	0	0	0	0	0	0	0	0	0	0	0	0	0	0	0	0	0.00846	0	0	0	0	0	0	0	0	0	0	0	0	0	0	0	0
k__Bacteria|p__Proteobacteria|c__Epsilonproteobacteria|o__Campylobacterales|f__Campylobacteraceae|g__Campylobacter|s__Campylobacter_concisus	0	0	0	0	0	0	0	0	0	0	0	0	0	0	0.01077	0	0	0	0	0.00156	0	0.10862	0	0	0	0	0	0	0	0	0	0	0	0	0	0	0	0	0	0	0	0	0	0	0	0	0	0	0
k__Bacteria|p__Firmicutes|c__Clostridia|o__Clostridiales|f__Peptostreptococcaceae|g__Terrisporobacter|s__Terrisporobacter_othiniensis|t__SGB6142	0	0	0	0	0	0	0	0	0	0	0	0	0	0	1.78736	0	0	0	0	0	0	0	0	0	0	0	0	0	0	0	0	0	0	0	0	0	0	0	0	0	0	0	0	0	0	0	0	0	0
k__Bacteria|p__Firmicutes|c__Clostridia|o__Clostridiales|f__Clostridiaceae|g__Clostridium|s__Clostridium_neonatale|t__SGB6169	0	0	0	0	0	0	0	0	0	0	0	0	0	0	0.53209	0	0	0	0	0	0.0084	0	0	0	0	0	0	0	0	0	0	0	0	0	0	0	0	0	0.02947	0	0	0	0	0	0	0	0	0	0
k__Bacteria|p__Firmicutes|c__Negativicutes|o__Veillonellales|f__Veillonellaceae|g__Negativicoccus|s__Negativicoccus_succinicivorans|t__SGB5794_group	0	0	0	0	0	0	0	0	0	0	0	0	0	0	0.09174	0	0	0	0	0	0	0	0	0	0	0.17227	0	0	0	0	0	0	0	0.43719	0	0	0.00261	0	0	0	0	0	0	0	0	0	0	0	0
k__Bacteria|p__Firmicutes|c__Clostridia|o__Clostridiales|f__Clostridiaceae|g__Clostridium|s__Clostridium_paraputrificum|t__SGB6187	0	0	0	0	0	0	0	0	0	0	0	0	0	0	0.05257	0	0	0	0	0	0.00414	0	0	0	0	0	0	0	0	0	0	0	0.02677	0	0	0	0	0	0	0	0	0	0	0	0	0	0	0.00646	0
k__Bacteria|p__Firmicutes|c__Clostridia|o__Clostridiales|f__Clostridiaceae|g__GGB4482|s__GGB4482_SGB6177|t__SGB6177	0	0	0	0	0	0	0	0	0	0	0	0	0	0	0.01565	0	0	0	0	0	0	0	0	0	0	0	0	0	0	0	0	0	0.00846	0	0	0	0	0	0	0	0	0	0	0	0	0	0	0	0
k__Bacteria|p__Proteobacteria|c__Epsilonproteobacteria|o__Campylobacterales|f__Campylobacteraceae|g__Campylobacter|s__Campylobacter_concisus|t__SGB19351	0	0	0	0	0	0	0	0	0	0	0	0	0	0	0.01077	0	0	0	0	0.00156	0	0.10862	0	0	0	0	0	0	0	0	0	0	0	0	0	0	0	0	0	0	0	0	0	0	0	0	0	0	0
k__Eukaryota|p__Ascomycota|c__Saccharomycetes|o__Saccharomycetales|f__Saccharomycetaceae	0	0	0	0	0	0	0	0	0	0	0	0	0	0	0	0.01091	0	0	0	0	0	0	0	0	0	0	0	0	0	0	0	0	0	0	0	0	0	0	0	0	0	0	0	0	0	0	0	0	0
k__Eukaryota|p__Ascomycota|c__Saccharomycetes|o__Saccharomycetales|f__Saccharomycetaceae|g__Saccharomyces	0	0	0	0	0	0	0	0	0	0	0	0	0	0	0	0.01091	0	0	0	0	0	0	0	0	0	0	0	0	0	0	0	0	0	0	0	0	0	0	0	0	0	0	0	0	0	0	0	0	0
k__Bacteria|p__Firmicutes|c__Negativicutes|o__Veillonellales|f__Veillonellaceae|g__Megasphaera|s__Megasphaera_sp_MJR8396C	0	0	0	0	0	0	0	0	0	0	0	0	0	0	0	9.22313	6.36454	3.29365	0	0	0.01397	0	0	0	0	0	0	0	0	0	4.4297	0.22489	0	0	0	0	0	0	0	0.1676	8.42087	0	0	0	0	0	0	0	0
k__Bacteria|p__Bacteroidetes|c__Bacteroidia|o__Bacteroidales|f__Bacteroidaceae|g__Bacteroides|s__Bacteroides_thetaiotaomicron	0	0	0	0	0	0	0	0	0	0	0	0	0	0	0	0.41479	0	0	0.0166	1.49975	1.37446	0.60073	0.3325	1.14086	0.78661	0	0	0.3481	0	0	0.00039	0.02527	0	0	0	0	0.00292	0.63323	1.11463	0	1.61327	0.02429	0.5386	0.20891	0.86621	0	0	0.03127	0
k__Eukaryota|p__Ascomycota|c__Saccharomycetes|o__Saccharomycetales|f__Saccharomycetaceae|g__Saccharomyces|s__Saccharomyces_cerevisiae	0	0	0	0	0	0	0	0	0	0	0	0	0	0	0	0.01091	0	0	0	0	0	0	0	0	0	0	0	0	0	0	0	0	0	0	0	0	0	0	0	0	0	0	0	0	0	0	0	0	0
k__Bacteria|p__Firmicutes|c__Negativicutes|o__Veillonellales|f__Veillonellaceae|g__Megasphaera|s__Megasphaera_sp_MJR8396C|t__SGB5855	0	0	0	0	0	0	0	0	0	0	0	0	0	0	0	9.22313	6.36454	3.29365	0	0	0.01397	0	0	0	0	0	0	0	0	0	4.4297	0.22489	0	0	0	0	0	0	0	0.1676	8.42087	0	0	0	0	0	0	0	0
k__Bacteria|p__Bacteroidetes|c__Bacteroidia|o__Bacteroidales|f__Bacteroidaceae|g__Bacteroides|s__Bacteroides_thetaiotaomicron|t__SGB1861	0	0	0	0	0	0	0	0	0	0	0	0	0	0	0	0.41479	0	0	0.0166	1.49975	1.37446	0.60073	0.3325	1.14086	0.78661	0	0	0.3481	0	0	0.00039	0.02527	0	0	0	0	0.00292	0.63323	1.11463	0	1.61327	0.02429	0.5386	0.20891	0.86621	0	0	0.03127	0
k__Eukaryota|p__Ascomycota|c__Saccharomycetes|o__Saccharomycetales|f__Saccharomycetaceae|g__Saccharomyces|s__Saccharomyces_cerevisiae|t__EUK4932	0	0	0	0	0	0	0	0	0	0	0	0	0	0	0	0.01091	0	0	0	0	0	0	0	0	0	0	0	0	0	0	0	0	0	0	0	0	0	0	0	0	0	0	0	0	0	0	0	0	0
k__Bacteria|p__Firmicutes|c__CFGB14246	0	0	0	0	0	0	0	0	0	0	0	0	0	0	0	0	0.00341	0	0	0	0	0	0	0	0	0	0	0	0	0	0	0	0	0	0	0	0	0	0	0	0	0	0	0	0	0	0	0	0
k__Bacteria|p__Firmicutes|c__CFGB3047	0	0	0	0	0	0	0	0	0	0	0	0	0	0	0	0	0.00169	0	0	0	0	0	0	0	0	0	0	0	0	0	0	0	0	0	0	0	0	0	0	0	0	0	0	0	0	0	0	0	0
k__Bacteria|p__Firmicutes|c__CFGB14246|o__OFGB14246	0	0	0	0	0	0	0	0	0	0	0	0	0	0	0	0	0.00341	0	0	0	0	0	0	0	0	0	0	0	0	0	0	0	0	0	0	0	0	0	0	0	0	0	0	0	0	0	0	0	0
k__Bacteria|p__Firmicutes|c__CFGB3047|o__OFGB3047	0	0	0	0	0	0	0	0	0	0	0	0	0	0	0	0	0.00169	0	0	0	0	0	0	0	0	0	0	0	0	0	0	0	0	0	0	0	0	0	0	0	0	0	0	0	0	0	0	0	0
k__Bacteria|p__Firmicutes|c__CFGB14246|o__OFGB14246|f__FGB14246	0	0	0	0	0	0	0	0	0	0	0	0	0	0	0	0	0.00341	0	0	0	0	0	0	0	0	0	0	0	0	0	0	0	0	0	0	0	0	0	0	0	0	0	0	0	0	0	0	0	0
k__Bacteria|p__Firmicutes|c__CFGB3047|o__OFGB3047|f__FGB3047	0	0	0	0	0	0	0	0	0	0	0	0	0	0	0	0	0.00169	0	0	0	0	0	0	0	0	0	0	0	0	0	0	0	0	0	0	0	0	0	0	0	0	0	0	0	0	0	0	0	0
k__Bacteria|p__Firmicutes|c__Erysipelotrichia|o__Erysipelotrichales|f__Erysipelotrichaceae|g__Coprobacillus	0	0	0	0	0	0	0	0	0	0	0	0	0	0	0	0	0.10316	0	0	0	0	0	0.00667	0.01153	0	0	0	0	0	0	0	0	0	0	0	0	0	0	0	0	0	0	0	0	0	0	0	0	0.00182
k__Bacteria|p__Firmicutes|c__Clostridia|o__Clostridiales|f__Lachnospiraceae|g__GGB3463	0	0	0	0	0	0	0	0	0	0	0	0	0	0	0	0	0.05238	0	0	0	0	0	0	0	0	0	0	0	0	0	0	0	0	0	0	0	0	0	0	0	0	0	0	0	0	0	0.05475	0	0
k__Bacteria|p__Actinobacteria|c__Coriobacteriia|o__Eggerthellales|f__Eggerthellaceae|g__Slackia	0	0	0	0	0	0	0	0	0	0	0	0	0	0	0	0	0.02848	0.11492	0	0	0	0	0	0	0	0	0	0	0	0	0	0	0	0	0	0	0	0	0	0	0	0.17301	0.1201	0.17089	0.52862	0	0	0	0
k__Bacteria|p__Firmicutes|c__Clostridia|o__Clostridiales|f__Lachnospiraceae|g__Catenibacillus	0	0	0	0	0	0	0	0	0	0	0	0	0	0	0	0	0.00958	0	0	0	0	0	0	0	0	0	0	0	0	0	0	0	0	0	0	0	0	0	0	0	0	0	0	0	0	0	0	0	0
k__Bacteria|p__Firmicutes|c__CFGB14246|o__OFGB14246|f__FGB14246|g__GGB38987	0	0	0	0	0	0	0	0	0	0	0	0	0	0	0	0	0.00341	0	0	0	0	0	0	0	0	0	0	0	0	0	0	0	0	0	0	0	0	0	0	0	0	0	0	0	0	0	0	0	0
k__Bacteria|p__Actinobacteria|c__Coriobacteriia|o__Eggerthellales|f__Eggerthellaceae|g__GGB45432	0	0	0	0	0	0	0	0	0	0	0	0	0	0	0	0	0.00289	0	0	0	0	0	0	0	0	0	0	0	0	0	0	0	0	0	0	0	0	0	0	0	0	0	0	0	0	0	0	0	0
k__Bacteria|p__Firmicutes|c__CFGB3047|o__OFGB3047|f__FGB3047|g__GGB9557	0	0	0	0	0	0	0	0	0	0	0	0	0	0	0	0	0.00169	0	0	0	0	0	0	0	0	0	0	0	0	0	0	0	0	0	0	0	0	0	0	0	0	0	0	0	0	0	0	0	0
k__Bacteria|p__Actinobacteria|c__Coriobacteriia|o__Coriobacteriales|f__Coriobacteriaceae|g__Collinsella|s__Collinsella_tanakaei	0	0	0	0	0	0	0	0	0	0	0	0	0	0	0	0	1.11688	2.18261	0	0.00971	0.01591	0	0	0	0	0	0	0	0	0	0	0.21076	0.00515	0	0	0	0	0	0	0	0	0	0	0	0	0	0	0	0
k__Bacteria|p__Bacteroidetes|c__Bacteroidia|o__Bacteroidales|f__Rikenellaceae|g__Alistipes|s__Alistipes_putredinis	0	0	0	0	0	0	0	0	0	0	0	0	0	0	0	0	0.57866	0.00194	0.02605	0	0	0	0	0	0	1.18978	0	0	0	0	0	0	0	0	0	0	0	0	0	0	0	0	0	0	0	7.57116	0	0	0
k__Bacteria|p__Firmicutes|c__Clostridia|o__Clostridiales|f__Ruminococcaceae|g__Ruminococcaceae_unclassified|s__Ruminococcaceae_bacterium	0	0	0	0	0	0	0	0	0	0	0	0	0	0	0	0	0.49479	0.27521	1.53128	0	0	0	0	0	0.02324	0	0	0.00854	0	0	0	0	0	0	0	0	0	0.00023	0	0	0	0	0	0.00042	0.04609	0.27721	0	0.00534	0
k__Bacteria|p__Actinobacteria|c__Actinobacteria|o__Bifidobacteriales|f__Bifidobacteriaceae|g__Bifidobacterium|s__Bifidobacterium_pullorum	0	0	0	0	0	0	0	0	0	0	0	0	0	0	0	0	0.31614	0.15593	0	0	0	0	0	0	0	0	0	0	0	0	0	0	0	0	0	0	0	0	0	0	0	0	0	0	0	0	0	0	0
k__Bacteria|p__Firmicutes|c__Erysipelotrichia|o__Erysipelotrichales|f__Erysipelotrichaceae|g__Coprobacillus|s__Coprobacillus_cateniformis	0	0	0	0	0	0	0	0	0	0	0	0	0	0	0	0	0.10316	0	0	0	0	0	0.00667	0.01153	0	0	0	0	0	0	0	0	0	0	0	0	0	0	0	0	0	0	0	0	0	0	0	0	0.00182
k__Bacteria|p__Firmicutes|c__Clostridia|o__Clostridiales|f__Clostridiaceae|g__Clostridium|s__Clostridium_sp_AF27_2AA	0	0	0	0	0	0	0	0	0	0	0	0	0	0	0	0	0.06517	0.00868	0	0	0	0	0	0	0	0	0	0.51435	0	0	0	0	0	0.51869	0.07385	0	0	0.00447	0	0	0	0	0	0.0078	0.06744	0	0	0	0
k__Bacteria|p__Firmicutes|c__Clostridia|o__Clostridiales|f__Lachnospiraceae|g__GGB3463|s__GGB3463_SGB4621	0	0	0	0	0	0	0	0	0	0	0	0	0	0	0	0	0.05238	0	0	0	0	0	0	0	0	0	0	0	0	0	0	0	0	0	0	0	0	0	0	0	0	0	0	0	0	0	0.05475	0	0
k__Bacteria|p__Actinobacteria|c__Coriobacteriia|o__Eggerthellales|f__Eggerthellaceae|g__Slackia|s__Slackia_SGB14778	0	0	0	0	0	0	0	0	0	0	0	0	0	0	0	0	0.02848	0.11492	0	0	0	0	0	0	0	0	0	0	0	0	0	0	0	0	0	0	0	0	0	0	0	0.17301	0.1201	0.17089	0.52862	0	0	0	0
k__Bacteria|p__Firmicutes|c__Clostridia|o__Clostridiales|f__Lachnospiraceae|g__Catenibacillus|s__Catenibacillus_scindens	0	0	0	0	0	0	0	0	0	0	0	0	0	0	0	0	0.00958	0	0	0	0	0	0	0	0	0	0	0	0	0	0	0	0	0	0	0	0	0	0	0	0	0	0	0	0	0	0	0	0
k__Bacteria|p__Firmicutes|c__Clostridia|o__Clostridiales|f__Lachnospiraceae|g__Lachnospira|s__Lachnospira_sp_NSJ_43	0	0	0	0	0	0	0	0	0	0	0	0	0	0	0	0	0.00738	0	0	0	0	0	0	0	0.05341	0	0	0.09731	0	0	0	0	0	0.03231	0	0	0	0.65102	0	0	0	0	0	0	0	0.03471	0	0	0
k__Bacteria|p__Firmicutes|c__CFGB14246|o__OFGB14246|f__FGB14246|g__GGB38987|s__GGB38987_SGB53576	0	0	0	0	0	0	0	0	0	0	0	0	0	0	0	0	0.00341	0	0	0	0	0	0	0	0	0	0	0	0	0	0	0	0	0	0	0	0	0	0	0	0	0	0	0	0	0	0	0	0
k__Bacteria|p__Actinobacteria|c__Coriobacteriia|o__Eggerthellales|f__Eggerthellaceae|g__GGB45432|s__GGB45432_SGB63101	0	0	0	0	0	0	0	0	0	0	0	0	0	0	0	0	0.00289	0	0	0	0	0	0	0	0	0	0	0	0	0	0	0	0	0	0	0	0	0	0	0	0	0	0	0	0	0	0	0	0
k__Bacteria|p__Firmicutes|c__CFGB3047|o__OFGB3047|f__FGB3047|g__GGB9557|s__GGB9557_SGB14966	0	0	0	0	0	0	0	0	0	0	0	0	0	0	0	0	0.00169	0	0	0	0	0	0	0	0	0	0	0	0	0	0	0	0	0	0	0	0	0	0	0	0	0	0	0	0	0	0	0	0
k__Bacteria|p__Firmicutes|c__Clostridia|o__Clostridiales|f__Lachnospiraceae|g__Blautia|s__Blautia_argi	0	0	0	0	0	0	0	0	0	0	0	0	0	0	0	0	0.00013	0	0	0	0	0	0	0	0	0.01101	7.32087	0	0	0	0	0	0	0	0	0	0	0	0.59119	0	0	0	0	0	0	0	0	0.00044	0
k__Bacteria|p__Firmicutes|c__Clostridia|o__Clostridiales|f__Clostridiales_unclassified|g__Clostridiales_unclassified|s__Clostridiales_bacterium_SIT11	0	0	0	0	0	0	0	0	0	0	0	0	0	0	0	0	0.00013	0	0	0	0	0	0	0	0	0	0	0	0	0	0	0	0	0	0	0	0	0	0	0	0	0	0	0	0	0	0	0	0
k__Bacteria|p__Actinobacteria|c__Coriobacteriia|o__Coriobacteriales|f__Coriobacteriaceae|g__Collinsella|s__Collinsella_tanakaei|t__SGB14737	0	0	0	0	0	0	0	0	0	0	0	0	0	0	0	0	1.11688	2.18261	0	0.00971	0.01591	0	0	0	0	0	0	0	0	0	0	0.21076	0.00515	0	0	0	0	0	0	0	0	0	0	0	0	0	0	0	0
k__Bacteria|p__Bacteroidetes|c__Bacteroidia|o__Bacteroidales|f__Rikenellaceae|g__Alistipes|s__Alistipes_putredinis|t__SGB2318	0	0	0	0	0	0	0	0	0	0	0	0	0	0	0	0	0.57866	0.00194	0.02605	0	0	0	0	0	0	1.18978	0	0	0	0	0	0	0	0	0	0	0	0	0	0	0	0	0	0	0	7.57116	0	0	0
k__Bacteria|p__Firmicutes|c__Clostridia|o__Clostridiales|f__Ruminococcaceae|g__Ruminococcaceae_unclassified|s__Ruminococcaceae_bacterium|t__SGB14911	0	0	0	0	0	0	0	0	0	0	0	0	0	0	0	0	0.49479	0.27521	1.53128	0	0	0	0	0	0	0	0	0	0	0	0	0	0	0	0	0	0	0	0	0	0	0	0	0	0	0	0	0.00534	0
k__Bacteria|p__Actinobacteria|c__Actinobacteria|o__Bifidobacteriales|f__Bifidobacteriaceae|g__Bifidobacterium|s__Bifidobacterium_pullorum|t__SGB17264	0	0	0	0	0	0	0	0	0	0	0	0	0	0	0	0	0.31614	0.15593	0	0	0	0	0	0	0	0	0	0	0	0	0	0	0	0	0	0	0	0	0	0	0	0	0	0	0	0	0	0	0
k__Bacteria|p__Firmicutes|c__Clostridia|o__Clostridiales|f__Lachnospiraceae|g__Lachnospiraceae_unclassified|s__Lachnospiraceae_bacterium|t__SGB4668	0	0	0	0	0	0	0	0	0	0	0	0	0	0	0	0	0.24286	0	0	0	0.0031	0	0	0	0	0	0	0	0	0	0	0	0	0	0	0	0	0	0	0	0	0	0	0	0	0	0	0	0
k__Bacteria|p__Firmicutes|c__Erysipelotrichia|o__Erysipelotrichales|f__Erysipelotrichaceae|g__Coprobacillus|s__Coprobacillus_cateniformis|t__SGB6771	0	0	0	0	0	0	0	0	0	0	0	0	0	0	0	0	0.10316	0	0	0	0	0	0.00667	0.01153	0	0	0	0	0	0	0	0	0	0	0	0	0	0	0	0	0	0	0	0	0	0	0	0	0.00182
k__Bacteria|p__Firmicutes|c__Clostridia|o__Clostridiales|f__Clostridiaceae|g__Clostridium|s__Clostridium_sp_AF27_2AA|t__SGB4712	0	0	0	0	0	0	0	0	0	0	0	0	0	0	0	0	0.06517	0.00868	0	0	0	0	0	0	0	0	0	0.51435	0	0	0	0	0	0.51869	0.07385	0	0	0.00447	0	0	0	0	0	0.0078	0.06744	0	0	0	0
k__Bacteria|p__Firmicutes|c__Clostridia|o__Clostridiales|f__Lachnospiraceae|g__Lachnospiraceae_unclassified|s__Lachnospiraceae_bacterium|t__SGB4744	0	0	0	0	0	0	0	0	0	0	0	0	0	0	0	0	0.05663	0.00649	0	0	0.00622	0	0	0	0	0	0	0	0	0	0	0	0	0	0	0	0	0	0	0	0	0	0	0	0	0	0	0	0.03904
k__Bacteria|p__Firmicutes|c__Clostridia|o__Clostridiales|f__Lachnospiraceae|g__GGB3463|s__GGB3463_SGB4621|t__SGB4621	0	0	0	0	0	0	0	0	0	0	0	0	0	0	0	0	0.05238	0	0	0	0	0	0	0	0	0	0	0	0	0	0	0	0	0	0	0	0	0	0	0	0	0	0	0	0	0	0.05475	0	0
k__Bacteria|p__Firmicutes|c__Clostridia|o__Clostridiales|f__Ruminococcaceae|g__Faecalibacterium|s__Faecalibacterium_prausnitzii|t__SGB15317	0	0	0	0	0	0	0	0	0	0	0	0	0	0	0	0	0.03166	0.6097	1.45003	0	0.02525	0	0	0	0	0	0	0	0	0	0	0.03842	0	0	0	0	0	3.2639	0.01254	0	0	0	0	0	0	0	0	0	0
k__Bacteria|p__Actinobacteria|c__Coriobacteriia|o__Eggerthellales|f__Eggerthellaceae|g__Slackia|s__Slackia_SGB14778|t__SGB14778	0	0	0	0	0	0	0	0	0	0	0	0	0	0	0	0	0.02848	0.11492	0	0	0	0	0	0	0	0	0	0	0	0	0	0	0	0	0	0	0	0	0	0	0	0.17301	0.1201	0.17089	0.52862	0	0	0	0
k__Bacteria|p__Firmicutes|c__Clostridia|o__Clostridiales|f__Lachnospiraceae|g__Catenibacillus|s__Catenibacillus_scindens|t__SGB59869	0	0	0	0	0	0	0	0	0	0	0	0	0	0	0	0	0.00958	0	0	0	0	0	0	0	0	0	0	0	0	0	0	0	0	0	0	0	0	0	0	0	0	0	0	0	0	0	0	0	0
k__Bacteria|p__Firmicutes|c__Clostridia|o__Clostridiales|f__Lachnospiraceae|g__Lachnospira|s__Lachnospira_sp_NSJ_43|t__SGB5087	0	0	0	0	0	0	0	0	0	0	0	0	0	0	0	0	0.00738	0	0	0	0	0	0	0	0.05341	0	0	0.09731	0	0	0	0	0	0.03231	0	0	0	0.65102	0	0	0	0	0	0	0	0.03471	0	0	0
k__Bacteria|p__Firmicutes|c__CFGB14246|o__OFGB14246|f__FGB14246|g__GGB38987|s__GGB38987_SGB53576|t__SGB53576	0	0	0	0	0	0	0	0	0	0	0	0	0	0	0	0	0.00341	0	0	0	0	0	0	0	0	0	0	0	0	0	0	0	0	0	0	0	0	0	0	0	0	0	0	0	0	0	0	0	0
k__Bacteria|p__Firmicutes|c__Clostridia|o__Clostridiales|f__Lachnospiraceae|g__Lachnospiraceae_unclassified|s__Lachnospiraceae_bacterium|t__SGB4722	0	0	0	0	0	0	0	0	0	0	0	0	0	0	0	0	0.00304	0	0	0	0	0	0	0	0	0	0	0	0	0	0	0	0	0	0	0	0	0	0	0	0	0	0	0	0	0	0	0	0
k__Bacteria|p__Actinobacteria|c__Coriobacteriia|o__Eggerthellales|f__Eggerthellaceae|g__GGB45432|s__GGB45432_SGB63101|t__SGB63101	0	0	0	0	0	0	0	0	0	0	0	0	0	0	0	0	0.00289	0	0	0	0	0	0	0	0	0	0	0	0	0	0	0	0	0	0	0	0	0	0	0	0	0	0	0	0	0	0	0	0
k__Bacteria|p__Firmicutes|c__CFGB3047|o__OFGB3047|f__FGB3047|g__GGB9557|s__GGB9557_SGB14966|t__SGB14966	0	0	0	0	0	0	0	0	0	0	0	0	0	0	0	0	0.00169	0	0	0	0	0	0	0	0	0	0	0	0	0	0	0	0	0	0	0	0	0	0	0	0	0	0	0	0	0	0	0	0
k__Bacteria|p__Firmicutes|c__Clostridia|o__Clostridia_unclassified|f__Clostridia_unclassified|g__Clostridia_unclassified|s__Clostridia_bacterium|t__SGB14854	0	0	0	0	0	0	0	0	0	0	0	0	0	0	0	0	0.00095	0	0	0.03166	0	0	0	0	0	0	0	0	0	0	0	0	0	0	0	0	0	0	0	0	0	0	0	0	0	0	0	0	0
k__Bacteria|p__Firmicutes|c__Clostridia|o__Clostridiales|f__Clostridiales_unclassified|g__Clostridiales_unclassified|s__Clostridiales_bacterium_SIT11|t__SGB29511	0	0	0	0	0	0	0	0	0	0	0	0	0	0	0	0	0.00013	0	0	0	0	0	0	0	0	0	0	0	0	0	0	0	0	0	0	0	0	0	0	0	0	0	0	0	0	0	0	0	0
k__Bacteria|p__Firmicutes|c__Clostridia|o__Clostridiales|f__Lachnospiraceae|g__Blautia|s__Blautia_argi|t__SGB4797	0	0	0	0	0	0	0	0	0	0	0	0	0	0	0	0	0.00013	0	0	0	0	0	0	0	0	0.01101	7.32087	0	0	0	0	0	0	0	0	0	0	0	0.59119	0	0	0	0	0	0	0	0	0.00044	0
k__Bacteria|p__Actinobacteria|c__Coriobacteriia|o__Eggerthellales|f__Eggerthellaceae|g__Adlercreutzia	0	0	0	0	0	0	0	0	0	0	0	0	0	0	0	0	0	0.00415	0.23539	0	0.06648	0	0	0.16085	0.17316	0	0	0.06574	0	0	0	0	0	0	0	0	0	0	0	0	0	0.06771	0.02292	0.58565	0.91378	0	0	0.2517	0
k__Bacteria|p__Actinobacteria|c__Actinobacteria|o__Propionibacteriales|f__Propionibacteriaceae|g__Arachnia	0	0	0	0	0	0	0	0	0	0	0	0	0	0	0	0	0	0.00328	0	0	0	0	0	0	0	0	0	0	0	0	0	0	0	0	0	0	0.0003	0	0.0006	0	0	0	0	0	0	0	0	0	0
k__Bacteria|p__Actinobacteria|c__Actinobacteria|o__Actinomycetales|f__Actinomycetaceae|g__Actinomyces|s__Actinomyces_bouchesdurhonensis	0	0	0	0	0	0	0	0	0	0	0	0	0	0	0	0	0	0.07888	0	0	0	0	0	0	0	0	0	0	0	0	0	0	0	0	0	0	0	0	0	0	0	0	0	0	0	0	0	0	0
k__Bacteria|p__Actinobacteria|c__Coriobacteriia|o__Eggerthellales|f__Eggerthellaceae|g__Adlercreutzia|s__Adlercreutzia_equolifaciens	0	0	0	0	0	0	0	0	0	0	0	0	0	0	0	0	0	0.00415	0.23539	0	0.06648	0	0	0.16085	0.17316	0	0	0.06574	0	0	0	0	0	0	0	0	0	0	0	0	0	0.06771	0.02292	0.58565	0.91378	0	0	0.2517	0
[truncated: 1,225 more rows]
[truncated: 65 more columns]

## Sheet: humann_ko_counts-cpm
Gene Family	P10T2	P10T3	P10T4	P11T1	P11T2	P11T3	P12T1	P12T4	P13T1	P13T4	P14T1	P14T4	P15T1	P15T2	P15T3	P16T1	P16T3	P16T4	P17T1	P17T2	P17T4	P18T1	P18T2	P18T3	P18T4	P19T1	P19T4	P1T1	P1T3	P1T4	P20T1	P20T2	P20T4	P21T1	P21T2	P21T4	P22T1	P22T4	P23T2	P23T3	P23T4	P24T1	P24T2	P24T3	P24T4	P25T1	P25T3	P25T4	P26T1
[truncated: 8,636 more rows]
[truncated: 65 more columns]

[truncated: 2 more sheets: humann_pathways_counts-cpm, shortbred_ARG-rpkm]
