# Supplementary material for: Longitudinal profiling of the intestinal microbiome in children with cystic fibrosis treated with elexacaftor-tezacaftor-ivacaftor
Source: mBio. 2024 Jan 26;15(2):e01935-23. doi: 10.1128/mbio.01935-23 (PMC10865789; doi:10.1128/mbio.01935-23)
Supplement: Supplemental Tables — Tables S1-S10. [file mbio.01935-23-s0004.xlsx]

## Sheet: TableS1
Supplemental Table S1. Complete Metadata
Complete metadata for all 39 subjects in the study. Variable explanation is contained within the corresponding data dictionary.
Subject ID	Age_started_ELX/TEZ/IVA	Sex	#F508del	priorCFTRmodulator	Prior modulator	Panc. Insuf	CFRD	CFLD	Gastrostomy Tube	ELX/TEZ/IVA_dosage	month_ELX/TEZ/IVA_start	month_T1	month_T2	month_T3	month_T4		FEV1_T1	FEV1_T2	FEV1_T3	FEV1_T4		BMI_percentile_T1	BMI_percentile_T2	BMI_percentile_T3	BMI_percentile_T4		Height_percentile_T1	Height_percentile_T2	Height_percentile_T3	Height_percentile_T4		Weight_percentile_T1	Weight_percentile_T2	Weight_percentile_T3	Weight_percentile_T4		AbxDays_T1	AbxDays_T2	AbxDays_T3	AbxDays_T4		Albumin_T1	Albumin_T2	Albumin_T3	Albumin_T4		ALT_T1	ALT_T2	ALT_T3
1	13.55	M	2	N		Y	N	N	N	100/50/75-150	0	-28	NA	5.7377	13.3443		75	NA	95	96		20.6	NA	69.5	55.6		87.3	NA	74.2	75.5		58.7	NA	76.4	65.5		14	NA	0	28		4.3	NA	4.4	4.5		34	NA	30
2	18.28	M	2	N		Y	Y	Y	N	100/50/75-150	0	NA	-0.918033	5.80328	NA		NA	80	98	NA		NA	45.6	75.8	NA		NA	11.7	28.8	NA		NA	33.7	65.9	NA		NA	14	0	NA		NA	3.8	4.6	NA		NA	83	30
3	14.2	M	1	N		Y	N	N	N	100/50/75	0	-27.21	NA	3.31148	11.344		94	NA	85	89		53.6	NA	33.7	43.6		8.1	NA	11.3	15.4		20.3	NA	17.9	27.8		0	NA	0	14		4.5	NA	4	4		44	NA	43
4	12.04	F	1	N		Y	N	N	Y	100/50/75-150	0	-31.9344	NA	3.40984	12.8197		98	NA	120	114		96.7	NA	92.4	94.7		54.4	NA	23.9	9.7		94.2	NA	82.6	83.6		28	NA	0	14		4.6	NA	4.1	3.7		15	NA	13
5	7.18	M	2	N		Y	N	N	N	100/50/75-150	0	-30.36	-6.16393	5.96721	12.1639		92	90	108	106		85.3	90.1	96.9	94.1		74.2	89.1	88.5	87.5		87.1	93.2	97.6	95.6		28	46	0	14		3.9	4.7	4.3	4.4		40	36	67
6	12.16	M	1	N		Y	N	N	Y	100/50/75-150	0	-23.61	NA	6.36	12.426		76	NA	73	82		90.1	NA	95.4	96.5		80	NA	70.5	73.9		90.5	NA	94.8	96.6		0	NA	0	0		4.3	NA	4.6	4.3		29	NA	29
7	15.88	F	1	N		Y	N	Y	N	100/50/75-150	0	-24.26	NA	7.87	11.082		85	NA	87	88		67.4	NA	91.8	94.6		74.9	NA	66.3	66.3		74.5	NA	92.9	95.4		0	NA	0	0		4.1	NA	3.8	4.1		114	NA	54
8	12.13	M	2	Y	TEZ/IVA	Y	N	Y	Y	100/50/75-150	0	-19.5738	-0.0327869	5.47541	NA		79	89	100	NA		60.6	52.4	64.1	NA		44	36.3	33	NA		45.6	39.7	54	NA		42	66	42	NA		3.9	3.7	3.6	NA		58	39	276
9	11.97	M	2	Y	LUM/IVA	Y	N	N	N	100/50/75	0	-39.4426	-2.2623	6.45902	11.2787		96	80	102	104		72.9	60.3	82.1	83.4		42.9	84.4	92.8	95.2		62.2	70.9	88.9	91.6		28	28	14	0		4.4	4.3	3.9	4.4		42	54	40
10	10.49	M	1	N		Y	N	N	N	100/50/75-150	0	NA	-2.03279	7.08197	13.2787		NA	64	78	81		NA	3.1	31.9	17.6		NA	16.4	14.7	15.9		NA	3.6	15.6	9.7		NA	28	0	14		NA	3.3	4.1	4.2		NA	22	26
11	10.26	M	1	N		Y	Y	N	Y	100/50/75-150	0	-35.1148	-2.72131	5.08197	NA		77	63	93	NA		30.5	27.8	26.4	NA		49.6	45.2	49.6	NA		37.4	33	32.3	NA		28	14	14	NA		4.1	3.4	4.1	NA		16	29	68
12	14.39	F	2	N		Y	N	N	N	100/50/75-150	0	-33.2131	NA	NA	12.9836		83	NA	NA	115		37.1	NA	NA	65.9		12.5	NA	NA	31.9		10.4	NA	NA	56.4		42	NA	NA	0		4	NA	NA	4		37	NA	NA
13	12.04	M	2	N		Y	N	Y	N	100/50/75-150	0	-20.5574	NA	NA	11.1148		97	NA	NA	118		56.7	NA	NA	62.6		37.1	NA	NA	29.5		48	NA	NA	31.9		28	NA	NA	0		4.2	NA	NA	4.3		92	NA	NA
14	12.88	F	2	N		Y	N	N	Y	100/50/75-150	0	-29.2459	NA	NA	15.082		64	NA	NA	92		8.4	NA	NA	12.7		25.1	NA	NA	15.6		7.4	NA	NA	3.4		36	NA	NA	14		4.1	NA	NA	3.9		29	NA	NA
15	9.48	M	2	N		Y	N	N	Y	50/25/37.5-75	0	-37.3443	-2.22951	6.4918	NA		102	101	117	NA		45.2	33.7	75.5	NA		19.2	14.5	17.4	NA		23.6	18.7	50.8	NA		28	0	0	NA		4.1	4.4	4.4	NA		23	24	22
16	12.05	M	2	Y	TEZ/IVA	Y	N	N	N	100/50/75-150	0	-29.7049	NA	6.59016	14.2951		69	NA	82	79		91.8	NA	95.3	97.1		44	NA	84.4	85.1		85.1	NA	96.4	98.2		42	NA	14	0		4.1	NA	4.3	4.3		14	NA	46
17	9.57	M	1	N		Y	N	N	Y	100/50/75-150	0	-33.6721	-2.22951	NA	10.3934		110	104	NA	115		65.5	67.7	NA	57.9		18.7	10.6	NA	10.4		35.9	36.3	NA	27.4		24	24	NA	21		4.6	4.3	NA	4.3		21	19	NA
18	6.2	F	2	Y	LUM/IVA	Y	N	N	N	50/25/37.5-75	0	-30.1967	-0.131148	5.37705	11.1148		NA	86	79	97		85.1	75.8	56	62.9		35.6	20	17.9	12.5		64.4	47.6	31.9	33.7		0	0	14	0		4.9	5	4.4	4.4		33	35	22
19	14.66	M	1	N		Y	N	N	N	100/50/75-150	0	-26.3607	NA	NA	9.08197		51	NA	NA	86		31.2	NA	NA	61.8		43.3	NA	NA	27.1		30.2	NA	NA	51.6		0	NA	NA	0		4.7	NA	NA	4.7		34	NA	NA
20	9.22	M	2	Y	TEZ/IVA	Y	N	N	N	50/25/37.5-75	0	-40.1311	-4.06557	NA	8.88525		NA	95	NA	109		31.2	38.2	NA	33.7		21.2	23.6	NA	24.5		18.1	28.1	NA	24.8		28	0	NA	0		4.2	4.2	NA	4.7		27	38	NA
21	6.22	F	1	N		Y	N	N	N	50/25/37.5-75	0	-33.7705	-0.0327869	NA	12.3934		NA	104	NA	111		87.7	86	NA	80.5		57.9	52	NA	52.8		80.2	77	NA	25.1		14	14	NA	14		4.5	4.5	NA	4.4		27	35	NA
22	8.48	M	1	N		Y	Y	N	N	100/50/75	0	-33.6393	NA	NA	12.5246		91	NA	NA	108		39.7	NA	NA	70.2		93.9	NA	NA	96.3		75.5	NA	NA	88.3		10	NA	NA	0		3.8	NA	NA	4.2		36	NA	NA
23	9.54	F	2	Y	TEZ/IVA	Y	N	N	N	100/50/75-150	0	NA	-0.0655738	6.68852	12.6885		NA	81	87	87		NA	80.5	78.5	80.8		NA	21.5	30.5	34.1		NA	57.9	59.1	63.3		NA	0	0	0		NA	4	3.9	4.3		NA	16	19
24	8.88	M	2	Y	TEZ/IVA	Y	N	N	N	100/50/75-150	0	-36.3279	-0.196721	8.32787	13.4754		92	99	110	117		40.9	48	55.6	70.5		68.4	78.5	83.1	81.1		54	67	72.2	78.5		14	0	0	0		4.3	4.1	3.9	4.3		29	21	17
25	9.86	M	1	N		Y	N	Y	N	100/50/75-150	0	-37.4098	NA	8.03279	13.3443		101	NA	97	103		36.7	NA	41.7	44.4		26.4	NA	28.1	32.3		25.5	NA	29.8	33.4		42	NA	14	14		4.2	NA	4	4.3		51	NA	27
26	8.03	F	1	N		Y	N	N	Y	50/25/37.5	0	-39.7049	NA	8.03279	13.3443		104	NA	110	101		49.6	NA	56	53.6		26.1	NA	18.7	20.6		28.4	NA	35.9	33.4		14	NA	0	0		4.7	NA	4.6	4.6		27	NA	36
27	9.75	M	2	N		Y	N	Y	Y	50/25/37.5-75	0	-30.4918	-0.131148	8.36066	12.7213		62	68	76	84		7.2	35.9	43.3	29.1		2	10.4	40.1	28.8		0.7	16.1	36.7	22.7		21	14	14	14		3.9	3.7	3.4	4.2		30	23	115
28	9.55	M	2	Y	LUM/IVA	Y	N	N	N	100/50/75-150	0	NA	-0.360656	5.37705	9.34426		NA	110	116	118		NA	35.9	46	43.6		NA	15.4	21.8	25.5		NA	23.3	24.2	23		NA	35	14	0		NA	4.4	4.3	4		NA	17	34
29	8.87	F	1	N		Y	N	N	N	100/50/75-150	0	-35.77	-0.03	6.03	11.64		120	129	131	121		84.1	83.6	86.7	87.3		77.9	61	59.9	62.6		84.1	80.2	81.9	82.6		24	0	0	0		4.6	4.6	4.6	4.8		44	25	18
30	10.44	F	1	N		Y	N	N	Y	100/50/75-150	0	-37.9016	-1.86885	5.60656	10.6885		95	82	100	105		50.8	34.5	56.7	63.3		37.8	68.8	72.2	74.2		44.4	43.3	60.3	67.4		14	42	14	0		4.6	4.4	4.6	4.4		34	32	31
31	10.14	F	2	Y	TEZ/IVA	Y	N	N	N	100/50/75-150	0	-34.1967	-0.196721	7.60656	12.1967		83	82	100	105		82.9	62.9	70.2	80.2		50	63.7	77	77		76.1	60.6	72.2	80.5		42	0	0	0		4.2	4.4	4	4.4		29	18	10
32	8.93	M	2	Y	TEZ/IVA	Y	N	Y	Y	50/25/37.5-75	0	-34.59	NA	4.69	10.39		79	NA	113	111		45.2	NA	53.6	58.3		6.9	NA	4.9	4.2		11.3	NA	18.1	19.5		28	NA	14	0		4	NA	4.2	4.1		80	NA	23
33	15.75	M	1	N		Y	N	Y	N	100/50/75-150	0	-19.8033	NA	NA	15.541		74	NA	NA	92		52	NA	NA	46.4		42.9	NA	NA	7.2		49.2	NA	NA	20		42	NA	NA	28		4.6	NA	NA	4		20	NA	NA
34	12.24	F	2	Y	TEZ/IVA	Y	N	N	N	100/50/75-150	0	-38.5246	NA	4.88525	NA		87	NA	99	NA		96.5	NA	98.1	NA		88.5	NA	83.6	NA		97.3	NA	98.7	NA		14	NA	0	NA		4.3	NA	4.5	NA		36	NA	19
35	7.12	F	1	Y	IVA	Y	N	N	N	50/25/37.5-75	0	-24.8197	NA	6.91803	NA		70	NA	110	NA		56.4	NA	73.9	NA		91.6	NA	85.5	NA		83.1	NA	83.1	NA		28	NA	14	NA		3.6	NA	4.2	NA		12	NA	17
36	6.18	F	1	N		Y	N	N	Y	50/25/37.5-75	0	-44.1639	NA	5.60656	12.3279		NA	NA	94	90		2.3	NA	86.7	83.1		45.6	NA	78.8	74.2		52.8	NA	87.9	84.6		28	NA	0	0		4.5	NA	4.8	4.6		16	NA	20
37	6.28	F	2	Y	LUM/IVA	Y	N	N	N	50/25/37.5-75	0	-31.0164	NA	5.86885	12.5574		77	NA	84	93		83.9	NA	96.2	96.9		62.2	NA	53.6	59.1		75.5	NA	92.5	94.9		10	NA	0	0		4.4	NA	4.8	4.6		19	NA	70
38	7.52	F	1	N		Y	N	N	N	50/25/37.5-75	0	-36.07	NA	4.89	NA		94	NA	101	NA		55.6	NA	72.6	NA		56.7	NA	39	NA		51.6	NA	62.2	NA		0	NA	14	NA		4.8	NA	4.7	NA		26	NA	19
39	9.04	F	2	Y	TEZ/IVA	Y	N	N	N	50/25/37.5-75	0	-37.082	NA	NA	11.082		71	NA	NA	84		55.2	NA	NA	33		55.6	NA	NA	87.1		53.6	NA	NA	55.6		0	NA	NA	0		4.5	NA	NA	4.6		111	NA	NA
[truncated: 26 more columns]

## Sheet: DataDictionary
Data Dictionary for Table S1
Explanation of variables contained within Table S1.
	Variable
Subject ID	Subject number assigned randomly. Range 1-39
T1	Timepoint 1: Biobanked samples (24-40 months pre-elexacaftor-tezacaftor-ivacaftor )
T2	Timepoint 2: Immediately pre-elexacaftor-tezacaftor-ivacaftor
T3	Timepoint 3: 6-month post elexacaftor-tezacaftor-ivacaftor
T4	Timepoint 4: 12-month post elexacaftor-tezacaftor-ivacaftor
Age_started_ELX/TEZ/IVA	Age in years when prescribed elexacaftor-tezacaftor-ivacaftor
Sex	Male or Female
#F508del	Number of delta F508 mutations (1 or 2)
priorCFTRmodulator	Prior prescription of CFTR modulator treatment (Y or N)
Prior modulator	Prior modulator prescription (which drug)
Panc. Insuf	Pancreatic insufficient (Y or N)
CFRD	Cystic fibrosis related diabetes (Y or N)
CFLD	Cystic fibrosis liver disease (Y or N)
Gastrostomy Tube	gastrostomy tube present (Y or N)					Designation	ELX/TEZ/IVA_dosage
ELX/TEZ/IVA_dosage	see right					1	ELX 100/TEZ 50/IVA 75 (qAM)-IVA 150 (qhs)
month_ELX/TEZ/IVA_start	Month when started elexacaftor-tezacaftor-ivacaftor (normalized to 0 for all patients)					2	ELX 50/TEZ 25/IVA 37.5 (qAM)-IVA 75 (qhs)
month_T1	Month of prior stool sample collection					3	ELX 100/TEZ 50/IVA 75 (qAM)
month_T2	Month of second stool sample collection					4	ELX 50/TEZ 25/IVA 37.5 (qAM)
month_T3	Month of third stool sample collection
month_T4	Month of fourth stool sample collection
FEV1_T1	forced expiratory volume in 1 second (timepoint 1)
FEV1_T2	forced expiratory volume in 1 second (timepoint 2)
FEV1_T3	forced expiratory volume in 1 second (timepoint 3)
FEV1_T4	forced expiratory volume in 1 second (timepoint 4)
BMI_percentile_T1	BMI percentile (timepoint 1)
BMI_percentile_T2	BMI percentile (timepoint 2)
BMI_percentile_T3	BMI percentile (timepoint 3)
BMI_percentile_T4	BMI percentile (timepoint 4)
Height_percentile_T1	Height percentile (timepoint 1)
Height_percentile_T2	Height percentile (timepoint 2)
Height_percentile_T3	Height percentile (timepoint 3)
Height_percentile_T4	Height percentile (timepoint 4)
Weight_percentile_T1	Weight percentile (timepoint 1)
Weight_percentile_T2	Weight percentile (timepoint 2)
Weight_percentile_T3	Weight percentile (timepoint 3)
Weight_percentile_T4	Weight percentile (timepoint 4)
AbxDays_T1	Antibiotics in the past 6 months (timepoint 1)
AbxDays_T2	Antibiotics in the past 6 months (timepoint 2)
AbxDays_T3	Antibiotics in the past 6 months (timepoint 3)
AbxDays_T4	Antibiotics in the past 6 months (timepoint 4)
Albumin_T1	serum albumin (timepoint 1)
Albumin_T2	serum albumin (timepoint 2)
Albumin_T3	serum albumin (timepoint 3)
Albumin_T4	serum albumin (timepoint 4)
ALT_T1	serum alanine aminotransferase (timepoint 1)
ALT_T2	serum alanine aminotransferase (timepoint 2)
ALT_T3	serum alanine aminotransferase (timepoint 3)
ALT_T4	serum alanine aminotransferase (timepoint 4)
AST_T1	serum aspartate aminotransferase (timepoint 1)
AST_T2	serum aspartate aminotransferase (timepoint 2)
AST_T3	serum aspartate aminotransferase (timepoint 3)
AST_T4	serum aspartate aminotransferase (timepoint 4)
Probiotic_T1	taking probiotic medication (Y or N) (timepoint 1)
Probiotic_T2	taking probiotic medication (Y or N) (timepoint 2)
Probiotic_T3	taking probiotic medication (Y or N) (timepoint 3)
Probiotic_T4	taking probiotic medication (Y or N) (timepoint 4)
PPI_T1	taking proton pump inhibitor medication (Y or N) (timepoint 1)
PPI_T2	taking proton pump inhibitor medication (Y or N) (timepoint 2)
PPI_T3	taking proton pump inhibitor medication (Y or N) (timepoint 3)
PPI_T4	taking proton pump inhibitor medication (Y or N) (timepoint 4)
H2Blocker_T1	taking H2 acid blocker medication (Y or N) (timepoint 1)
H2Blocker_T2	taking H2 acid blocker medication (Y or N) (timepoint 2)
H2Blocker_T3	taking H2 acid blocker medication (Y or N) (timepoint 3)
H2Blocker_T4	taking H2 acid blocker medication (Y or N) (timepoint 4)
Resp_PA	Respiratory culture of Pseudomonas aeruginosa (Y or N)
Resp_MRSA	Respiratory culture of MRSA (Y or N)
Resp_NTM	Respiratory culture of non-tuberculous mycobacteria (Y or N)
Resp_Smalt	Respiratory culture of Stenotrophomonas maltophilia (Y or N)
Resp_Burk	Respiratory culture of Burkholderia cepacia complex (Y or N)

## Sheet: TableS2
Supplemental Table S2. Species MaAsLin2 Results
Complete MaAsLin2 output of species output from Metaphlan4. As noted in the manuscript, ELX/TEZ/IVA, age, and recent antibiotic exposure were specified as fixed effects. Subject ID was specified as a random effect due to multiple samples from the same subject.
feature	metadata	value	coef	stderr	N	N.not.0	pval	qval
Anaerobutyricum_hallii	RecentAbx_binary	Y	-3.15056	0.702403	114	93	1.83421e-05	0.0132063
Anaerostipes_hadrus	RecentAbx_binary	Y	-3.22099	0.809251	114	96	0.000124302	0.0223744
Lachnospiraceae_bacterium	RecentAbx_binary	Y	-2.91832	0.7172	114	87	8.93868e-05	0.0223744
Butyricicoccus_SGB14985	Trikafta	Y	-2.60321	0.641631	114	27	9.93369e-05	0.0223744
Roseburia_faecis	Trikafta	Y	2.878	0.738829	114	74	0.000176982	0.0254854
Dorea_formicigenerans	RecentAbx_binary	Y	-2.06997	0.541696	114	62	0.000224002	0.0268802
Blautia_faecis	RecentAbx_binary	Y	-2.31332	0.614953	114	96	0.000272257	0.0280036
Ruminococcus_torques	RecentAbx_binary	Y	-2.60107	0.725004	114	93	0.0004997	0.042372
Staphylococcus_aureus	Trikafta	Y	-1.28729	0.359546	114	15	0.00052965	0.042372
Roseburia_sp_AF02_12	RecentAbx_binary	Y	-2.04644	0.585447	114	24	0.000685479	0.0493545
Clostridiaceae_bacterium	Age	Age	-1.88174	0.535732	114	79	0.000948919	0.050193
Bifidobacterium_breve	Trikafta	Y	-1.72495	0.497872	114	23	0.00078149	0.050193
Firmicutes_bacterium_AF16_15	Age	Age	-1.24497	0.355517	114	33	0.000929896	0.050193
Blautia_faecicola	Trikafta	Y	2.42689	0.715309	114	23	0.000975974	0.050193
Clostridiaceae_bacterium	RecentAbx_binary	Y	-3.36755	1.00115	114	79	0.00107169	0.0514409
Clostridium_sp_AT4	Trikafta	Y	2.54702	0.78207	114	72	0.00153637	0.0670496
Roseburia_hominis	RecentAbx_binary	Y	-3.27422	1.01034	114	65	0.00158311	0.0670496
GGB3433_SGB4573	Trikafta	Y	1.71251	0.530892	114	31	0.00169842	0.0679367
Faecalicatena_fissicatena	Age	Age	-1.94987	0.603803	114	39	0.00201742	0.0764494
Limosilactobacillus_fermentum	Age	Age	0.971521	0.310095	114	17	0.00221806	0.07985
Roseburia_faecis	RecentAbx_binary	Y	-2.20047	0.711128	114	74	0.00251022	0.0860648
Ruminococcus_torques	Age	Age	-1.29118	0.431537	114	93	0.00420462	0.0919622
Clostridia_unclassified_SGB4447	Trikafta	Y	1.12302	0.382638	114	16	0.00412835	0.0919622
Enterocloster_citroniae	Trikafta	Y	2.16561	0.738865	114	60	0.00417587	0.0919622
Streptococcus_salivarius	RecentAbx_binary	Y	-2.31966	0.794219	114	92	0.00425625	0.0919622
Dorea_longicatena	Trikafta	Y	2.10052	0.720434	114	82	0.00434525	0.0919622
Bifidobacterium_pseudocatenulatum	Age	Age	-1.93817	0.646293	114	73	0.00422308	0.0919622
Faecalicatena_fissicatena	Trikafta	Y	2.5925	0.892154	114	39	0.00447038	0.0919622
Lawsonella_SGB3665	Trikafta	Y	-1.38027	0.454245	114	21	0.00302873	0.0919622
Blautia_SGB4831	RecentAbx_binary	Y	-1.72538	0.577835	114	51	0.00358002	0.0919622
Tyzzerella_nexilis	Trikafta	Y	-2.50254	0.857153	114	38	0.00432349	0.0919622
GGB3606_SGB4870	Trikafta	Y	-1.7179	0.590599	114	21	0.00444375	0.0919622
Adlercreutzia_equolifaciens	Trikafta	Y	1.31221	0.434926	114	24	0.00320678	0.0919622
Clostridium_phoceensis	Trikafta	Y	1.18867	0.401769	114	19	0.00383431	0.0919622
Clostridium_sp_AM33_3	Trikafta	Y	0.876675	0.288026	114	18	0.00296043	0.0919622
Enterococcus_faecium	RecentAbx_binary	Y	2.0619	0.713671	114	34	0.0046574	0.093148
Faecalibacterium_prausnitzii	Age	Age	-1.49791	0.512654	114	79	0.00513151	0.0998564
Roseburia_intestinalis	Age	Age	-1.32567	0.457804	114	49	0.00546633	0.103573
Dysosmobacter_welbionis	Age	Age	-1.38593	0.4977	114	58	0.00725013	0.130502
Mediterraneibacter_glycyrrhizinilyticus	Trikafta	Y	2.60085	0.947198	114	53	0.00714248	0.130502
Ruminococcus_bromii	Age	Age	-1.36892	0.497288	114	47	0.00790089	0.132294
Dysosmobacter_welbionis	Trikafta	Y	2.02722	0.743913	114	58	0.00754375	0.132294
Faecalibacillus_intestinalis	Age	Age	-1.36693	0.495198	114	42	0.00786371	0.132294
Bifidobacterium_longum	Age	Age	-1.18454	0.4372	114	100	0.00938814	0.139883
Enterococcus_faecium	Trikafta	Y	-1.95231	0.734028	114	34	0.00909459	0.139883
Actinomyces_sp_ICM47	Trikafta	Y	1.87029	0.701977	114	33	0.00896468	0.139883
Anaerotruncus_colihominis	Trikafta	Y	1.89931	0.716204	114	35	0.00927326	0.139883
Firmicutes_bacterium_AF16_15	Trikafta	Y	1.81586	0.679834	114	33	0.0088101	0.139883
Rothia_dentocariosa	Trikafta	Y	-1.07589	0.407153	114	13	0.00951981	0.139883
Gemmiger_formicilis	Age	Age	-1.90146	0.714999	114	64	0.0103253	0.148685
GGB9581_SGB14999	Age	Age	-1.19186	0.459918	114	38	0.0121759	0.171895
Escherichia_coli	RecentAbx_binary	Y	-2.0903	0.822998	114	87	0.0124872	0.172807
Dialister_invisus	RecentAbx_binary	Y	-2.52735	1.02074	114	56	0.0148343	0.172807
Blautia_obeum	RecentAbx_binary	Y	-1.92552	0.776545	114	83	0.0148806	0.172807
Enterocloster_lavalensis	Trikafta	Y	1.63775	0.653036	114	40	0.0136855	0.172807
Lachnospiraceae_bacterium_NSJ_29	Trikafta	Y	1.12356	0.449685	114	23	0.0141127	0.172807
Bifidobacterium_bifidum	Age	Age	-1.83826	0.716097	114	58	0.0131586	0.172807
Dialister_pneumosintes	Trikafta	Y	-1.86977	0.743909	114	17	0.013541	0.172807
Anaerotruncus_colihominis	Age	Age	-1.07706	0.427335	114	35	0.0146051	0.172807
Hydrogeniiclostidium_mannosilyticum	Age	Age	-0.824656	0.323858	114	17	0.0135762	0.172807
Blautia_SGB4815	RecentAbx_binary	Y	-1.41564	0.569783	114	44	0.0144959	0.172807
Eubacterium_sp_AM28_29	RecentAbx_binary	Y	-0.477315	0.190881	114	12	0.0142114	0.172807
Ruminococcus_torques	Trikafta	Y	1.79723	0.733874	114	93	0.0160358	0.181243
Veillonella_rogosae	RecentAbx_binary	Y	-1.16868	0.478166	114	16	0.0161105	0.181243
Enterocloster_aldensis	Trikafta	Y	1.87646	0.770298	114	75	0.0165902	0.183769
Clostridia_bacterium	RecentAbx_binary	Y	-2.28924	0.943061	114	77	0.0168478	0.183794
Blautia_massiliensis	RecentAbx_binary	Y	-1.71053	0.708996	114	80	0.0175003	0.188063
Eisenbergiella_massiliensis	Age	Age	-0.876841	0.361885	114	18	0.0180598	0.188451
Collinsella_aerofaciens	RecentAbx_binary	Y	-2.88155	1.1992	114	69	0.0180404	0.188451
Clostridium_spiroforme	Age	Age	-0.473298	0.194649	114	13	0.0184766	0.190045
Gordonibacter_pamelaeae	Trikafta	Y	0.697717	0.298486	114	14	0.0213692	0.192463
Ruminococcus_bromii	Trikafta	Y	2.1465	0.914685	114	47	0.0208654	0.192463
Enterocloster_citroniae	RecentAbx_binary	Y	-1.72298	0.733655	114	60	0.0206479	0.192463
Streptococcus_salivarius	Age	Age	-1.21574	0.508067	114	92	0.0201387	0.192463
Eubacterium_ventriosum	Trikafta	Y	1.11136	0.474082	114	19	0.0210064	0.192463
Akkermansia_muciniphila	Trikafta	Y	2.01521	0.861893	114	35	0.0213522	0.192463
Roseburia_intestinalis	RecentAbx_binary	Y	-1.90469	0.815814	114	49	0.0213848	0.192463
Dialister_pneumosintes	RecentAbx_binary	Y	-1.67902	0.711751	114	17	0.020129	0.192463
Ruminococcaceae_bacterium	RecentAbx_binary	Y	-1.86508	0.784252	114	29	0.019198	0.192463
Faecalibacillus_intestinalis	RecentAbx_binary	Y	-1.86377	0.7853	114	42	0.0193939	0.192463
Ruminococcaceae_unclassified_SGB15265	RecentAbx_binary	Y	-1.41876	0.623577	114	26	0.0248353	0.220758
Limosilactobacillus_fermentum	RecentAbx_binary	Y	1.35253	0.601397	114	17	0.0265061	0.228748
Clostridium_sp_AM33_3	RecentAbx_binary	Y	-0.646422	0.287615	114	18	0.0266361	0.228748
GGB9581_SGB14999	RecentAbx_binary	Y	-1.61561	0.719037	114	38	0.0266873	0.228748
Bacteroides_fragilis	Age	Age	-1.40526	0.621489	114	74	0.0275947	0.228829
Actinomyces_SGB17168	Trikafta	Y	0.852923	0.381702	114	20	0.0276502	0.228829
Clostridium_disporicum	RecentAbx_binary	Y	-1.46507	0.654966	114	42	0.0273274	0.228829
Clostridiales_bacterium	Age	Age	-1.26101	0.565507	114	45	0.02965	0.229548
Lachnospiraceae_bacterium	Trikafta	Y	1.63795	0.738465	114	87	0.0287783	0.229548
Enterococcus_faecium	Age	Age	0.907341	0.402736	114	34	0.0284575	0.229548
Eubacterium_rectale	Trikafta	Y	2.14744	0.971295	114	88	0.0292709	0.229548
Roseburia_inulinivorans	Age	Age	-1.20969	0.536261	114	59	0.0285979	0.229548
Eisenbergiella_tayi	Age	Age	-0.549409	0.246063	114	17	0.0293689	0.229548
Lacrimispora_amygdalina	Age	Age	-0.838983	0.377748	114	44	0.0302757	0.231899
Clostridioides_difficile	RecentAbx_binary	Y	0.951349	0.439305	114	19	0.0325078	0.232276
Faecalicatena_contorta	Trikafta	Y	1.75585	0.808153	114	44	0.0320868	0.232276
Fusicatenibacter_saccharivorans	RecentAbx_binary	Y	-1.72613	0.788198	114	91	0.0306706	0.232276
GGB51510_SGB71883	RecentAbx_binary	Y	-0.817444	0.375995	114	18	0.0318934	0.232276
Streptococcus_parasanguinis	Trikafta	Y	1.68289	0.776829	114	84	0.0325832	0.232276
Clostridium_sp_AM22_11AC	RecentAbx_binary	Y	-2.01356	0.925019	114	35	0.0316794	0.232276
Clostridium_sp_AF34_10BH	Trikafta	Y	1.16216	0.533597	114	34	0.0317173	0.232276
Blautia_obeum	Age	Age	-1.31031	0.601601	114	83	0.0329067	0.232283
Blautia_faecis	Age	Age	-0.787638	0.360613	114	96	0.0334557	0.233443
Lachnospiraceae_bacterium	Age	Age	-0.877544	0.403559	114	87	0.0340438	0.233443
Coprococcus_comes	RecentAbx_binary	Y	-1.26877	0.590259	114	61	0.0339574	0.233443
Phocea_massiliensis	RecentAbx_binary	Y	-1.16527	0.550986	114	46	0.0367577	0.246517
Streptococcus_salivarius	Trikafta	Y	1.67659	0.794775	114	92	0.0373199	0.246517
Ruminococcus_lactaris	RecentAbx_binary	Y	-1.16607	0.552479	114	19	0.0370791	0.246517
Coprococcus_catus	Trikafta	Y	1.20415	0.56833	114	43	0.036478	0.246517
Sutterella_wadsworthensis	RecentAbx_binary	Y	-1.16326	0.552929	114	22	0.037999	0.248721
Eggerthella_lenta	Age	Age	-1.02583	0.483991	114	97	0.0386582	0.250756
Romboutsia_timonensis	RecentAbx_binary	Y	-1.95188	0.9345	114	55	0.0391965	0.251977
Eubacterium_ventriosum	RecentAbx_binary	Y	-0.979018	0.472455	114	19	0.0406199	0.254316
Streptococcus_sanguinis	Trikafta	Y	1.5565	0.749558	114	37	0.0403474	0.254316
Lacrimispora_amygdalina	RecentAbx_binary	Y	-1.18224	0.569178	114	44	0.0402124	0.254316
Actinomyces_naeslundii	Trikafta	Y	0.885094	0.433629	114	25	0.043804	0.267993
Alistipes_finegoldii	RecentAbx_binary	Y	-1.5893	0.780916	114	20	0.0442933	0.267993
Roseburia_inulinivorans	RecentAbx_binary	Y	-2.04264	1.00093	114	59	0.0437659	0.267993
Clostridium_sp_AF34_10BH	Age	Age	-0.62437	0.30312	114	34	0.0442466	0.267993
Actinomyces_SGB17168	Age	Age	-0.397495	0.193781	114	20	0.045127	0.268524
Clostridia_bacterium_UC5_1_1D1	Trikafta	Y	1.70615	0.840519	114	64	0.0449706	0.268524
Bacteroides_xylanisolvens	Trikafta	Y	-1.01364	0.503038	114	32	0.0464895	0.272967
Intestinimonas_butyriciproducens	Trikafta	Y	0.734122	0.364584	114	18	0.0466319	0.272967
Anaerotignum_faecicola	RecentAbx_binary	Y	-1.1896	0.59289	114	13	0.0473921	0.272978
Gemmiger_SGB15299	RecentAbx_binary	Y	-0.716019	0.356926	114	12	0.0473375	0.272978
Lacticaseibacillus_rhamnosus	Trikafta	Y	-1.92735	0.965334	114	29	0.0485484	0.27742
Enterococcus_faecalis	RecentAbx_binary	Y	0.83287	0.424093	114	15	0.0520665	0.28046
Clostridiaceae_bacterium	Trikafta	Y	2.08487	1.05561	114	79	0.0510218	0.28046
GGB4456_SGB6141	Age	Age	-0.476937	0.238529	114	14	0.0520799	0.28046
Streptococcus_sp_263_SSPC	Trikafta	Y	-1.04869	0.530048	114	19	0.0503752	0.28046
Gemmiger_formicilis	RecentAbx_binary	Y	-2.35242	1.18689	114	64	0.0499814	0.28046
GGB9581_SGB79823	RecentAbx_binary	Y	-0.903096	0.459639	114	19	0.0521968	0.28046
Roseburia_hominis	Age	Age	-1.25537	0.629428	114	65	0.051228	0.28046
Lachnospira_pectinoschiza	Trikafta	Y	1.00114	0.509029	114	28	0.0519751	0.28046
Clostridioides_difficile	Trikafta	Y	-0.880303	0.449867	114	19	0.0531421	0.282989
Turicibacter_sanguinis	RecentAbx_binary	Y	-1.24682	0.638205	114	47	0.0534535	0.282989
Blautia_wexlerae	Trikafta	Y	1.02492	0.526331	114	108	0.0540478	0.284047
Lacrimispora_celerecrescens	RecentAbx_binary	Y	-2.22693	1.14769	114	69	0.0549831	0.286869
Lachnospira_eligens	RecentAbx_binary	Y	-1.38931	0.721696	114	37	0.0568031	0.294232
Lawsonella_SGB3665	Age	Age	0.421827	0.217099	114	21	0.0573904	0.295151
Agathobaculum_butyriciproducens	RecentAbx_binary	Y	-1.59993	0.842103	114	84	0.0600652	0.304556
Eisenbergiella_massiliensis	Trikafta	Y	0.889402	0.467358	114	18	0.0597419	0.304556
Candidatus_Cibiobacter_qucibialis	RecentAbx_binary	Y	-1.78064	0.941041	114	60	0.061094	0.307448
GGB3523_SGB4703	Trikafta	Y	1.12524	0.596123	114	32	0.0619166	0.307448
Clostridiales_unclassified_SGB15145	Trikafta	Y	1.13035	0.598714	114	14	0.0618507	0.307448
Lacticaseibacillus_paracasei	RecentAbx_binary	Y	0.767012	0.408786	114	14	0.0632654	0.311994
Eubacterium_ramulus	Trikafta	Y	2.24039	1.20323	114	62	0.0655134	0.31888
Clostridium_SGB6179	Age	Age	-0.791774	0.421365	114	34	0.0663393	0.31888
Megasphaera_sp_MJR8396C	Age	Age	-0.742902	0.396781	114	19	0.0656642	0.31888
Clostridium_phoceensis	Age	Age	-0.455418	0.243326	114	19	0.0664333	0.31888
Veillonella_rogosae	Age	Age	-0.456297	0.246554	114	16	0.0668959	0.318974
GGB3433_SGB4573	Age	Age	-0.525273	0.281014	114	31	0.0674837	0.31966
Bacteroides_caccae	RecentAbx_binary	Y	-1.10033	0.599823	114	28	0.0695741	0.322157
Blautia_SGB4831	Trikafta	Y	1.07228	0.582816	114	51	0.068587	0.322157
Anaerotignum_lactatifermentans	Trikafta	Y	-0.97	0.52973	114	33	0.069958	0.322157
Blautia_sp_OF03_15BH	RecentAbx_binary	Y	-0.711844	0.389595	114	14	0.0704588	0.322157
Firmicutes_bacterium_AF16_15	RecentAbx_binary	Y	-1.19189	0.651509	114	33	0.0700953	0.322157
Faecalibacterium_SGB15346	Age	Age	-0.400936	0.217094	114	18	0.0706956	0.322157
Blautia_wexlerae	Age	Age	-0.456435	0.251024	114	108	0.0717409	0.322927
Clostridiaceae_bacterium_OM08_6BH	Trikafta	Y	0.991152	0.544687	114	23	0.0717615	0.322927
Blautia_massiliensis	Age	Age	-0.784223	0.430978	114	80	0.0743575	0.331905
GGB51510_SGB71883	Trikafta	Y	0.706032	0.393258	114	18	0.0756006	0.331905
Evtepia_gabavorous	Age	Age	-1.19836	0.662296	114	39	0.0753841	0.331905
Clostridium_sp_AM49_4BH	Trikafta	Y	1.07333	0.596192	114	26	0.0747624	0.331905
Bifidobacterium_adolescentis	Age	Age	-1.20962	0.672457	114	51	0.07722	0.336797
Roseburia_inulinivorans	Trikafta	Y	1.87534	1.05464	114	59	0.078429	0.336797
Haemophilus_parainfluenzae	RecentAbx_binary	Y	-1.28051	0.721224	114	41	0.078586	0.336797
Christensenellaceae_bacterium	Trikafta	Y	0.737909	0.415012	114	13	0.0783927	0.336797
Actinomyces_oris	Trikafta	Y	1.10267	0.623217	114	44	0.0798119	0.338027
GGB9581_SGB14999	Trikafta	Y	1.27437	0.719548	114	38	0.0794981	0.338027
Lachnospiraceae_bacterium_NSJ_29	Age	Age	-0.412134	0.230934	114	23	0.0806397	0.338448
Isoptericola_variabilis	Age	Age	-0.444166	0.249526	114	28	0.080919	0.338448
GGB58233_SGB79883	Trikafta	Y	0.49747	0.282517	114	18	0.0813215	0.338448
Enterocloster_asparagiformis	Trikafta	Y	1.16054	0.661325	114	31	0.0822735	0.338497
Streptococcus_sp_263_SSPC	Age	Age	-0.443492	0.252797	114	19	0.0821572	0.338497
Enterococcus_faecalis	Trikafta	Y	-0.749634	0.431378	114	15	0.0852979	0.342744
Lacticaseibacillus_rhamnosus	RecentAbx_binary	Y	1.64557	0.948084	114	29	0.0854203	0.342744
Bacteroides_thetaiotaomicron	RecentAbx_binary	Y	-1.69521	0.977983	114	45	0.0860014	0.342744
Coprococcus_catus	RecentAbx_binary	Y	-0.987546	0.56944	114	43	0.0857977	0.342744
Clostridiales_unclassified_SGB15145	Age	Age	-0.611528	0.350199	114	14	0.0861619	0.342744
Streptococcus_mutans	Age	Age	0.433067	0.247862	114	12	0.0861171	0.342744
Bacteroides_ovatus	RecentAbx_binary	Y	-1.39564	0.810393	114	55	0.0879663	0.347998
GGB3256_SGB4303	Age	Age	-0.898524	0.520542	114	30	0.0895729	0.350503
Gemmiger_SGB15299	Trikafta	Y	0.613394	0.357733	114	12	0.0893865	0.350503
Clostridia_bacterium	Trikafta	Y	1.61916	0.94692	114	77	0.0903082	0.35147
Clostridia_bacterium_UC5_1_1D1	Age	Age	-0.844398	0.493967	114	64	0.0931119	0.354345
Mediterraneibacter_butyricigenes	Trikafta	Y	1.03027	0.6104	114	25	0.0944712	0.354345
Collinsella_aerofaciens	Age	Age	-1.40325	0.825875	114	69	0.0944883	0.354345
Bifidobacterium_adolescentis	Trikafta	Y	1.67178	0.990679	114	51	0.0944919	0.354345
Clostridium_sp_AM49_4BH	Age	Age	-0.596057	0.349373	114	26	0.0936914	0.354345
Bifidobacterium_breve	Age	Age	0.537981	0.312568	114	23	0.0918299	0.354345
Collinsella_stercoris	Trikafta	Y	0.907406	0.533838	114	23	0.0921268	0.354345
Amedibacillus_dolichus	Trikafta	Y	-0.54674	0.324593	114	12	0.0951919	0.35512
Megasphaera_micronuciformis	Trikafta	Y	1.61717	0.9617	114	38	0.0957466	0.355348
Ruthenibacterium_lactatiformans	Age	Age	-1.18522	0.70261	114	67	0.0969879	0.356457
Isoptericola_variabilis	Trikafta	Y	0.757834	0.452716	114	28	0.097231	0.356457
Christensenellaceae_bacterium	Age	Age	-0.386536	0.229206	114	13	0.0975306	0.356457
Eubacterium_ramulus	Age	Age	-1.11653	0.66782	114	62	0.100585	0.356978
Anaerostipes_hadrus	Age	Age	-0.757131	0.452878	114	96	0.100545	0.356978
Acidaminococcus_intestini	RecentAbx_binary	Y	-1.22996	0.736778	114	30	0.098548	0.356978
Clostridium_sp_AF20_17LB	Trikafta	Y	0.657	0.395134	114	20	0.0993583	0.356978
GGB32463_SGB47515	RecentAbx_binary	Y	-0.956811	0.574966	114	18	0.0989373	0.356978
Staphylococcus_aureus	RecentAbx_binary	Y	-0.574154	0.346753	114	15	0.100648	0.356978
Clostridium_leptum	Age	Age	-1.11493	0.669272	114	50	0.102092	0.358568
Parasutterella_SGB9260	Trikafta	Y	1.26271	0.764674	114	34	0.101672	0.358568
Veillonella_atypica	RecentAbx_binary	Y	-1.65765	1.00916	114	67	0.103322	0.35938
Clostridium_fessum	Trikafta	Y	1.12542	0.684666	114	48	0.103233	0.35938
Clostridia_unclassified_SGB4121	Age	Age	-0.583268	0.35414	114	59	0.105295	0.362739
Faecalicatena_fissicatena	RecentAbx_binary	Y	-1.46121	0.893952	114	39	0.105137	0.362739
Veillonella_ratti	RecentAbx_binary	Y	-1.1139	0.683749	114	28	0.106895	0.364759
GGB3293_SGB4348	Age	Age	-0.390848	0.238124	114	18	0.106763	0.364759
Agathobaculum_butyriciproducens	Trikafta	Y	1.3785	0.852235	114	84	0.108887	0.366348
Romboutsia_timonensis	Trikafta	Y	1.61061	0.994669	114	55	0.108595	0.366348
Hydrogeniiclostidium_mannosilyticum	Trikafta	Y	0.883866	0.545129	114	17	0.107988	0.366348
Clostridia_bacterium	Age	Age	-0.950861	0.586169	114	77	0.110664	0.370596
GGB51510_SGB71883	Age	Age	-0.328517	0.20422	114	18	0.113742	0.379071
Clostridium_sp_AM33_3	Age	Age	-0.292827	0.182637	114	18	0.114248	0.379071
Dorea_sp_AF24_7LB	RecentAbx_binary	Y	-1.08633	0.683375	114	22	0.114788	0.379117
GGB3523_SGB4703	RecentAbx_binary	Y	-0.935521	0.589522	114	32	0.115408	0.379423
Alistipes_onderdonkii	RecentAbx_binary	Y	-1.13302	0.714744	114	35	0.115944	0.379454
Intestinibacter_bartlettii	RecentAbx_binary	Y	-1.20495	0.767513	114	49	0.119482	0.389261
Escherichia_coli	Age	Age	-0.742661	0.473538	114	87	0.122434	0.391666
Clostridium_SGB6179	Trikafta	Y	1.31017	0.841218	114	34	0.122547	0.391666
Lacticaseibacillus_rhamnosus	Age	Age	0.862415	0.551688	114	29	0.123944	0.391666
Collinsella_intestinalis	RecentAbx_binary	Y	-0.900324	0.580553	114	30	0.123866	0.391666
Sellimonas_intestinalis	Age	Age	-0.84144	0.539166	114	49	0.124012	0.391666
Clostridium_paraputrificum	Trikafta	Y	0.408089	0.261358	114	13	0.121298	0.391666
Collinsella_tanakaei	RecentAbx_binary	Y	-0.753996	0.48706	114	18	0.124571	0.391666
Adlercreutzia_equolifaciens	Age	Age	-0.439622	0.282196	114	24	0.124528	0.391666
Anaerostipes_hadrus	Trikafta	Y	1.28251	0.835025	114	96	0.127693	0.399735
Fusicatenibacter_saccharivorans	Trikafta	Y	1.21032	0.790825	114	91	0.129006	0.400364
Evtepia_gabavorous	Trikafta	Y	1.47821	0.964755	114	39	0.128485	0.400364
Turicibacter_sanguinis	Trikafta	Y	0.9711	0.637091	114	47	0.130456	0.403126
Eubacterium_callanderi	Trikafta	Y	0.584377	0.384146	114	16	0.13137	0.404216
Clostridium_sp_AM49_4BH	RecentAbx_binary	Y	-0.889872	0.588599	114	26	0.133442	0.406507
Dorea_sp_AF36_15AT	RecentAbx_binary	Y	-0.51614	0.341568	114	24	0.133654	0.406507
Rothia_dentocariosa	RecentAbx_binary	Y	-0.608641	0.40296	114	13	0.133809	0.406507
Mediterraneibacter_butyricigenes	Age	Age	-0.5531	0.366554	114	25	0.136968	0.413647
GGB9615_SGB15053	RecentAbx_binary	Y	-0.809927	0.541089	114	15	0.137308	0.413647
Faecalibacterium_SGB15346	Trikafta	Y	0.589608	0.394401	114	18	0.138067	0.4142
Parabacteroides_distasonis	Age	Age	-0.981135	0.656179	114	76	0.139319	0.414695
Ruthenibacterium_lactatiformans	RecentAbx_binary	Y	-1.50299	1.00896	114	67	0.139384	0.414695
Phocea_massiliensis	Trikafta	Y	0.815492	0.550938	114	46	0.141861	0.420329
Eubacterium_rectale	Age	Age	-0.860726	0.57992	114	88	0.143567	0.421912
Lawsonella_SGB3665	RecentAbx_binary	Y	-0.620196	0.420547	114	21	0.143375	0.421912
Blautia_sp_AF19_10LB	RecentAbx_binary	Y	-0.870831	0.59326	114	12	0.144999	0.424386
Hydrogeniiclostidium_mannosilyticum	RecentAbx_binary	Y	0.790664	0.539549	114	17	0.145666	0.424612
Gemmiger_formicilis	Trikafta	Y	1.74929	1.19826	114	64	0.147402	0.42794
Streptococcus_parasanguinis	Age	Age	-0.73529	0.50273	114	84	0.149238	0.430966
Coprococcus_catus	Age	Age	-0.558646	0.382786	114	43	0.149641	0.430966
GGB9632_SGB15089	RecentAbx_binary	Y	-0.934615	0.646346	114	23	0.151285	0.433965
Blautia_SGB4805	Age	Age	-0.502478	0.346475	114	34	0.152597	0.434268
Actinomyces_massiliensis	Trikafta	Y	0.772216	0.535202	114	31	0.152114	0.434268
Clostridium_spiroforme	RecentAbx_binary	Y	0.445513	0.310155	114	13	0.153766	0.435873
Fusicatenibacter_saccharivorans	Age	Age	-0.707952	0.492596	114	91	0.156784	0.442686
Corynebacterium_durum	Age	Age	-0.517815	0.36205	114	37	0.158158	0.44482
Phocaeicola_vulgatus	RecentAbx_binary	Y	-1.12776	0.799262	114	84	0.161273	0.448328
GGB9730_SGB15291	Age	Age	-0.40824	0.287633	114	13	0.161152	0.448328
GGB3606_SGB4870	RecentAbx_binary	Y	-0.834361	0.590606	114	21	0.160637	0.448328
Ruminococcaceae_unclassified_SGB15265	Age	Age	-0.500583	0.356431	114	26	0.1656	0.458584
Collinsella_stercoris	Age	Age	-0.522989	0.374121	114	23	0.167104	0.460977
Flavonifractor_plautii	Age	Age	-0.73446	0.527067	114	91	0.168948	0.462519
Lactiplantibacillus_plantarum	RecentAbx_binary	Y	0.523998	0.378277	114	15	0.168788	0.462519
Actinomyces_graevenitzii	Trikafta	Y	0.553055	0.400545	114	21	0.170319	0.464506
Clostridium_sp_AF34_10BH	RecentAbx_binary	Y	-0.720987	0.523347	114	34	0.17111	0.464903
Clostridium_innocuum	RecentAbx_binary	Y	1.15647	0.843157	114	81	0.173273	0.465509
Blautia_producta	RecentAbx_binary	Y	0.959899	0.699423	114	65	0.172891	0.465509
Dysosmobacter_sp_NSJ_60	Age	Age	-0.175826	0.12719	114	12	0.172585	0.465509
Actinomyces_sp_ICM47	RecentAbx_binary	Y	-0.938873	0.691286	114	33	0.177194	0.470902
Lachnospira_eligens	Trikafta	Y	1.06165	0.780245	114	37	0.176401	0.470902
Blautia_faecicola	Age	Age	-0.713037	0.52237	114	23	0.177242	0.470902
Bittarella_massiliensis	Age	Age	-0.362425	0.266125	114	20	0.178824	0.473357
Actinomyces_naeslundii	Age	Age	-0.344003	0.253867	114	25	0.180819	0.476885
Clostridiales_bacterium	Trikafta	Y	1.23972	0.924001	114	45	0.182637	0.477275
Romboutsia_timonensis	Age	Age	-0.66641	0.492433	114	55	0.182545	0.477275
Blautia_SGB4831	Age	Age	-0.602879	0.448069	114	51	0.182956	0.477275
Odoribacter_splanchnicus	Trikafta	Y	0.622704	0.465996	114	13	0.184354	0.479187
Blautia_SGB4805	Trikafta	Y	0.812325	0.610637	114	34	0.186382	0.479769
Eubacterium_rectale	RecentAbx_binary	Y	-1.27883	0.962182	114	88	0.186577	0.479769
Faecalibacillus_intestinalis	Trikafta	Y	1.04863	0.787035	114	42	0.185684	0.479769
Erysipelatoclostridium_ramosum	RecentAbx_binary	Y	1.11597	0.842098	114	56	0.18792	0.481503
Odoribacter_splanchnicus	RecentAbx_binary	Y	-0.617821	0.466938	114	13	0.188688	0.481757
Blautia_faecis	Trikafta	Y	0.823518	0.624802	114	96	0.190456	0.484048
Eubacterium_callanderi	Age	Age	-0.312224	0.235091	114	16	0.19093	0.484048
Phocaeicola_vulgatus	Age	Age	-0.737923	0.560797	114	84	0.193249	0.486814
GGB3523_SGB4703	Age	Age	-0.464214	0.352483	114	32	0.193373	0.486814
Lachnospira_eligens	Age	Age	-0.485192	0.372124	114	37	0.195008	0.489219
Actinomyces_sp_ICM58	RecentAbx_binary	Y	-0.647086	0.498521	114	20	0.197063	0.492658
Streptococcus_parasanguinis	RecentAbx_binary	Y	-1.0063	0.777019	114	84	0.198082	0.493491
Anaerostipes_caccae	RecentAbx_binary	Y	0.864774	0.675366	114	42	0.203097	0.495053
Agathobaculum_butyriciproducens	Age	Age	-0.648581	0.501672	114	84	0.201995	0.495053
Intestinibacter_bartlettii	Age	Age	-0.521572	0.404181	114	49	0.20308	0.495053
Actinomyces_sp_ICM47	Age	Age	-0.523216	0.406205	114	33	0.203087	0.495053
GGB9581_SGB79823	Age	Age	0.43144	0.334436	114	19	0.20175	0.495053
Holdemania_filiformis	RecentAbx_binary	Y	-0.601101	0.469903	114	22	0.203522	0.495053
Staphylococcus_aureus	Age	Age	0.24814	0.19181	114	15	0.201456	0.495053
GGB3746_SGB5089	Trikafta	Y	1.06255	0.837087	114	32	0.207215	0.50234
Bacteroides_uniformis	Trikafta	Y	1.26771	1.00417	114	77	0.209583	0.504824
Gordonibacter_urolithinfaciens	Age	Age	-0.274531	0.216498	114	22	0.209642	0.504824
Gordonibacter_pamelaeae	Age	Age	-0.210868	0.166401	114	14	0.210462	0.505109
GGB3606_SGB4870	Age	Age	0.478848	0.380966	114	21	0.214068	0.512056
GGB3293_SGB4348	RecentAbx_binary	Y	-0.560484	0.449681	114	18	0.21539	0.513511
Enterocloster_clostridioformis	Age	Age	0.683984	0.551177	114	62	0.220136	0.520295
Mediterraneibacter_glycyrrhizinilyticus	Age	Age	-0.679578	0.54787	114	53	0.220403	0.520295
Faecalibacterium_prausnitzii	RecentAbx_binary	Y	-1.05786	0.857969	114	79	0.220216	0.520295
Roseburia_faecis	Age	Age	-0.48096	0.391628	114	74	0.225074	0.52332
Anaerobutyricum_hallii	Age	Age	-0.552029	0.450758	114	93	0.226045	0.52332
Bifidobacterium_pseudocatenulatum	Trikafta	Y	1.33505	1.09213	114	73	0.224394	0.52332
Anaerococcus_obesiensis	Trikafta	Y	-0.46378	0.380725	114	12	0.225774	0.52332
Alistipes_finegoldii	Trikafta	Y	0.954587	0.781138	114	20	0.224462	0.52332
Adlercreutzia_equolifaciens	RecentAbx_binary	Y	0.532122	0.435108	114	24	0.224022	0.52332
Lacrimispora_celerecrescens	Trikafta	Y	1.39144	1.14674	114	69	0.227753	0.525584
Roseburia_intestinalis	Trikafta	Y	1.01827	0.840885	114	49	0.228729	0.52615
Blautia_massiliensis	Trikafta	Y	0.861948	0.714517	114	80	0.230469	0.528464
Ruminococcus_gnavus	Trikafta	Y	1.02344	0.859681	114	97	0.236629	0.537454
Akkermansia_muciniphila	RecentAbx_binary	Y	-1.006	0.844177	114	35	0.235949	0.537454
Limosilactobacillus_fermentum	Trikafta	Y	-0.774841	0.650187	114	17	0.235936	0.537454
Clostridia_unclassified_SGB4447	RecentAbx_binary	Y	-0.445948	0.375458	114	16	0.237492	0.537718
GGB4456_SGB6141	Trikafta	Y	0.576854	0.488928	114	14	0.240965	0.54217
Bifidobacterium_bifidum	RecentAbx_binary	Y	-1.5098	1.28014	114	58	0.240803	0.54217
Coprobacillus_cateniformis	Age	Age	-0.325277	0.277092	114	15	0.242973	0.544986
Bacteroides_stercoris	Age	Age	0.881084	0.755191	114	53	0.247851	0.5542
Veillonella_rogosae	Trikafta	Y	0.599309	0.516958	114	16	0.248845	0.5547
Enterocloster_bolteae	Age	Age	-0.449886	0.389316	114	97	0.25315	0.559104
Dorea_formicigenerans	Age	Age	-0.410788	0.355727	114	62	0.253079	0.559104
Ruminococcaceae_bacterium	Age	Age	-0.606757	0.524481	114	29	0.252004	0.559104
Streptococcus_gordonii	RecentAbx_binary	Y	-0.458634	0.400509	114	15	0.254644	0.560685
Rothia_mucilaginosa	Trikafta	Y	-0.861423	0.756311	114	43	0.257422	0.563355
Akkermansia_muciniphila	Age	Age	-0.558059	0.48675	114	35	0.256898	0.563355
GGB3256_SGB4303	RecentAbx_binary	Y	-1.03471	0.917241	114	30	0.261752	0.570097
Ruminococcus_gnavus	Age	Age	-0.540223	0.476662	114	97	0.262086	0.570097
Lachnoclostridium_edouardi	Trikafta	Y	0.461728	0.415532	114	19	0.269036	0.578498
Clostridiales_bacterium_KLE1615	Trikafta	Y	1.33467	1.20094	114	60	0.269024	0.578498
Blautia_sp_OF03_15BH	Trikafta	Y	-0.434659	0.38945	114	14	0.266953	0.578498
Clostridiaceae_bacterium_OM08_6BH	RecentAbx_binary	Y	-0.588053	0.529479	114	23	0.269162	0.578498
Enterococcus_faecalis	Age	Age	0.273095	0.247651	114	15	0.275293	0.579761
Candidatus_Cibiobacter_qucibialis	Age	Age	-0.615033	0.556041	114	60	0.273534	0.579761
Bacteroides_caccae	Trikafta	Y	0.662392	0.601086	114	28	0.272971	0.579761
Prevotella_copri_clade_A	Trikafta	Y	-0.933756	0.844001	114	32	0.27107	0.579761
Veillonella_ratti	Age	Age	-0.657281	0.596301	114	28	0.273849	0.579761
Rothia_dentocariosa	Age	Age	0.26724	0.241803	114	13	0.273836	0.579761
Megasphaera_massiliensis	Age	Age	0.500563	0.455054	114	14	0.275386	0.579761
GGB3256_SGB4303	Trikafta	Y	1.03026	0.941465	114	30	0.276373	0.580142
Lachnospira_SGB5077	RecentAbx_binary	Y	-0.597231	0.547113	114	13	0.277392	0.580351
Anaerotignum_lactatifermentans	RecentAbx_binary	Y	-0.576703	0.529026	114	33	0.278085	0.580351
Dorea_longicatena	Age	Age	-0.546612	0.500331	114	82	0.279157	0.580904
Clostridium_leptum	RecentAbx_binary	Y	-1.21744	1.12293	114	50	0.280664	0.582358
Parabacteroides_merdae	Trikafta	Y	-0.791192	0.733573	114	59	0.283222	0.584298
GGB9730_SGB15291	RecentAbx_binary	Y	-0.51349	0.475364	114	13	0.282423	0.584298
Bifidobacterium_pseudocatenulatum	RecentAbx_binary	Y	-1.15773	1.0802	114	73	0.286171	0.58535
Phocaeicola_dorei	Age	Age	0.444602	0.413066	114	29	0.285603	0.58535
Ruminococcaceae_bacterium	Trikafta	Y	0.840439	0.782804	114	29	0.285467	0.58535
GGB9730_SGB15291	Trikafta	Y	0.510689	0.479489	114	13	0.289329	0.588465
GGB3424_SGB4551	Trikafta	Y	-0.405706	0.380713	114	17	0.289055	0.588465
Bifidobacterium_bifidum	Trikafta	Y	1.39985	1.32114	114	58	0.291866	0.591955
Blautia_caecimuris	Trikafta	Y	0.945716	0.894633	114	75	0.292885	0.592351
Clostridium_sp_AM22_11AC	Age	Age	-0.623579	0.589356	114	35	0.294588	0.594127
Parasutterella_excrementihominis	Age	Age	-0.560345	0.535683	114	47	0.299888	0.603126
Rothia_mucilaginosa	RecentAbx_binary	Y	0.753358	0.727008	114	43	0.3024	0.604799
Odoribacter_splanchnicus	Age	Age	-0.332597	0.319524	114	13	0.302124	0.604799
Clostridium_innocuum	Age	Age	-0.630035	0.610596	114	81	0.306378	0.606667
Clostridia_unclassified_SGB4447	Age	Age	-0.22558	0.217795	114	16	0.305119	0.606667
Actinomyces_johnsonii	Trikafta	Y	0.588876	0.573218	114	20	0.306704	0.606667
Blautia_SGB4815	Age	Age	-0.367087	0.354398	114	44	0.304753	0.606667
Collinsella_stercoris	RecentAbx_binary	Y	-0.547128	0.534642	114	23	0.308532	0.608611
Bittarella_massiliensis	Trikafta	Y	0.452308	0.445514	114	20	0.312379	0.614516
Clostridium_sp_C5_48	Age	Age	-0.283079	0.278491	114	26	0.314431	0.616633
Holdemania_filiformis	Age	Age	-0.284753	0.280938	114	22	0.315168	0.616633
Anaerotruncus_colihominis	RecentAbx_binary	Y	-0.714443	0.709405	114	35	0.316103	0.616785
Veillonella_dispar	RecentAbx_binary	Y	-1.11194	1.11415	114	70	0.320463	0.623604
Veillonella_parvula	RecentAbx_binary	Y	-0.844414	0.848834	114	80	0.322022	0.624948
Faecalicatena_contorta	RecentAbx_binary	Y	-0.80135	0.809492	114	44	0.324471	0.628007
Veillonella_dispar	Trikafta	Y	-1.11732	1.13481	114	70	0.327186	0.629645
Bifidobacterium_adolescentis	RecentAbx_binary	Y	-0.973919	0.992697	114	51	0.328814	0.629645
Actinomyces_massiliensis	RecentAbx_binary	Y	-0.522387	0.531246	114	31	0.327617	0.629645
Clostridium_sp_NSJ_42	RecentAbx_binary	Y	-0.6561	0.668561	114	16	0.328568	0.629645
Gemmiger_SGB15299	Age	Age	-0.22093	0.224973	114	12	0.330082	0.630395
Ruminococcus_lactaris	Trikafta	Y	0.543815	0.557589	114	19	0.331717	0.631841
Ruminococcus_bromii	RecentAbx_binary	Y	-0.859683	0.887064	114	47	0.334617	0.632894
Butyricicoccus_SGB14985	Age	Age	0.317864	0.326549	114	27	0.335338	0.632894
Trueperella_pyogenes	Age	Age	-0.447868	0.461561	114	35	0.336085	0.632894
Parasutterella_SGB9260	Age	Age	-0.517032	0.533778	114	34	0.336665	0.632894
Dysosmobacter_sp_NSJ_60	RecentAbx_binary	Y	-0.209197	0.21611	114	12	0.335162	0.632894
Clostridium_leptum	Trikafta	Y	1.08799	1.13632	114	50	0.340623	0.637271
Clostridium_fessum	Age	Age	-0.454249	0.474323	114	48	0.342155	0.637271
Enterocloster_lavalensis	Age	Age	-0.421414	0.440383	114	40	0.342533	0.637271
Clostridiales_bacterium_KLE1615	RecentAbx_binary	Y	-1.13085	1.18263	114	60	0.341059	0.637271
GGB4456_SGB6141	RecentAbx_binary	Y	-0.433907	0.456636	114	14	0.34428	0.63887
Parabacteroides_distasonis	RecentAbx_binary	Y	-0.768601	0.823009	114	76	0.352716	0.639686
Roseburia_sp_AF02_12	Trikafta	Y	-0.566465	0.605805	114	24	0.351977	0.639686
Bifidobacterium_longum	RecentAbx_binary	Y	-0.780004	0.832348	114	100	0.350896	0.639686
Dorea_phocaeensis	Trikafta	Y	0.355107	0.375277	114	12	0.34625	0.639686
Alistipes_finegoldii	Age	Age	-0.47294	0.501902	114	20	0.350004	0.639686
Streptococcus_gordonii	Age	Age	0.218277	0.230142	114	15	0.347289	0.639686
Blautia_sp_OF03_15BH	Age	Age	0.238435	0.252514	114	14	0.348865	0.639686
Intestinimonas_butyriciproducens	RecentAbx_binary	Y	-0.3417	0.365276	114	18	0.351694	0.639686
Holdemania_filiformis	Trikafta	Y	0.445322	0.475173	114	22	0.350868	0.639686
Alistipes_shahii	Age	Age	-0.37669	0.403942	114	22	0.354169	0.640707
Faecalicatena_contorta	Age	Age	-0.499559	0.537728	114	44	0.356924	0.640861
Clostridium_symbiosum	RecentAbx_binary	Y	-0.834005	0.899748	114	75	0.356041	0.640861
Dorea_longicatena	RecentAbx_binary	Y	-0.669122	0.721732	114	82	0.356042	0.640861
Clostridia_unclassified_SGB4121	RecentAbx_binary	Y	-0.526121	0.571871	114	59	0.359607	0.644072
Anaerobutyricum_hallii	Trikafta	Y	0.643169	0.702694	114	93	0.362181	0.644659
Blautia_SGB4805	RecentAbx_binary	Y	-0.546104	0.598744	114	34	0.36372	0.644659
Phascolarctobacterium_faecium	RecentAbx_binary	Y	0.543996	0.593622	114	17	0.361663	0.644659
Actinomyces_johnsonii	Age	Age	-0.305142	0.33247	114	20	0.362822	0.644659
Bacteroides_thetaiotaomicron	Age	Age	-0.61389	0.671561	114	45	0.364412	0.644659
Bacteroides_faecis	RecentAbx_binary	Y	0.458231	0.50569	114	20	0.36721	0.648017
Actinomyces_sp_S6_Spd3	RecentAbx_binary	Y	0.244873	0.272686	114	12	0.371437	0.653875
Blautia_wexlerae	RecentAbx_binary	Y	-0.432253	0.486836	114	108	0.376542	0.654855
Blautia_caecimuris	Age	Age	-0.580526	0.651411	114	75	0.376286	0.654855
Streptococcus_thermophilus	Trikafta	Y	-0.716346	0.80078	114	77	0.373157	0.654855
Lactococcus_lactis	Age	Age	0.311481	0.347986	114	37	0.374904	0.654855
Clostridium_spiroforme	Trikafta	Y	0.276891	0.31102	114	13	0.375412	0.654855
GGB9512_SGB14909	Age	Age	-0.343997	0.390063	114	17	0.381405	0.661477
Clostridiales_unclassified_SGB15145	RecentAbx_binary	Y	-0.51843	0.590876	114	14	0.382187	0.661477
Clostridium_symbiosum	Trikafta	Y	0.776177	0.900257	114	75	0.390599	0.674415
Christensenellaceae_bacterium	RecentAbx_binary	Y	-0.346692	0.404215	114	13	0.392933	0.676822
Ruminococcus_bicirculans	Age	Age	-0.376984	0.440032	114	17	0.39557	0.679738
Haemophilus_parainfluenzae	Age	Age	-0.31577	0.37188	114	41	0.39766	0.679777
Streptococcus_anginosus	Age	Age	0.214455	0.251826	114	15	0.398413	0.679777
Lachnospira_pectinoschiza	RecentAbx_binary	Y	-0.402398	0.474541	114	28	0.398425	0.679777
Streptococcus_sp_A12	Age	Age	-0.344522	0.410633	114	28	0.405028	0.68941
Eubacteriaceae_bacterium	Trikafta	Y	0.37065	0.445732	114	19	0.407592	0.692137
Clostridium_methylpentosum	Age	Age	-0.249025	0.298958	114	13	0.409343	0.693475
Clostridium_sp_AM22_11AC	Trikafta	Y	0.761888	0.926026	114	35	0.412546	0.695628
Clostridiales_bacterium_KLE1615	Age	Age	-0.574042	0.694892	114	60	0.412351	0.695628
Lactiplantibacillus_plantarum	Trikafta	Y	0.335625	0.408966	114	15	0.41361	0.695793
Dialister_invisus	Trikafta	Y	0.828931	1.02305	114	56	0.419655	0.696822
Clostridioides_difficile	Age	Age	0.205144	0.250976	114	19	0.417552	0.696822
Enterocloster_lavalensis	RecentAbx_binary	Y	0.528601	0.654323	114	40	0.420997	0.696822
Clostridium_disporicum	Age	Age	0.297444	0.365901	114	42	0.41985	0.696822
Clostridium_sp_C5_48	Trikafta	Y	0.38441	0.475613	114	26	0.420861	0.696822
Intestinimonas_butyriciproducens	Age	Age	-0.199915	0.244817	114	18	0.417514	0.696822
Eisenbergiella_tayi	Trikafta	Y	0.358403	0.44171	114	17	0.419009	0.696822
Faecalimonas_umbilicata	RecentAbx_binary	Y	-0.630225	0.782327	114	62	0.422234	0.697267
Parabacteroides_merdae	RecentAbx_binary	Y	-0.569119	0.708929	114	59	0.424199	0.698909
Hungatella_hathewayi	Age	Age	-0.452109	0.566006	114	66	0.428199	0.703888
Enterocloster_bolteae	Trikafta	Y	0.522201	0.664778	114	97	0.433976	0.707017
Bifidobacterium_longum	Trikafta	Y	0.695911	0.887824	114	100	0.435012	0.707017
Streptococcus_sp_A12	RecentAbx_binary	Y	0.581579	0.738213	114	28	0.432511	0.707017
Coprococcus_comes	Trikafta	Y	0.463014	0.589615	114	61	0.434058	0.707017
GGB32463_SGB47515	Age	Age	-0.261218	0.33101	114	18	0.433404	0.707017
Sutterella_wadsworthensis	Trikafta	Y	0.435584	0.557425	114	22	0.436298	0.70751
Phocaeicola_vulgatus	Trikafta	Y	-0.621546	0.798144	114	84	0.437888	0.708493
Clostridium_sp_NSJ_42	Trikafta	Y	-0.559594	0.722799	114	16	0.440471	0.711075
Blautia_SGB4815	Trikafta	Y	0.440048	0.572059	114	44	0.443513	0.714384
Clostridium_perfringens	Trikafta	Y	-0.687116	0.895964	114	29	0.444966	0.715123
Acidaminococcus_intestini	Trikafta	Y	0.583167	0.767351	114	30	0.448948	0.719916
Mediterraneibacter_glycyrrhizinilyticus	RecentAbx_binary	Y	-0.701814	0.932689	114	53	0.45338	0.722539
Clostridium_fessum	RecentAbx_binary	Y	-0.517624	0.685942	114	48	0.452195	0.722539
Phocaeicola_massiliensis	Trikafta	Y	0.379074	0.503955	114	15	0.453594	0.722539
Eggerthella_lenta	RecentAbx_binary	Y	-0.54497	0.73325	114	97	0.458996	0.72953
Clostridiales_bacterium	RecentAbx_binary	Y	-0.673999	0.918848	114	45	0.464809	0.731247
Lacrimispora_celerecrescens	Age	Age	-0.552786	0.749	114	69	0.463671	0.731247
Mediterraneibacter_butyricigenes	RecentAbx_binary	Y	-0.443445	0.605255	114	25	0.465331	0.731247
Klebsiella_pneumoniae	RecentAbx_binary	Y	0.465446	0.636337	114	23	0.46617	0.731247
Dorea_sp_AF24_7LB	Age	Age	-0.301457	0.407998	114	22	0.463093	0.731247
Mogibacterium_diversum	RecentAbx_binary	Y	-0.342919	0.467914	114	15	0.465216	0.731247
Lachnoclostridium_edouardi	Age	Age	-0.204501	0.281818	114	19	0.470841	0.736969
Eisenbergiella_tayi	RecentAbx_binary	Y	-0.308506	0.431179	114	17	0.475822	0.743149
Dorea_phocaeensis	RecentAbx_binary	Y	-0.26485	0.37148	114	12	0.477385	0.743976
Bifidobacterium_breve	RecentAbx_binary	Y	-0.350402	0.496659	114	23	0.48201	0.749563
Blautia_hydrogenotrophica	RecentAbx_binary	Y	-0.454531	0.64834	114	17	0.484846	0.752347
Bacteroides_uniformis	Age	Age	-0.496951	0.709748	114	77	0.486462	0.75271
Clostridium_sp_AF20_17LB	RecentAbx_binary	Y	-0.276048	0.395901	114	20	0.487171	0.75271
Eubacterium_ventriosum	Age	Age	-0.203327	0.295023	114	19	0.493816	0.754877
Clostridium_perfringens	RecentAbx_binary	Y	-0.573437	0.833937	114	29	0.493258	0.754877
Actinomyces_SGB17154	Age	Age	0.160977	0.233123	114	17	0.492617	0.754877
Roseburia_hominis	Trikafta	Y	0.702987	1.01415	114	65	0.489766	0.754877
Ruminococcus_lactaris	Age	Age	-0.230415	0.333346	114	19	0.492409	0.754877
Clostridia_unclassified_SGB4121	Trikafta	Y	0.391818	0.574523	114	59	0.496782	0.755296
Gordonibacter_pamelaeae	RecentAbx_binary	Y	-0.194547	0.291424	114	14	0.505807	0.755296
Flavonifractor_plautii	Trikafta	Y	0.535083	0.793939	114	91	0.501836	0.755296
Bilophila_wadsworthia	RecentAbx_binary	Y	-0.360061	0.532209	114	54	0.500193	0.755296
Streptococcus_sanguinis	Age	Age	-0.291832	0.437349	114	37	0.507374	0.755296
Blautia_hydrogenotrophica	Age	Age	0.299316	0.44805	114	17	0.506854	0.755296
Lacticaseibacillus_paracasei	Trikafta	Y	-0.280293	0.418211	114	14	0.504223	0.755296
Collinsella_sp_AF08_23	Trikafta	Y	-0.327908	0.480438	114	16	0.496388	0.755296
Collinsella_sp_AF08_23	Age	Age	-0.270723	0.397674	114	16	0.49801	0.755296
Corynebacterium_durum	Trikafta	Y	0.467982	0.69751	114	37	0.503782	0.755296
GGB58233_SGB79883	Age	Age	-0.106016	0.157115	114	18	0.503026	0.755296
Megasphaera_sp_MJR8396C	Trikafta	Y	0.352386	0.530192	114	19	0.507727	0.755296
Streptococcus_lutetiensis	RecentAbx_binary	Y	0.360811	0.53689	114	19	0.502968	0.755296
Parabacteroides_distasonis	Trikafta	Y	-0.551436	0.834009	114	76	0.50992	0.756995
Parasutterella_excrementihominis	RecentAbx_binary	Y	-0.534089	0.811166	114	47	0.511693	0.758064
Lactococcus_lactis	RecentAbx_binary	Y	0.391113	0.599121	114	37	0.51524	0.761751
Ruthenibacterium_lactatiformans	Trikafta	Y	0.647822	1.00727	114	67	0.52154	0.764593
Phocea_massiliensis	Age	Age	-0.230817	0.355743	114	46	0.519087	0.764593
Clostridium_disporicum	Trikafta	Y	-0.435162	0.676299	114	42	0.521387	0.764593
Streptococcus_anginosus	Trikafta	Y	-0.259797	0.406474	114	15	0.524163	0.764593
Streptococcus_anginosus	RecentAbx_binary	Y	-0.260364	0.404859	114	15	0.521517	0.764593
Actinomyces_graevenitzii	Age	Age	-0.170467	0.266252	114	21	0.524596	0.764593
Phocaeicola_massiliensis	Age	Age	-0.251866	0.392332	114	15	0.523025	0.764593
Longicatena_caecimuris	Trikafta	Y	0.36092	0.569174	114	29	0.52741	0.767141
Flavonifractor_plautii	RecentAbx_binary	Y	-0.494665	0.795193	114	91	0.535237	0.775393
Actinomyces_massiliensis	Age	Age	-0.201932	0.323519	114	31	0.535126	0.775393
Streptococcus_lutetiensis	Age	Age	0.17146	0.276833	114	19	0.536959	0.776327
Bittarella_massiliensis	RecentAbx_binary	Y	0.271943	0.44137	114	20	0.539082	0.777834
Collinsella_tanakaei	Trikafta	Y	-0.299059	0.486956	114	18	0.540482	0.778295
Collinsella_intestinalis	Trikafta	Y	0.351947	0.582155	114	30	0.546807	0.78583
GGB32463_SGB47515	Trikafta	Y	-0.353698	0.587317	114	18	0.54836	0.786492
Clostridia_bacterium_UC5_1_1D1	RecentAbx_binary	Y	0.493678	0.830271	114	64	0.553334	0.791774
Clostridium_sp_AT4	RecentAbx_binary	Y	-0.456613	0.771843	114	72	0.555342	0.791774
Dorea_sp_AF24_7LB	Trikafta	Y	0.409129	0.691255	114	22	0.555244	0.791774
Actinomyces_SGB17168	RecentAbx_binary	Y	-0.21023	0.362055	114	20	0.5627	0.797875
Clostridium_SGB6179	RecentAbx_binary	Y	0.456812	0.793929	114	34	0.56627	0.797875
Streptococcus_sp_A12	Trikafta	Y	0.441635	0.763616	114	28	0.564305	0.797875
Tyzzerella_nexilis	Age	Age	-0.253522	0.433839	114	38	0.561449	0.797875
GGB3293_SGB4348	Trikafta	Y	-0.275532	0.477132	114	18	0.564911	0.797875
Lactonifactor_sp_BIOML_A6	RecentAbx_binary	Y	-0.224781	0.38971	114	15	0.56527	0.797875
Clostridium_sp_AT4	Age	Age	-0.263355	0.457482	114	72	0.567467	0.798001
Streptococcus_thermophilus	Age	Age	0.270587	0.475626	114	77	0.572037	0.799055
Megasphaera_micronuciformis	Age	Age	-0.284421	0.502188	114	38	0.573562	0.799055
Sellimonas_intestinalis	RecentAbx_binary	Y	-0.436617	0.775958	114	49	0.574876	0.799055
Coprobacillus_cateniformis	Trikafta	Y	-0.33131	0.580989	114	15	0.56967	0.799055
Gordonibacter_urolithinfaciens	Trikafta	Y	0.18161	0.322718	114	22	0.574807	0.799055
Eubacterium_sp_AM28_29	Trikafta	Y	-0.111797	0.198059	114	12	0.573623	0.799055
Evtepia_gabavorous	RecentAbx_binary	Y	-0.540891	0.966696	114	39	0.577004	0.800468
GGB3433_SGB4573	RecentAbx_binary	Y	-0.283119	0.510762	114	31	0.580513	0.803788
Clostridium_scindens	RecentAbx_binary	Y	-0.567051	1.03569	114	61	0.585173	0.805086
Bacteroides_faecis	Trikafta	Y	-0.284142	0.518242	114	20	0.584645	0.805086
Clostridiales_bacterium_Choco116	Age	Age	0.23371	0.42561	114	22	0.584962	0.805086
Butyricicoccus_sp_AM29_23AC	Trikafta	Y	0.210292	0.384799	114	12	0.585924	0.805086
Prevotella_copri_clade_A	RecentAbx_binary	Y	-0.453008	0.83228	114	32	0.587509	0.805727
Clostridium_sp_AF36_4	RecentAbx_binary	Y	-0.146807	0.271523	114	13	0.589839	0.807385
Eggerthella_lenta	Trikafta	Y	0.390755	0.732216	114	97	0.594723	0.809329
Alistipes_shahii	RecentAbx_binary	Y	0.265718	0.49898	114	22	0.59561	0.809329
Erysipelatoclostridium_ramosum	Trikafta	Y	0.448056	0.841953	114	56	0.595756	0.809329
GGB9615_SGB15053	Trikafta	Y	-0.297052	0.556302	114	15	0.594514	0.809329
Clostridium_sp_AF27_2AA	Age	Age	-0.143717	0.270915	114	12	0.597994	0.81084
Clostridium_sp_AF36_4	Trikafta	Y	0.142942	0.271871	114	13	0.600168	0.812258
Dialister_invisus	Age	Age	-0.335622	0.643363	114	56	0.603935	0.814295
Collinsella_sp_AF08_23	RecentAbx_binary	Y	0.243406	0.467619	114	16	0.603934	0.814295
Alistipes_onderdonkii	Age	Age	-0.250543	0.487045	114	35	0.608891	0.819443
Dorea_phocaeensis	Age	Age	0.114184	0.223102	114	12	0.610867	0.820567
Clostridium_sp_AF20_17LB	Age	Age	0.131815	0.265944	114	20	0.621939	0.833884
Lachnoclostridium_edouardi	RecentAbx_binary	Y	0.204804	0.416376	114	19	0.623835	0.834873
Mogibacterium_diversum	Trikafta	Y	0.2287	0.469688	114	15	0.627348	0.838016
Clostridium_paraputrificum	RecentAbx_binary	Y	0.117195	0.241746	114	13	0.628791	0.838388
GGB3424_SGB4551	Age	Age	-0.113775	0.23618	114	17	0.631777	0.840812
Blautia_caecimuris	RecentAbx_binary	Y	0.42208	0.893687	114	75	0.637748	0.844867
GGB9581_SGB79823	Trikafta	Y	-0.218293	0.460055	114	19	0.636129	0.844867
Megasphaera_massiliensis	RecentAbx_binary	Y	0.27807	0.589829	114	14	0.638394	0.844867
Amedibacillus_dolichus	Age	Age	0.0912228	0.193581	114	12	0.639518	0.844867
Collinsella_tanakaei	Age	Age	0.147635	0.314997	114	18	0.641239	0.84559
Clostridium_sp_AF36_4	Age	Age	-0.0800184	0.172664	114	13	0.644769	0.84869
Bacteroides_finegoldii	RecentAbx_binary	Y	-0.206024	0.452305	114	13	0.6498	0.850648
Clostridium_paraputrificum	Age	Age	-0.0568649	0.12465	114	13	0.649148	0.850648
Faecalibacterium_SGB15346	RecentAbx_binary	Y	-0.175493	0.383797	114	18	0.648394	0.850648
Clostridium_innocuum	Trikafta	Y	-0.381312	0.843592	114	81	0.652196	0.851397
Faecalibacterium_prausnitzii	Trikafta	Y	-0.391591	0.867703	114	79	0.652737	0.851397
Haemophilus_parainfluenzae	Trikafta	Y	-0.350413	0.779735	114	41	0.654028	0.851537
Bacteroides_ovatus	Trikafta	Y	0.359006	0.80906	114	55	0.658161	0.852681
Faecalimonas_umbilicata	Age	Age	0.209102	0.475673	114	62	0.662011	0.852681
Enterocloster_asparagiformis	RecentAbx_binary	Y	0.292103	0.658074	114	31	0.658014	0.852681
Lactococcus_lactis	Trikafta	Y	-0.26828	0.610347	114	37	0.661199	0.852681
Eisenbergiella_massiliensis	RecentAbx_binary	Y	0.204803	0.462737	114	18	0.659056	0.852681
Streptococcus_mutans	Trikafta	Y	-0.176854	0.404917	114	12	0.663196	0.852681
Actinomyces_sp_S6_Spd3	Trikafta	Y	0.120634	0.275567	114	12	0.662445	0.852681
Streptococcus_thermophilus	RecentAbx_binary	Y	-0.341509	0.792551	114	77	0.667388	0.855016
Alistipes_onderdonkii	Trikafta	Y	0.30813	0.713285	114	35	0.666641	0.855016
Clostridium_methylpentosum	Trikafta	Y	-0.22135	0.516943	114	13	0.669446	0.85613
Escherichia_coli	Trikafta	Y	-0.349088	0.840826	114	87	0.678885	0.861323
Enterocloster_clostridioformis	RecentAbx_binary	Y	-0.35876	0.882511	114	62	0.68516	0.861323
Clostridium_scindens	Trikafta	Y	-0.425023	1.03496	114	61	0.68217	0.861323
Anaerostipes_caccae	Trikafta	Y	0.274035	0.680147	114	42	0.687862	0.861323
Veillonella_atypica	Age	Age	0.244728	0.584516	114	67	0.677134	0.861323
GGB9512_SGB14909	RecentAbx_binary	Y	0.260707	0.64603	114	17	0.687327	0.861323
Actinomyces_oris	Age	Age	0.151441	0.364986	114	44	0.679779	0.861323
Lachnospiraceae_bacterium_NSJ_29	RecentAbx_binary	Y	0.175422	0.428298	114	23	0.682938	0.861323
Actinomyces_SGB17154	RecentAbx_binary	Y	-0.134388	0.331706	114	17	0.686224	0.861323
Tyzzerella_nexilis	RecentAbx_binary	Y	-0.32913	0.812131	114	38	0.686097	0.861323
Anaeromassilibacillus_sp_An250	Age	Age	-0.144303	0.355054	114	21	0.685869	0.861323
Ruminococcus_bicirculans	RecentAbx_binary	Y	-0.310405	0.739556	114	17	0.675511	0.861323
GGB9512_SGB14909	Trikafta	Y	0.260828	0.651913	114	17	0.689911	0.862389
Clostridiaceae_bacterium_OM08_6BH	Age	Age	-0.11796	0.298639	114	23	0.694425	0.866527
Bacteroides_fragilis	Trikafta	Y	-0.396426	1.0173	114	74	0.697573	0.86895
Clostridium_methylpentosum	RecentAbx_binary	Y	0.197427	0.509008	114	13	0.698865	0.869055
Bacteroides_finegoldii	Trikafta	Y	-0.17373	0.458746	114	13	0.705661	0.875994
Blautia_sp_AF19_10LB	Age	Age	0.133946	0.356212	114	12	0.708347	0.877814
Streptococcus_sp_263_SSPC	RecentAbx_binary	Y	-0.182218	0.490274	114	19	0.710857	0.878049
Corynebacterium_durum	RecentAbx_binary	Y	-0.247728	0.666786	114	37	0.710976	0.878049
Bacteroides_stercoris	RecentAbx_binary	Y	0.385363	1.05492	114	53	0.715649	0.881318
Veillonella_atypica	Trikafta	Y	0.375277	1.02892	114	67	0.716071	0.881318
Lachnospira_SGB5077	Trikafta	Y	-0.210395	0.591499	114	13	0.722747	0.881997
Parasutterella_excrementihominis	Trikafta	Y	-0.28955	0.810005	114	47	0.721466	0.881997
Veillonella_ratti	Trikafta	Y	-0.254059	0.707008	114	28	0.720054	0.881997
Isoptericola_variabilis	RecentAbx_binary	Y	-0.15721	0.440702	114	28	0.721983	0.881997
Anaeromassilibacillus_sp_An250	RecentAbx_binary	Y	-0.191472	0.53193	114	21	0.719596	0.881997
Actinomyces_SGB17154	Trikafta	Y	-0.114023	0.331265	114	17	0.731384	0.891026
Enterocloster_asparagiformis	Age	Age	-0.139578	0.40672	114	31	0.732812	0.891258
Alistipes_shahii	Trikafta	Y	0.170417	0.507116	114	22	0.737493	0.891407
Bilophila_wadsworthia	Age	Age	-0.120344	0.363682	114	54	0.74187	0.891407
Collinsella_aerofaciens	Trikafta	Y	0.394522	1.19688	114	69	0.74234	0.891407
Klebsiella_pneumoniae	Trikafta	Y	0.228612	0.679364	114	23	0.737199	0.891407
Actinomyces_johnsonii	RecentAbx_binary	Y	-0.187809	0.564759	114	20	0.74011	0.891407
GGB9615_SGB15053	Age	Age	-0.101847	0.305673	114	15	0.740203	0.891407
Actinomyces_sp_ICM58	Trikafta	Y	0.16823	0.498641	114	20	0.736516	0.891407
GGB9632_SGB15089	Age	Age	-0.154902	0.470052	114	23	0.742839	0.891407
Bilophila_wadsworthia	Trikafta	Y	-0.173349	0.531129	114	54	0.744789	0.891956
Enterocloster_aldensis	RecentAbx_binary	Y	0.247993	0.762975	114	75	0.745774	0.891956
Dialister_pneumosintes	Age	Age	-0.125387	0.387118	114	17	0.747305	0.892304
Blautia_producta	Age	Age	0.154189	0.478882	114	65	0.748627	0.892403
Enterocloster_bolteae	RecentAbx_binary	Y	-0.206294	0.656231	114	97	0.753842	0.895653
Enterocloster_aldensis	Age	Age	-0.145303	0.459574	114	75	0.753145	0.895653
Dorea_sp_AF36_15AT	Trikafta	Y	0.10699	0.343452	114	24	0.756038	0.896783
Bacteroides_finegoldii	Age	Age	-0.109381	0.362305	114	13	0.763635	0.898783
Anaerostipes_caccae	Age	Age	-0.123889	0.412113	114	42	0.764903	0.898783
Dysosmobacter_welbionis	RecentAbx_binary	Y	-0.225662	0.745263	114	58	0.762643	0.898783
Megasphaera_micronuciformis	RecentAbx_binary	Y	0.279441	0.921189	114	38	0.76221	0.898783
Blautia_hansenii	Trikafta	Y	0.302581	0.993333	114	74	0.761268	0.898783
Eubacteriaceae_bacterium	RecentAbx_binary	Y	0.131714	0.439953	114	19	0.765214	0.898783
Parabacteroides_merdae	Age	Age	-0.177414	0.619931	114	59	0.775473	0.899898
Roseburia_sp_AF02_12	Age	Age	0.0960683	0.325386	114	24	0.768938	0.899898
Enterocloster_citroniae	Age	Age	-0.127664	0.447624	114	60	0.776659	0.899898
Veillonella_parvula	Age	Age	0.139128	0.491048	114	80	0.778182	0.899898
Phascolarctobacterium_faecium	Age	Age	0.124274	0.433439	114	17	0.775288	0.899898
Clostridium_perfringens	Age	Age	-0.124596	0.433552	114	29	0.775064	0.899898
Phocaeicola_dorei	Trikafta	Y	0.152297	0.534905	114	29	0.776415	0.899898
Megasphaera_sp_MJR8396C	RecentAbx_binary	Y	-0.148791	0.527938	114	19	0.778662	0.899898
GGB9632_SGB15089	Trikafta	Y	-0.182732	0.646904	114	23	0.778135	0.899898
Streptococcus_lutetiensis	Trikafta	Y	0.171282	0.580446	114	19	0.768484	0.899898
Anaeromassilibacillus_sp_An250	Trikafta	Y	0.148735	0.530974	114	21	0.77994	0.899931
Intestinibacter_SGB6139	Age	Age	-0.0690771	0.248259	114	14	0.782103	0.900982
Lacticaseibacillus_paracasei	Age	Age	-0.0636235	0.234217	114	14	0.786867	0.905023
Intestinibacter_bartlettii	Trikafta	Y	0.218934	0.817271	114	49	0.789345	0.906425
Bacteroides_xylanisolvens	Age	Age	0.0873907	0.333344	114	32	0.794159	0.907611
Butyricicoccus_sp_AM29_23AC	RecentAbx_binary	Y	0.100661	0.381823	114	12	0.792559	0.907611
Eubacterium_callanderi	RecentAbx_binary	Y	0.100253	0.382	114	16	0.793478	0.907611
Faecalimonas_umbilicata	Trikafta	Y	0.203935	0.788382	114	62	0.796406	0.90779
Butyricicoccus_SGB14985	RecentAbx_binary	Y	-0.157218	0.609154	114	27	0.796838	0.90779
Bacteroides_stercoris	Trikafta	Y	-0.263548	1.05458	114	53	0.803147	0.913436
Prevotella_copri_clade_A	Age	Age	0.165648	0.66612	114	32	0.804331	0.913436
Anaerococcus_obesiensis	RecentAbx_binary	Y	-0.0861852	0.352156	114	12	0.807117	0.91386
GGB58233_SGB79883	RecentAbx_binary	Y	0.0674198	0.275662	114	18	0.807243	0.91386
Gordonibacter_urolithinfaciens	RecentAbx_binary	Y	0.0778788	0.323324	114	22	0.810123	0.915681
Blautia_hydrogenotrophica	Trikafta	Y	-0.149837	0.647126	114	17	0.817349	0.920208
Streptococcus_gordonii	Trikafta	Y	-0.0955536	0.409357	114	15	0.815904	0.920208
GGB3746_SGB5089	RecentAbx_binary	Y	0.182852	0.796123	114	32	0.81878	0.920208
Ruminococcaceae_unclassified_SGB15265	Trikafta	Y	0.146277	0.638461	114	26	0.819241	0.920208
Actinomyces_naeslundii	RecentAbx_binary	Y	-0.0971349	0.428027	114	25	0.820895	0.92063
Clostridium_scindens	Age	Age	-0.150364	0.674552	114	61	0.824441	0.921736
Actinomyces_sp_ICM58	Age	Age	-0.0716321	0.320569	114	20	0.823982	0.921736
Erysipelatoclostridium_ramosum	Age	Age	0.117435	0.544315	114	56	0.829976	0.923621
Ruminococcus_gnavus	RecentAbx_binary	Y	-0.17676	0.838177	114	97	0.833367	0.923621
Sellimonas_intestinalis	Trikafta	Y	0.164536	0.774611	114	49	0.8322	0.923621
Longicatena_caecimuris	RecentAbx_binary	Y	0.119634	0.568849	114	29	0.833825	0.923621
Coprobacillus_cateniformis	RecentAbx_binary	Y	-0.116603	0.537392	114	15	0.828626	0.923621
Butyricicoccus_sp_AM29_23AC	Age	Age	0.0501981	0.23209	114	12	0.829629	0.923621
Anaerococcus_obesiensis	Age	Age	-0.037499	0.18158	114	12	0.83677	0.924041
Parasutterella_SGB9260	RecentAbx_binary	Y	0.158811	0.765935	114	34	0.836152	0.924041
Bacteroides_uniformis	RecentAbx_binary	Y	-0.198266	1.00529	114	77	0.844045	0.930566
Phocaeicola_massiliensis	RecentAbx_binary	Y	0.0975404	0.498435	114	15	0.845264	0.930566
Hungatella_hathewayi	Trikafta	Y	0.199429	1.06925	114	66	0.85242	0.935471
Bacteroides_caccae	Age	Age	-0.0816254	0.442125	114	28	0.854117	0.935471
Coprococcus_comes	Age	Age	-0.076776	0.416969	114	61	0.854532	0.935471
Anaerotignum_faecicola	Trikafta	Y	-0.108471	0.591774	114	13	0.854916	0.935471
Trueperella_pyogenes	RecentAbx_binary	Y	-0.129762	0.714605	114	35	0.856251	0.93551
Mogibacterium_diversum	Age	Age	0.0505951	0.291457	114	15	0.862805	0.938606
Lachnospira_pectinoschiza	Age	Age	-0.0428796	0.247246	114	28	0.862996	0.938606
Dysosmobacter_sp_NSJ_60	Trikafta	Y	0.0386458	0.219361	114	12	0.860507	0.938606
Phocaeicola_dorei	RecentAbx_binary	Y	-0.0896749	0.529894	114	29	0.865969	0.939017
Megasphaera_massiliensis	Trikafta	Y	0.100567	0.594454	114	14	0.865982	0.939017
Enterocloster_clostridioformis	Trikafta	Y	0.147019	0.885531	114	62	0.868466	0.940294
Intestinibacter_SGB6139	Trikafta	Y	0.0809431	0.49563	114	14	0.870608	0.941198
Clostridium_sp_NSJ_42	Age	Age	-0.0556694	0.344726	114	16	0.872005	0.941294
Bacteroides_ovatus	Age	Age	-0.0813431	0.538166	114	55	0.880399	0.94252
Eubacterium_ramulus	RecentAbx_binary	Y	-0.177463	1.17343	114	62	0.880069	0.94252
Clostridium_symbiosum	Age	Age	-0.089019	0.576419	114	75	0.877845	0.94252
Actinomyces_graevenitzii	RecentAbx_binary	Y	0.0602081	0.401195	114	21	0.880994	0.94252
Clostridium_sp_AF27_2AA	RecentAbx_binary	Y	0.0738269	0.474314	114	12	0.876595	0.94252
Lactonifactor_sp_BIOML_A6	Age	Age	-0.0370184	0.242136	114	15	0.879009	0.94252
Klebsiella_pneumoniae	Age	Age	0.0479329	0.333795	114	23	0.886419	0.946917
Blautia_producta	Trikafta	Y	-0.0961373	0.698014	114	65	0.890719	0.948695
Clostridium_sp_C5_48	RecentAbx_binary	Y	0.0653592	0.469484	114	26	0.889535	0.948695
Lacrimispora_amygdalina	Trikafta	Y	-0.0735628	0.568254	114	44	0.897248	0.954237
Veillonella_dispar	Age	Age	-0.0767443	0.647558	114	70	0.906135	0.955766
Blautia_hansenii	Age	Age	0.0809036	0.673951	114	74	0.90486	0.955766
Lachnospira_SGB5077	Age	Age	0.034994	0.282105	114	13	0.901505	0.955766
Phascolarctobacterium_faecium	Trikafta	Y	0.069863	0.594341	114	17	0.90665	0.955766
Ruminococcus_bicirculans	Trikafta	Y	-0.0904787	0.748671	114	17	0.904047	0.955766
Streptococcus_mutans	RecentAbx_binary	Y	-0.0487326	0.402669	114	12	0.903895	0.955766
Clostridiales_bacterium_Choco116	Trikafta	Y	-0.0682289	0.596831	114	22	0.909204	0.957056
Intestinibacter_SGB6139	RecentAbx_binary	Y	0.0502869	0.467768	114	14	0.914597	0.960385
Clostridium_phoceensis	RecentAbx_binary	Y	0.0426596	0.398917	114	19	0.915033	0.960385
Rothia_mucilaginosa	Age	Age	-0.0420973	0.399245	114	43	0.916438	0.960459
Bacteroides_fragilis	RecentAbx_binary	Y	-0.0974756	1.01137	114	74	0.923396	0.96238
Actinomyces_oris	RecentAbx_binary	Y	-0.0611747	0.615207	114	44	0.920972	0.96238
Bacteroides_faecis	Age	Age	0.0394968	0.425517	114	20	0.92629	0.96238
Anaerotignum_lactatifermentans	Age	Age	0.0316958	0.336248	114	33	0.925229	0.96238
Dorea_sp_AF36_15AT	Age	Age	-0.0199671	0.210337	114	24	0.924705	0.96238
Bacteroides_xylanisolvens	RecentAbx_binary	Y	0.0482332	0.503798	114	32	0.923909	0.96238
Hungatella_hathewayi	RecentAbx_binary	Y	-0.0907755	1.02872	114	66	0.929848	0.963296
Lactiplantibacillus_plantarum	Age	Age	-0.0174537	0.195049	114	15	0.92886	0.963296
Trueperella_pyogenes	Trikafta	Y	0.0527496	0.714522	114	35	0.941292	0.968186
GGB3424_SGB4551	RecentAbx_binary	Y	0.0285899	0.379263	114	17	0.940048	0.968186
Bacteroides_thetaiotaomicron	Trikafta	Y	0.076677	0.976044	114	45	0.937534	0.968186
Amedibacillus_dolichus	RecentAbx_binary	Y	0.0250619	0.321485	114	12	0.938005	0.968186
Lactonifactor_sp_BIOML_A6	Trikafta	Y	0.0290628	0.391326	114	15	0.940941	0.968186
Anaerotignum_faecicola	Age	Age	0.0287991	0.409534	114	13	0.944157	0.969747
Collinsella_intestinalis	Age	Age	-0.0232918	0.364437	114	30	0.949279	0.97269
Longicatena_caecimuris	Age	Age	-0.0230815	0.364412	114	29	0.949723	0.97269
Turicibacter_sanguinis	Age	Age	-0.0210894	0.443324	114	47	0.962218	0.983275
Clostridiales_bacterium_Choco116	RecentAbx_binary	Y	-0.0279292	0.597192	114	22	0.96279	0.983275
Clostridium_sp_AF27_2AA	Trikafta	Y	0.02168	0.485754	114	12	0.964489	0.983615
Actinomyces_sp_S6_Spd3	Age	Age	0.00910738	0.213995	114	12	0.966178	0.983944
Blautia_sp_AF19_10LB	Trikafta	Y	0.0212827	0.599353	114	12	0.971743	0.988213
Dorea_formicigenerans	Trikafta	Y	-0.0143447	0.541062	114	62	0.9789	0.994087
Acidaminococcus_intestini	Age	Age	0.0159048	0.659498	114	30	0.980817	0.994632
Veillonella_parvula	Trikafta	Y	0.0183652	0.865774	114	80	0.983119	0.995563
Blautia_hansenii	RecentAbx_binary	Y	0.00726472	0.995354	114	74	0.99419	0.997552
Blautia_obeum	Trikafta	Y	0.00410488	0.783128	114	83	0.995828	0.997552
Candidatus_Cibiobacter_qucibialis	Trikafta	Y	-0.00933302	0.954237	114	60	0.992215	0.997552
Sutterella_wadsworthensis	Age	Age	-0.00402864	0.427404	114	22	0.992508	0.997552
GGB3746_SGB5089	Age	Age	-0.00529058	0.428128	114	32	0.990184	0.997552
Eubacteriaceae_bacterium	Age	Age	-0.00125919	0.260889	114	19	0.996166	0.997552
Blautia_faecicola	RecentAbx_binary	Y	-0.0120181	0.714348	114	23	0.986611	0.997552
Eubacterium_sp_AM28_29	Age	Age	0.00168284	0.168608	114	12	0.992061	0.997552
Streptococcus_sanguinis	RecentAbx_binary	Y	0.000991753	0.739386	114	37	0.998932	0.998932

## Sheet: TableS3
Supplemental Table S3. Differentially Abundant Species with Respect to ELX/TEZ/IVA
MaAsLin2 output of species that were differentially abundant with respect to ELX/TEZ/IVA (Trikafta) (FDR<0.10). Graphical representation of these data is Fig. 4A-B and Fig. S5.
feature	metadata	value	coef	stderr	N	N.not.0	pval	qval
Butyricicoccus_SGB14985	Trikafta	Y	-2.60321	0.641631	114	27	9.93369e-05	0.0223744
Roseburia_faecis	Trikafta	Y	2.878	0.738829	114	74	0.000176982	0.0254854
Staphylococcus_aureus	Trikafta	Y	-1.28729	0.359546	114	15	0.00052965	0.042372
Bifidobacterium_breve	Trikafta	Y	-1.72495	0.497872	114	23	0.00078149	0.050193
Blautia_faecicola	Trikafta	Y	2.42689	0.715309	114	23	0.000975974	0.050193
Clostridium_sp_AT4	Trikafta	Y	2.54702	0.78207	114	72	0.00153637	0.0670496
GGB3433_SGB4573	Trikafta	Y	1.71251	0.530892	114	31	0.00169842	0.0679367
Clostridia_unclassified_SGB4447	Trikafta	Y	1.12302	0.382638	114	16	0.00412835	0.0919622
Enterocloster_citroniae	Trikafta	Y	2.16561	0.738865	114	60	0.00417587	0.0919622
Dorea_longicatena	Trikafta	Y	2.10052	0.720434	114	82	0.00434525	0.0919622
Faecalicatena_fissicatena	Trikafta	Y	2.5925	0.892154	114	39	0.00447038	0.0919622
Lawsonella_SGB3665	Trikafta	Y	-1.38027	0.454245	114	21	0.00302873	0.0919622
Tyzzerella_nexilis	Trikafta	Y	-2.50254	0.857153	114	38	0.00432349	0.0919622
GGB3606_SGB4870	Trikafta	Y	-1.7179	0.590599	114	21	0.00444375	0.0919622
Adlercreutzia_equolifaciens	Trikafta	Y	1.31221	0.434926	114	24	0.00320678	0.0919622
Clostridium_phoceensis	Trikafta	Y	1.18867	0.401769	114	19	0.00383431	0.0919622
Clostridium_sp_AM33_3	Trikafta	Y	0.876675	0.288026	114	18	0.00296043	0.0919622

## Sheet: TableS4
Supplemental Table S4. MaAsLin2 Results Across Taxonomic Levels
Complete MaAsLin2 output of complete taxonomy from Metaphlan4. As noted in the manuscript, ELX/TEZ/IVA, age, and recent antibiotic exposure were specified as fixed effects. Subject ID was specified as a random effect due to multiple samples from the same subject.
feature	metadata	value	coef	stderr	N	N.not.0	pval	qval
k__Bacteria.p__Firmicutes.c__Clostridia.o__Clostridiales.f__Lachnospiraceae.g__Anaerobutyricum	RecentAbx_binary	Y	-3.15056	0.702403	114	93	1.83421e-05	0.0199195
k__Bacteria.p__Firmicutes.c__Clostridia.o__Clostridiales.f__Lachnospiraceae.g__Anaerobutyricum.s__Anaerobutyricum_hallii	RecentAbx_binary	Y	-3.15056	0.702403	114	93	1.83421e-05	0.0199195
k__Bacteria.p__Firmicutes.c__Clostridia.o__Clostridiales.f__Ruminococcaceae	Age	Age	-1.31312	0.295167	114	111	4.70729e-05	0.0299983
k__Bacteria.p__Firmicutes.c__Clostridia.o__Clostridiales.f__Lachnospiraceae.g__Roseburia	RecentAbx_binary	Y	-3.16398	0.787177	114	89	0.000108276	0.0299983
k__Bacteria.p__Firmicutes.c__Clostridia.o__Clostridiales.f__Lachnospiraceae.g__Anaerostipes.s__Anaerostipes_hadrus	RecentAbx_binary	Y	-3.22099	0.809251	114	96	0.000124302	0.0299983
k__Bacteria.p__Firmicutes.c__Clostridia.o__Clostridiales.f__Lachnospiraceae.g__Lachnospiraceae_unclassified.s__Lachnospiraceae_bacterium	RecentAbx_binary	Y	-2.91832	0.7172	114	87	8.93868e-05	0.0299983
k__Bacteria.p__Firmicutes.c__Clostridia.o__Clostridiales.f__Lachnospiraceae.g__Anaerostipes.s__Anaerostipes_hadrus.t__SGB4540_group	RecentAbx_binary	Y	-3.22099	0.809251	114	96	0.000124302	0.0299983
k__Bacteria.p__Firmicutes.c__Clostridia.o__Clostridiales.f__Clostridiaceae.g__Butyricicoccus.s__Butyricicoccus_SGB14985	Trikafta	Y	-2.60321	0.641631	114	27	9.93369e-05	0.0299983
k__Bacteria.p__Firmicutes.c__Clostridia.o__Clostridiales.f__Clostridiaceae.g__Butyricicoccus.s__Butyricicoccus_SGB14985.t__SGB14985_group	Trikafta	Y	-2.60321	0.641631	114	27	9.93369e-05	0.0299983
k__Bacteria.p__Firmicutes.c__Clostridia.o__Clostridiales.f__Lachnospiraceae.g__Roseburia.s__Roseburia_faecis	Trikafta	Y	2.878	0.738829	114	74	0.000176982	0.0349459
k__Bacteria.p__Firmicutes.c__Clostridia.o__Clostridiales.f__Lachnospiraceae.g__Roseburia.s__Roseburia_faecis.t__SGB4925	Trikafta	Y	2.878	0.738829	114	74	0.000176982	0.0349459
k__Bacteria.p__Firmicutes.c__Clostridia.o__Clostridiales.f__Lachnospiraceae.g__Blautia.s__Blautia_faecis	RecentAbx_binary	Y	-2.31332	0.614953	114	96	0.000272257	0.0370764
k__Bacteria.p__Firmicutes.c__Clostridia.o__Clostridiales.f__Lachnospiraceae.g__Blautia.s__Blautia_faecis.t__SGB4820	RecentAbx_binary	Y	-2.31332	0.614953	114	96	0.000272257	0.0370764
k__Bacteria.p__Firmicutes.c__Clostridia.o__Clostridiales.f__Ruminococcaceae.g__Faecalibacterium.s__Faecalibacterium_prausnitzii.t__SGB15316_group	Age	Age	-1.79713	0.461059	114	55	0.000273123	0.0370764
k__Bacteria.p__Firmicutes.c__Clostridia.o__Clostridiales.f__Lachnospiraceae.g__Dorea.s__Dorea_formicigenerans	RecentAbx_binary	Y	-2.06997	0.541696	114	62	0.000224002	0.0370764
k__Bacteria.p__Firmicutes.c__Clostridia.o__Clostridiales.f__Lachnospiraceae.g__Dorea.s__Dorea_formicigenerans.t__SGB4575	RecentAbx_binary	Y	-2.06997	0.541696	114	62	0.000224002	0.0370764
k__Bacteria.p__Actinobacteria.c__Actinobacteria.o__Actinomycetales.f__Actinomycetaceae.g__Actinomyces	Trikafta	Y	2.55204	0.680969	114	80	0.000297439	0.0380022
k__Bacteria.p__Firmicutes.c__Clostridia.o__Clostridiales.f__Clostridiaceae.g__Clostridiaceae_unclassified	RecentAbx_binary	Y	-3.5297	0.984313	114	82	0.000505563	0.0479333
k__Bacteria.p__Firmicutes.c__Clostridia.o__Clostridiales.f__Lachnospiraceae.g__Mediterraneibacter.s__Ruminococcus_torques	RecentAbx_binary	Y	-2.60107	0.725004	114	93	0.0004997	0.0479333
k__Bacteria.p__Firmicutes.c__Clostridia.o__Clostridiales.f__Lachnospiraceae.g__Lachnospiraceae_unclassified.s__Lachnospiraceae_bacterium.t__SGB4744	Trikafta	Y	1.194	0.332966	114	15	0.000517478	0.0479333
k__Bacteria.p__Firmicutes.c__Bacilli.o__Bacillales.f__Staphylococcaceae	Trikafta	Y	-1.28729	0.359546	114	15	0.00052965	0.0479333
k__Bacteria.p__Firmicutes.c__Bacilli.o__Bacillales.f__Staphylococcaceae.g__Staphylococcus	Trikafta	Y	-1.28729	0.359546	114	15	0.00052965	0.0479333
k__Bacteria.p__Firmicutes.c__Bacilli.o__Bacillales.f__Staphylococcaceae.g__Staphylococcus.s__Staphylococcus_aureus	Trikafta	Y	-1.28729	0.359546	114	15	0.00052965	0.0479333
k__Bacteria.p__Firmicutes.c__Bacilli.o__Bacillales.f__Staphylococcaceae.g__Staphylococcus.s__Staphylococcus_aureus.t__SGB7852	Trikafta	Y	-1.28729	0.359546	114	15	0.00052965	0.0479333
k__Bacteria.p__Firmicutes.c__Clostridia.o__Clostridiales.f__Lachnospiraceae.g__Roseburia	Trikafta	Y	2.77727	0.7886	114	89	0.000640917	0.0514086
k__Bacteria.p__Firmicutes.c__Clostridia.o__Clostridiales.f__Lachnospiraceae.g__Roseburia.s__Roseburia_sp_AF02_12	RecentAbx_binary	Y	-2.04644	0.585447	114	24	0.000685479	0.0514086
k__Bacteria.p__Firmicutes.c__Clostridia.o__Clostridiales.f__Clostridiaceae.g__Clostridiaceae_unclassified.s__Clostridiaceae_bacterium	Age	Age	-1.88174	0.535732	114	79	0.000948919	0.0514086
k__Bacteria.p__Firmicutes.c__Clostridia.o__Clostridiales.f__Lachnospiraceae.g__Roseburia.s__Roseburia_sp_AF02_12.t__SGB4938	RecentAbx_binary	Y	-2.04644	0.585447	114	24	0.000685479	0.0514086
k__Bacteria.p__Firmicutes.c__CFGB3053	RecentAbx_binary	Y	-2.66832	0.788747	114	56	0.000994089	0.0514086
k__Bacteria.p__Firmicutes.c__CFGB3053.o__OFGB3053	RecentAbx_binary	Y	-2.66832	0.788747	114	56	0.000994089	0.0514086
k__Bacteria.p__Firmicutes.c__CFGB3053.o__OFGB3053.f__FGB3053	RecentAbx_binary	Y	-2.66832	0.788747	114	56	0.000994089	0.0514086
k__Bacteria.p__Firmicutes.c__CFGB3053.o__OFGB3053.f__FGB3053.g__GGB9581	RecentAbx_binary	Y	-2.66832	0.788747	114	56	0.000994089	0.0514086
k__Bacteria.p__Actinobacteria.c__Actinobacteria.o__Bifidobacteriales.f__Bifidobacteriaceae.g__Bifidobacterium.s__Bifidobacterium_breve	Trikafta	Y	-1.72495	0.497872	114	23	0.00078149	0.0514086
k__Bacteria.p__Actinobacteria.c__Actinobacteria.o__Bifidobacteriales.f__Bifidobacteriaceae.g__Bifidobacterium.s__Bifidobacterium_breve.t__SGB17247	Trikafta	Y	-1.72495	0.497872	114	23	0.00078149	0.0514086
k__Bacteria.p__Firmicutes.c__Firmicutes_unclassified	Age	Age	-1.32657	0.370667	114	33	0.000741539	0.0514086
k__Bacteria.p__Firmicutes.c__Firmicutes_unclassified.o__Firmicutes_unclassified	Age	Age	-1.32657	0.370667	114	33	0.000741539	0.0514086
k__Bacteria.p__Firmicutes.c__Firmicutes_unclassified.o__Firmicutes_unclassified.f__Firmicutes_unclassified	Age	Age	-1.32657	0.370667	114	33	0.000741539	0.0514086
k__Bacteria.p__Firmicutes.c__Firmicutes_unclassified.o__Firmicutes_unclassified.f__Firmicutes_unclassified.g__Firmicutes_unclassified	Age	Age	-1.32657	0.370667	114	33	0.000741539	0.0514086
k__Bacteria.p__Firmicutes.c__Firmicutes_unclassified.o__Firmicutes_unclassified.f__Firmicutes_unclassified.g__Firmicutes_unclassified.s__Firmicutes_bacterium_AF16_15	Age	Age	-1.24497	0.355517	114	33	0.000929896	0.0514086
k__Bacteria.p__Firmicutes.c__Firmicutes_unclassified.o__Firmicutes_unclassified.f__Firmicutes_unclassified.g__Firmicutes_unclassified.s__Firmicutes_bacterium_AF16_15.t__SGB4993	Age	Age	-1.24497	0.355517	114	33	0.000929896	0.0514086
k__Bacteria.p__Firmicutes.c__Clostridia.o__Clostridiales.f__Lachnospiraceae.g__Blautia.s__Blautia_faecicola	Trikafta	Y	2.42689	0.715309	114	23	0.000975974	0.0514086
k__Bacteria.p__Firmicutes.c__Clostridia.o__Clostridiales.f__Lachnospiraceae.g__Blautia.s__Blautia_faecicola.t__SGB4867	Trikafta	Y	2.42689	0.715309	114	23	0.000975974	0.0514086
k__Bacteria.p__Firmicutes.c__Clostridia.o__Clostridiales.f__Clostridiaceae.g__Clostridiaceae_unclassified.s__Clostridiaceae_bacterium	RecentAbx_binary	Y	-3.36755	1.00115	114	79	0.00107169	0.0541326
k__Bacteria.p__Firmicutes.c__Bacilli.o__Lactobacillales.f__Enterococcaceae	RecentAbx_binary	Y	2.50918	0.767706	114	48	0.00144581	0.0682672
k__Bacteria.p__Firmicutes.c__Bacilli.o__Lactobacillales.f__Enterococcaceae.g__Enterococcus	RecentAbx_binary	Y	2.50918	0.767706	114	48	0.00144581	0.0682672
k__Bacteria.p__Firmicutes.c__Clostridia.o__Clostridiales.f__Lachnospiraceae.g__Mediterraneibacter.s__Ruminococcus_torques.t__SGB4563_group	Age	Age	-1.46934	0.436153	114	72	0.00140672	0.0682672
k__Bacteria.p__Firmicutes.c__Clostridia.o__Clostridiales.f__Clostridiaceae.g__Clostridium.s__Clostridium_sp_AT4	Trikafta	Y	2.54702	0.78207	114	72	0.00153637	0.0687705
k__Bacteria.p__Firmicutes.c__Clostridia.o__Clostridiales.f__Clostridiaceae.g__Clostridium.s__Clostridium_sp_AT4.t__SGB4753	Trikafta	Y	2.54702	0.78207	114	72	0.00153637	0.0687705
k__Bacteria.p__Firmicutes.c__Clostridia.o__Clostridiales.f__Lachnospiraceae.g__Roseburia.s__Roseburia_hominis	RecentAbx_binary	Y	-3.27422	1.01034	114	65	0.00158311	0.0687705
k__Bacteria.p__Firmicutes.c__Clostridia.o__Clostridiales.f__Lachnospiraceae.g__Roseburia.s__Roseburia_hominis.t__SGB4936	RecentAbx_binary	Y	-3.27422	1.01034	114	65	0.00158311	0.0687705
k__Bacteria.p__Firmicutes.c__Clostridia.o__Clostridiales.f__Lachnospiraceae.g__GGB3433	Trikafta	Y	1.71251	0.530892	114	31	0.00169842	0.069603
k__Bacteria.p__Firmicutes.c__Clostridia.o__Clostridiales.f__Lachnospiraceae.g__GGB3433.s__GGB3433_SGB4573	Trikafta	Y	1.71251	0.530892	114	31	0.00169842	0.069603
k__Bacteria.p__Firmicutes.c__Clostridia.o__Clostridiales.f__Lachnospiraceae.g__GGB3433.s__GGB3433_SGB4573.t__SGB4573_group	Trikafta	Y	1.71251	0.530892	114	31	0.00169842	0.069603
k__Bacteria.p__Firmicutes.c__Clostridia.o__Clostridiales.f__Lachnospiraceae.g__Lachnospiraceae_unclassified.s__Lachnospiraceae_bacterium.t__SGB4750	RecentAbx_binary	Y	-2.09471	0.653043	114	45	0.00175479	0.0705816
k__Bacteria.p__Firmicutes.c__Clostridia.o__Clostridiales.f__Lachnospiraceae.g__Anaerostipes	RecentAbx_binary	Y	-2.10425	0.665216	114	106	0.00204454	0.0752667
k__Bacteria.p__Firmicutes.c__Clostridia.o__Clostridiales.f__Lachnospiraceae.g__Faecalicatena	Trikafta	Y	2.65119	0.833657	114	69	0.00193753	0.0752667
k__Bacteria.p__Firmicutes.c__Clostridia.o__Clostridiales.f__Lachnospiraceae.g__Faecalicatena.s__Faecalicatena_fissicatena	Age	Age	-1.94987	0.603803	114	39	0.00201742	0.0752667
k__Bacteria.p__Firmicutes.c__Clostridia.o__Clostridiales.f__Lachnospiraceae.g__Anaerobutyricum.s__Anaerobutyricum_hallii.t__SGB4532	RecentAbx_binary	Y	-2.66942	0.843591	114	69	0.00201903	0.0752667
k__Bacteria.p__Firmicutes.c__Clostridia.o__Clostridiales.f__Lachnospiraceae.g__Lachnospiraceae_unclassified.s__Lachnospiraceae_bacterium.t__SGB4964	RecentAbx_binary	Y	-2.67452	0.84346	114	43	0.00196992	0.0752667
k__Bacteria.p__Firmicutes.c__Clostridia.o__Clostridiales.f__Clostridiaceae.g__Clostridiaceae_unclassified.s__Clostridiaceae_bacterium.t__SGB4269	Age	Age	-1.6669	0.518595	114	62	0.00218963	0.0755312
k__Bacteria.p__Actinobacteria.c__Actinobacteria.o__Corynebacteriales.f__Lawsonellaceae	Trikafta	Y	-1.68953	0.539458	114	23	0.0022256	0.0755312
k__Bacteria.p__Actinobacteria.c__Actinobacteria.o__Corynebacteriales.f__Lawsonellaceae.g__Lawsonella	Trikafta	Y	-1.68953	0.539458	114	23	0.0022256	0.0755312
k__Bacteria.p__Firmicutes.c__Bacilli.o__Lactobacillales.f__Lactobacillaceae.g__Limosilactobacillus.s__Limosilactobacillus_fermentum	Age	Age	0.971521	0.310095	114	17	0.00221806	0.0755312
k__Bacteria.p__Firmicutes.c__Bacilli.o__Lactobacillales.f__Lactobacillaceae.g__Limosilactobacillus.s__Limosilactobacillus_fermentum.t__SGB7106	Age	Age	0.971521	0.310095	114	17	0.00221806	0.0755312
k__Bacteria.p__Firmicutes.c__Clostridia.o__Clostridiales.f__Clostridiaceae.g__Clostridiaceae_unclassified	Age	Age	-1.735	0.540718	114	82	0.00229379	0.0766479
k__Bacteria.p__Firmicutes.c__Clostridia.o__Clostridiales.f__Lachnospiraceae.g__Roseburia.s__Roseburia_faecis	RecentAbx_binary	Y	-2.20047	0.711128	114	74	0.00251022	0.0803756
k__Bacteria.p__Firmicutes.c__Clostridia.o__Clostridiales.f__Lachnospiraceae.g__Roseburia.s__Roseburia_faecis.t__SGB4925	RecentAbx_binary	Y	-2.20047	0.711128	114	74	0.00251022	0.0803756
k__Bacteria.p__Firmicutes.c__Clostridia.o__Clostridiales.f__Lachnospiraceae.g__Lachnospiraceae_unclassified.s__Lachnospiraceae_bacterium.t__SGB4750	Age	Age	-1.17781	0.370651	114	45	0.00251636	0.0803756
k__Bacteria.p__Firmicutes.c__Clostridia.o__Clostridiales.f__Clostridiaceae.g__Clostridium	Trikafta	Y	1.98624	0.646726	114	104	0.00272944	0.085918
k__Bacteria.p__Firmicutes.c__Clostridia.o__Clostridiales.f__Lachnospiraceae.g__Faecalicatena.s__Faecalicatena_fissicatena.t__SGB4871_group	Age	Age	-1.87976	0.608771	114	38	0.00305379	0.0896328
k__Bacteria.p__Actinobacteria.c__Actinobacteria.o__Corynebacteriales.f__Lawsonellaceae.g__Lawsonella.s__Lawsonella_SGB3665	Trikafta	Y	-1.38027	0.454245	114	21	0.00302873	0.0896328
k__Bacteria.p__Actinobacteria.c__Actinobacteria.o__Corynebacteriales.f__Lawsonellaceae.g__Lawsonella.s__Lawsonella_SGB3665.t__SGB3665	Trikafta	Y	-1.38027	0.454245	114	21	0.00302873	0.0896328
k__Bacteria.p__Firmicutes.c__Clostridia.o__Clostridiales.f__Clostridiaceae.g__Clostridium.s__Clostridium_sp_AM33_3	Trikafta	Y	0.876675	0.288026	114	18	0.00296043	0.0896328
k__Bacteria.p__Firmicutes.c__Clostridia.o__Clostridiales.f__Clostridiaceae.g__Clostridium.s__Clostridium_sp_AM33_3.t__SGB4711	Trikafta	Y	0.876675	0.288026	114	18	0.00296043	0.0896328
k__Bacteria.p__Firmicutes.c__Clostridia.o__Clostridiales.f__Lachnospiraceae	Trikafta	Y	1.15681	0.400127	114	113	0.00462659	0.0903203
k__Bacteria.p__Firmicutes.c__Negativicutes.o__Veillonellales.f__Veillonellaceae.g__Dialister	RecentAbx_binary	Y	-3.04612	1.01886	114	59	0.00345418	0.0903203
k__Bacteria.p__Actinobacteria.c__Actinobacteria.o__Actinomycetales	Trikafta	Y	2.01877	0.67628	114	87	0.00354981	0.0903203
k__Bacteria.p__Firmicutes.c__Clostridia.o__Clostridiales.f__Oscillospiraceae	Age	Age	-1.56032	0.5095	114	61	0.00338051	0.0903203
k__Bacteria.p__Actinobacteria.c__Actinobacteria.o__Actinomycetales.f__Actinomycetaceae	Trikafta	Y	2.01877	0.67628	114	87	0.00354981	0.0903203
k__Bacteria.p__Firmicutes.c__Clostridia.o__Clostridiales.f__Lachnospiraceae.g__Mediterraneibacter	Trikafta	Y	2.08122	0.717863	114	107	0.00451751	0.0903203
k__Bacteria.p__Firmicutes.c__Clostridia.o__Clostridiales.f__Lachnospiraceae.g__Mediterraneibacter.s__Ruminococcus_torques	Age	Age	-1.29118	0.431537	114	93	0.00420462	0.0903203
k__Bacteria.p__Firmicutes.c__Clostridia.o__Clostridia_unclassified.f__Clostridia_unclassified.g__Clostridia_unclassified.s__Clostridia_unclassified_SGB4447	Trikafta	Y	1.12302	0.382638	114	16	0.00412835	0.0903203
k__Bacteria.p__Firmicutes.c__Clostridia.o__Clostridiales.f__Lachnospiraceae.g__Enterocloster.s__Enterocloster_citroniae	Trikafta	Y	2.16561	0.738865	114	60	0.00417587	0.0903203
k__Bacteria.p__Firmicutes.c__Bacilli.o__Lactobacillales.f__Streptococcaceae.g__Streptococcus.s__Streptococcus_salivarius	RecentAbx_binary	Y	-2.31966	0.794219	114	92	0.00425625	0.0903203
k__Bacteria.p__Firmicutes.c__Clostridia.o__Clostridia_unclassified.f__Clostridia_unclassified.g__Clostridia_unclassified.s__Clostridia_unclassified_SGB4447.t__SGB4447	Trikafta	Y	1.12302	0.382638	114	16	0.00412835	0.0903203
k__Bacteria.p__Firmicutes.c__Clostridia.o__Clostridiales.f__Lachnospiraceae.g__Enterocloster.s__Enterocloster_citroniae.t__SGB4761	Trikafta	Y	2.16561	0.738865	114	60	0.00417587	0.0903203
k__Bacteria.p__Firmicutes.c__Bacilli.o__Lactobacillales.f__Streptococcaceae.g__Streptococcus.s__Streptococcus_salivarius.t__SGB8007_group	RecentAbx_binary	Y	-2.31966	0.794219	114	92	0.00425625	0.0903203
k__Bacteria.p__Firmicutes.c__Clostridia.o__Clostridiales.f__Lachnospiraceae.g__Dorea.s__Dorea_longicatena	Trikafta	Y	2.10052	0.720434	114	82	0.00434525	0.0903203
k__Bacteria.p__Actinobacteria.c__Actinobacteria.o__Bifidobacteriales.f__Bifidobacteriaceae.g__Bifidobacterium.s__Bifidobacterium_pseudocatenulatum	Age	Age	-1.93817	0.646293	114	73	0.00422308	0.0903203
k__Bacteria.p__Firmicutes.c__Bacilli.o__Lactobacillales.f__Enterococcaceae.g__Enterococcus.s__Enterococcus_faecium	RecentAbx_binary	Y	2.0619	0.713671	114	34	0.0046574	0.0903203
k__Bacteria.p__Actinobacteria.c__Actinobacteria.o__Bifidobacteriales.f__Bifidobacteriaceae.g__Bifidobacterium.s__Bifidobacterium_pseudocatenulatum.t__SGB17237	Age	Age	-1.93817	0.646293	114	73	0.00422308	0.0903203
k__Bacteria.p__Firmicutes.c__Bacilli.o__Lactobacillales.f__Enterococcaceae.g__Enterococcus.s__Enterococcus_faecium.t__SGB7967	RecentAbx_binary	Y	2.0619	0.713671	114	34	0.0046574	0.0903203
k__Bacteria.p__Firmicutes.c__Bacilli.o__Lactobacillales.f__Lactobacillaceae	Age	Age	1.72712	0.575201	114	60	0.00408991	0.0903203
k__Bacteria.p__Firmicutes.c__Clostridia.o__Clostridiales.f__Ruminococcaceae.g__Faecalibacterium	Age	Age	-1.53236	0.500774	114	80	0.0034743	0.0903203
k__Bacteria.p__Firmicutes.c__Clostridia.o__Clostridiales.f__Lachnospiraceae.g__Eisenbergiella	Age	Age	-0.965866	0.31809	114	30	0.00357654	0.0903203
k__Bacteria.p__Actinobacteria.c__Coriobacteriia.o__Coriobacteriales.f__Coriobacteriaceae.g__Collinsella	RecentAbx_binary	Y	-2.57161	0.8894	114	85	0.00463511	0.0903203
k__Bacteria.p__Firmicutes.c__Clostridia.o__Clostridiales.f__Lachnospiraceae.g__Faecalicatena.s__Faecalicatena_fissicatena	Trikafta	Y	2.5925	0.892154	114	39	0.00447038	0.0903203
k__Bacteria.p__Firmicutes.c__Clostridia.o__Clostridiales.f__Lachnospiraceae.g__Faecalicatena.s__Faecalicatena_fissicatena.t__SGB4871_group	Trikafta	Y	2.65825	0.892583	114	38	0.00360404	0.0903203
k__Bacteria.p__Firmicutes.c__Clostridia.o__Clostridiales.f__Lachnospiraceae.g__Blautia.s__Blautia_SGB4831	RecentAbx_binary	Y	-1.72538	0.577835	114	51	0.00358002	0.0903203
k__Bacteria.p__Firmicutes.c__Clostridia.o__Clostridiales.f__Lachnospiraceae.g__Blautia.s__Blautia_SGB4831.t__SGB4831_group	RecentAbx_binary	Y	-1.72538	0.577835	114	51	0.00358002	0.0903203
k__Bacteria.p__Firmicutes.c__Clostridia.o__Clostridiales.f__Lachnospiraceae.g__Tyzzerella	Trikafta	Y	-2.50254	0.857153	114	38	0.00432349	0.0903203
k__Bacteria.p__Firmicutes.c__Clostridia.o__Clostridiales.f__Lachnospiraceae.g__Tyzzerella.s__Tyzzerella_nexilis	Trikafta	Y	-2.50254	0.857153	114	38	0.00432349	0.0903203
k__Bacteria.p__Firmicutes.c__Clostridia.o__Clostridiales.f__Lachnospiraceae.g__Tyzzerella.s__Tyzzerella_nexilis.t__SGB4588_group	Trikafta	Y	-2.50254	0.857153	114	38	0.00432349	0.0903203
k__Bacteria.p__Firmicutes.c__Clostridia.o__Clostridiales.f__Lachnospiraceae.g__GGB3606	Trikafta	Y	-1.7179	0.590599	114	21	0.00444375	0.0903203
k__Bacteria.p__Firmicutes.c__Clostridia.o__Clostridiales.f__Lachnospiraceae.g__GGB3606.s__GGB3606_SGB4870	Trikafta	Y	-1.7179	0.590599	114	21	0.00444375	0.0903203
k__Bacteria.p__Firmicutes.c__Clostridia.o__Clostridiales.f__Lachnospiraceae.g__GGB3606.s__GGB3606_SGB4870.t__SGB4870	Trikafta	Y	-1.7179	0.590599	114	21	0.00444375	0.0903203
k__Bacteria.p__Actinobacteria.c__Coriobacteriia.o__Eggerthellales.f__Eggerthellaceae.g__Adlercreutzia	Trikafta	Y	1.31221	0.434926	114	24	0.00320678	0.0903203
k__Bacteria.p__Actinobacteria.c__Coriobacteriia.o__Eggerthellales.f__Eggerthellaceae.g__Adlercreutzia.s__Adlercreutzia_equolifaciens	Trikafta	Y	1.31221	0.434926	114	24	0.00320678	0.0903203
k__Bacteria.p__Actinobacteria.c__Coriobacteriia.o__Eggerthellales.f__Eggerthellaceae.g__Adlercreutzia.s__Adlercreutzia_equolifaciens.t__SGB14797_group	Trikafta	Y	1.31221	0.434926	114	24	0.00320678	0.0903203
k__Bacteria.p__Firmicutes.c__Erysipelotrichia.o__Erysipelotrichales.f__Erysipelotrichaceae.g__Faecalibacillus	Age	Age	-1.49191	0.492932	114	43	0.00378525	0.0903203
k__Bacteria.p__Firmicutes.c__Clostridia.o__Clostridiales.f__Clostridiaceae.g__Clostridium.s__Clostridium_phoceensis	Trikafta	Y	1.18867	0.401769	114	19	0.00383431	0.0903203
k__Bacteria.p__Firmicutes.c__Clostridia.o__Clostridiales.f__Clostridiaceae.g__Clostridium.s__Clostridium_phoceensis.t__SGB15154	Trikafta	Y	1.18867	0.401769	114	19	0.00383431	0.0903203
k__Bacteria.p__Firmicutes.c__Clostridia	Age	Age	-0.407308	0.137063	114	113	0.00470817	0.0904969
k__Bacteria.p__Firmicutes.c__Clostridia.o__Clostridiales.f__Oscillospiraceae	Trikafta	Y	2.28354	0.794135	114	61	0.00489976	0.0933534
k__Bacteria.p__Firmicutes.c__Clostridia.o__Clostridiales.f__Ruminococcaceae.g__Faecalibacterium.s__Faecalibacterium_prausnitzii	Age	Age	-1.49791	0.512654	114	79	0.00513151	0.0969186
k__Bacteria.p__Firmicutes.c__Clostridia.o__Clostridiales.f__Lachnospiraceae.g__Roseburia.s__Roseburia_intestinalis	Age	Age	-1.32567	0.457804	114	49	0.00546633	0.101477
k__Bacteria.p__Firmicutes.c__Clostridia.o__Clostridiales.f__Lachnospiraceae.g__Roseburia.s__Roseburia_intestinalis.t__SGB4951	Age	Age	-1.32567	0.457804	114	49	0.00546633	0.101477
k__Bacteria.p__Firmicutes.c__Clostridia.o__Clostridiales.f__Ruminococcaceae	RecentAbx_binary	Y	-1.54642	0.547728	114	111	0.00567181	0.103522
k__Bacteria.p__Firmicutes.c__Clostridia.o__Clostridiales.f__Eubacteriaceae.g__Eubacterium	Trikafta	Y	2.97366	1.05168	114	81	0.00565466	0.103522
k__Bacteria.p__Actinobacteria.c__Coriobacteriia.o__Coriobacteriales.f__Coriobacteriaceae	RecentAbx_binary	Y	-2.4485	0.869054	114	87	0.0057623	0.104298
k__Bacteria.p__Firmicutes.c__Clostridia.o__Clostridiales	Age	Age	-0.394069	0.13699	114	113	0.00608579	0.108591
k__Bacteria.p__Firmicutes.c__Clostridia.o__Clostridiales.f__Clostridiaceae	Trikafta	Y	1.18532	0.423032	114	109	0.00609949	0.108591
k__Bacteria.p__Actinobacteria.c__Coriobacteriia.o__Coriobacteriales	RecentAbx_binary	Y	-2.9048	1.04065	114	89	0.00623075	0.110026
k__Bacteria.p__Firmicutes.c__Clostridia.o__Clostridiales.f__Lachnospiraceae.g__Mediterraneibacter.s__Ruminococcus_torques.t__SGB4563_group	RecentAbx_binary	Y	-2.18601	0.788371	114	72	0.00654097	0.114573
k__Bacteria.p__Firmicutes.c__Clostridia.o__Clostridiales.f__Oscillospiraceae.g__Dysosmobacter	Age	Age	-1.40515	0.499116	114	58	0.00667449	0.115976
k__Bacteria.p__Firmicutes.c__Bacilli.o__Lactobacillales.f__Lactobacillaceae.g__Limosilactobacillus	RecentAbx_binary	Y	2.04616	0.741657	114	28	0.00680051	0.117228
k__Bacteria.p__Firmicutes.c__Clostridia.o__Clostridiales.f__Lachnospiraceae	Age	Age	-0.524381	0.190833	114	113	0.00701211	0.118401
k__Bacteria.p__Firmicutes.c__Bacilli.o__Lactobacillales.f__Enterococcaceae	Trikafta	Y	-2.17538	0.790696	114	48	0.00703545	0.118401
k__Bacteria.p__Firmicutes.c__Bacilli.o__Lactobacillales.f__Enterococcaceae.g__Enterococcus	Trikafta	Y	-2.17538	0.790696	114	48	0.00703545	0.118401
k__Bacteria.p__Firmicutes.c__Clostridia.o__Clostridiales.f__Oscillospiraceae.g__Dysosmobacter.s__Dysosmobacter_welbionis	Age	Age	-1.38593	0.4977	114	58	0.00725013	0.118401
k__Bacteria.p__Firmicutes.c__Clostridia.o__Clostridiales.f__Lachnospiraceae.g__Mediterraneibacter.s__Mediterraneibacter_glycyrrhizinilyticus	Trikafta	Y	2.60085	0.947198	114	53	0.00714248	0.118401
k__Bacteria.p__Firmicutes.c__Clostridia.o__Clostridiales.f__Oscillospiraceae.g__Dysosmobacter.s__Dysosmobacter_welbionis.t__SGB15078	Age	Age	-1.38593	0.4977	114	58	0.00725013	0.118401
k__Bacteria.p__Firmicutes.c__Clostridia.o__Clostridiales.f__Lachnospiraceae.g__Mediterraneibacter.s__Mediterraneibacter_glycyrrhizinilyticus.t__SGB4606	Trikafta	Y	2.60085	0.947198	114	53	0.00714248	0.118401
k__Bacteria.p__Firmicutes.c__Clostridia.o__Clostridiales.f__Oscillospiraceae.g__Dysosmobacter	Trikafta	Y	2.04495	0.748108	114	58	0.00736694	0.11941
k__Bacteria.p__Firmicutes.c__Clostridia.o__Clostridiales.f__Oscillospiraceae.g__Dysosmobacter.s__Dysosmobacter_welbionis	Trikafta	Y	2.02722	0.743913	114	58	0.00754375	0.120478
k__Bacteria.p__Firmicutes.c__Clostridia.o__Clostridiales.f__Oscillospiraceae.g__Dysosmobacter.s__Dysosmobacter_welbionis.t__SGB15078	Trikafta	Y	2.02722	0.743913	114	58	0.00754375	0.120478
k__Bacteria.p__Firmicutes.c__Clostridia.o__Clostridiales.f__Lachnospiraceae.g__Mediterraneibacter	Age	Age	-0.9261	0.342372	114	107	0.00791878	0.121983
k__Bacteria.p__Firmicutes.c__Clostridia.o__Clostridiales.f__Ruminococcaceae.g__Ruminococcus.s__Ruminococcus_bromii	Age	Age	-1.36892	0.497288	114	47	0.00790089	0.121983
k__Bacteria.p__Firmicutes.c__Clostridia.o__Clostridiales.f__Ruminococcaceae.g__Ruminococcus.s__Ruminococcus_bromii.t__SGB4285_group	Age	Age	-1.36892	0.497288	114	47	0.00790089	0.121983
k__Bacteria.p__Firmicutes.c__Erysipelotrichia.o__Erysipelotrichales.f__Erysipelotrichaceae.g__Faecalibacillus.s__Faecalibacillus_intestinalis	Age	Age	-1.36693	0.495198	114	42	0.00786371	0.121983
k__Bacteria.p__Firmicutes.c__Erysipelotrichia.o__Erysipelotrichales.f__Erysipelotrichaceae.g__Faecalibacillus.s__Faecalibacillus_intestinalis.t__SGB6754	Age	Age	-1.36693	0.495198	114	42	0.00786371	0.121983
k__Bacteria.p__Firmicutes.c__Clostridia.o__Clostridiales.f__Lachnospiraceae.g__Faecalicatena	Age	Age	-1.52884	0.560164	114	69	0.00833936	0.127557
k__Bacteria.p__Firmicutes.c__Clostridia.o__Clostridiales.f__Eubacteriaceae.g__Eubacterium	Age	Age	-1.63937	0.598639	114	81	0.00843671	0.12769
k__Bacteria.p__Firmicutes.c__Clostridia.o__Clostridiales.f__Lachnospiraceae.g__Dorea	Trikafta	Y	1.96732	0.732805	114	87	0.00846562	0.12769
k__Bacteria.p__Firmicutes.c__Bacilli.o__Bacillales	Trikafta	Y	-1.14685	0.427653	114	19	0.00856952	0.128366
k__Bacteria.p__Firmicutes.c__Firmicutes_unclassified.o__Firmicutes_unclassified.f__Firmicutes_unclassified.g__Firmicutes_unclassified.s__Firmicutes_bacterium_AF16_15	Trikafta	Y	1.81586	0.679834	114	33	0.0088101	0.130174
k__Bacteria.p__Firmicutes.c__Firmicutes_unclassified.o__Firmicutes_unclassified.f__Firmicutes_unclassified.g__Firmicutes_unclassified.s__Firmicutes_bacterium_AF16_15.t__SGB4993	Trikafta	Y	1.81586	0.679834	114	33	0.0088101	0.130174
k__Bacteria.p__Firmicutes.c__Clostridia.o__Clostridiales.f__Clostridiaceae	RecentAbx_binary	Y	-1.09755	0.416107	114	109	0.00955683	0.13055
k__Bacteria.p__Actinobacteria.c__Actinobacteria.o__Bifidobacteriales.f__Bifidobacteriaceae.g__Bifidobacterium.s__Bifidobacterium_longum	Age	Age	-1.18454	0.4372	114	100	0.00938814	0.13055
k__Bacteria.p__Actinobacteria.c__Actinobacteria.o__Bifidobacteriales.f__Bifidobacteriaceae.g__Bifidobacterium.s__Bifidobacterium_longum.t__SGB17248	Age	Age	-1.18454	0.4372	114	100	0.00938814	0.13055
k__Bacteria.p__Firmicutes.c__Bacilli.o__Lactobacillales.f__Enterococcaceae.g__Enterococcus.s__Enterococcus_faecium	Trikafta	Y	-1.95231	0.734028	114	34	0.00909459	0.13055
k__Bacteria.p__Firmicutes.c__Bacilli.o__Lactobacillales.f__Enterococcaceae.g__Enterococcus.s__Enterococcus_faecium.t__SGB7967	Trikafta	Y	-1.95231	0.734028	114	34	0.00909459	0.13055
k__Bacteria.p__Actinobacteria.c__Actinobacteria.o__Actinomycetales.f__Actinomycetaceae.g__Actinomyces.s__Actinomyces_sp_ICM47	Trikafta	Y	1.87029	0.701977	114	33	0.00896468	0.13055
k__Bacteria.p__Actinobacteria.c__Actinobacteria.o__Actinomycetales.f__Actinomycetaceae.g__Actinomyces.s__Actinomyces_sp_ICM47.t__SGB17167	Trikafta	Y	1.87029	0.701977	114	33	0.00896468	0.13055
k__Bacteria.p__Firmicutes.c__Clostridia.o__Clostridiales.f__Ruminococcaceae.g__Anaerotruncus	Trikafta	Y	1.89931	0.716204	114	35	0.00927326	0.13055
k__Bacteria.p__Firmicutes.c__Clostridia.o__Clostridiales.f__Ruminococcaceae.g__Anaerotruncus.s__Anaerotruncus_colihominis	Trikafta	Y	1.89931	0.716204	114	35	0.00927326	0.13055
k__Bacteria.p__Firmicutes.c__Clostridia.o__Clostridiales.f__Ruminococcaceae.g__Anaerotruncus.s__Anaerotruncus_colihominis.t__SGB14963	Trikafta	Y	1.89931	0.716204	114	35	0.00927326	0.13055
k__Bacteria.p__Actinobacteria.c__Actinobacteria.o__Micrococcales.f__Micrococcaceae.g__Rothia.s__Rothia_dentocariosa	Trikafta	Y	-1.07589	0.407153	114	13	0.00951981	0.13055
k__Bacteria.p__Actinobacteria.c__Actinobacteria.o__Micrococcales.f__Micrococcaceae.g__Rothia.s__Rothia_dentocariosa.t__SGB16988_group	Trikafta	Y	-1.07589	0.407153	114	13	0.00951981	0.13055
k__Bacteria.p__Firmicutes.c__Clostridia.o__Clostridiales.f__Ruminococcaceae.g__Gemmiger.s__Gemmiger_formicilis	Age	Age	-1.90146	0.714999	114	64	0.0103253	0.139296
k__Bacteria.p__Firmicutes.c__Clostridia.o__Clostridiales.f__Ruminococcaceae.g__Gemmiger.s__Gemmiger_formicilis.t__SGB15300	Age	Age	-1.90146	0.714999	114	64	0.0103253	0.139296
k__Bacteria.p__Firmicutes.c__Clostridia.o__Clostridiales.f__Ruminococcaceae.g__Gemmiger	Age	Age	-1.47159	0.555681	114	66	0.0106747	0.142242
k__Bacteria.p__Firmicutes.c__Bacilli.o__Lactobacillales.f__Lactobacillaceae.g__Limosilactobacillus	Age	Age	1.11008	0.417888	114	28	0.0106521	0.142242
k__Bacteria.p__Firmicutes.c__Firmicutes_unclassified	Trikafta	Y	1.78175	0.6931	114	33	0.0116033	0.150912
k__Bacteria.p__Firmicutes.c__Firmicutes_unclassified.o__Firmicutes_unclassified	Trikafta	Y	1.78175	0.6931	114	33	0.0116033	0.150912
k__Bacteria.p__Firmicutes.c__Firmicutes_unclassified.o__Firmicutes_unclassified.f__Firmicutes_unclassified	Trikafta	Y	1.78175	0.6931	114	33	0.0116033	0.150912
k__Bacteria.p__Firmicutes.c__Firmicutes_unclassified.o__Firmicutes_unclassified.f__Firmicutes_unclassified.g__Firmicutes_unclassified	Trikafta	Y	1.78175	0.6931	114	33	0.0116033	0.150912
k__Bacteria.p__Firmicutes.c__Clostridia.o__Clostridiales.f__Ruminococcaceae.g__Ruminococcaceae_unclassified	RecentAbx_binary	Y	-2.93958	1.14605	114	65	0.0116755	0.150947
k__Bacteria.p__Firmicutes.c__Clostridia.o__Clostridiales.f__Ruminococcaceae.g__Ruminococcus	Trikafta	Y	2.34671	0.919024	114	58	0.0121355	0.154656
k__Bacteria.p__Firmicutes.c__CFGB3053.o__OFGB3053.f__FGB3053.g__GGB9581.s__GGB9581_SGB14999	Age	Age	-1.19186	0.459918	114	38	0.0121759	0.154656
k__Bacteria.p__Firmicutes.c__CFGB3053.o__OFGB3053.f__FGB3053.g__GGB9581.s__GGB9581_SGB14999.t__SGB14999	Age	Age	-1.19186	0.459918	114	38	0.0121759	0.154656
k__Bacteria.p__Actinobacteria.c__Coriobacteriia	RecentAbx_binary	Y	-1.29312	0.508654	114	106	0.012407	0.154984
k__Bacteria.p__Proteobacteria.c__Gammaproteobacteria.o__Enterobacterales.f__Enterobacteriaceae.g__Escherichia	RecentAbx_binary	Y	-2.0903	0.822998	114	87	0.0124872	0.154984
k__Bacteria.p__Proteobacteria.c__Gammaproteobacteria.o__Enterobacterales.f__Enterobacteriaceae.g__Escherichia.s__Escherichia_coli	RecentAbx_binary	Y	-2.0903	0.822998	114	87	0.0124872	0.154984
k__Bacteria.p__Proteobacteria.c__Gammaproteobacteria.o__Enterobacterales.f__Enterobacteriaceae.g__Escherichia.s__Escherichia_coli.t__SGB10068	RecentAbx_binary	Y	-2.0903	0.822998	114	87	0.0124872	0.154984
k__Bacteria.p__Firmicutes.c__Clostridia.o__Clostridiales.f__Lachnospiraceae.g__Mediterraneibacter	RecentAbx_binary	Y	-1.67044	0.663996	114	107	0.0133222	0.160675
k__Bacteria.p__Firmicutes.c__Clostridia.o__Clostridiales.f__Lachnospiraceae.g__Enterocloster.s__Enterocloster_lavalensis	Trikafta	Y	1.63775	0.653036	114	40	0.0136855	0.160675
k__Bacteria.p__Firmicutes.c__Clostridia.o__Clostridiales.f__Lachnospiraceae.g__Enterocloster.s__Enterocloster_lavalensis.t__SGB4725	Trikafta	Y	1.63775	0.653036	114	40	0.0136855	0.160675
k__Bacteria.p__Actinobacteria.c__Actinobacteria.o__Bifidobacteriales.f__Bifidobacteriaceae.g__Bifidobacterium.s__Bifidobacterium_bifidum	Age	Age	-1.83826	0.716097	114	58	0.0131586	0.160675
k__Bacteria.p__Firmicutes.c__Negativicutes.o__Veillonellales.f__Veillonellaceae.g__Dialister.s__Dialister_pneumosintes	Trikafta	Y	-1.86977	0.743909	114	17	0.013541	0.160675
k__Bacteria.p__Actinobacteria.c__Actinobacteria.o__Bifidobacteriales.f__Bifidobacteriaceae.g__Bifidobacterium.s__Bifidobacterium_bifidum.t__SGB17256	Age	Age	-1.83826	0.716097	114	58	0.0131586	0.160675
k__Bacteria.p__Firmicutes.c__Negativicutes.o__Veillonellales.f__Veillonellaceae.g__Dialister.s__Dialister_pneumosintes.t__SGB5842	Trikafta	Y	-1.86977	0.743909	114	17	0.013541	0.160675
k__Bacteria.p__Firmicutes.c__Clostridia.o__Clostridiales.f__Ruminococcaceae.g__Hydrogeniiclostidium	Age	Age	-0.824656	0.323858	114	17	0.0135762	0.160675
k__Bacteria.p__Firmicutes.c__Clostridia.o__Clostridiales.f__Ruminococcaceae.g__Hydrogeniiclostidium.s__Hydrogeniiclostidium_mannosilyticum	Age	Age	-0.824656	0.323858	114	17	0.0135762	0.160675
k__Bacteria.p__Firmicutes.c__Clostridia.o__Clostridiales.f__Ruminococcaceae.g__Hydrogeniiclostidium.s__Hydrogeniiclostidium_mannosilyticum.t__SGB14890	Age	Age	-0.824656	0.323858	114	17	0.0135762	0.160675
k__Bacteria.p__Firmicutes.c__Clostridia.o__Clostridiales.f__Lachnospiraceae.g__Lachnospiraceae_unclassified.s__Lachnospiraceae_bacterium_NSJ_29	Trikafta	Y	1.12356	0.449685	114	23	0.0141127	0.16252
k__Bacteria.p__Firmicutes.c__Clostridia.o__Clostridiales.f__Lachnospiraceae.g__Lachnospiraceae_unclassified.s__Lachnospiraceae_bacterium_NSJ_29.t__SGB25431	Trikafta	Y	1.12356	0.449685	114	23	0.0141127	0.16252
k__Bacteria.p__Firmicutes.c__Clostridia.o__Clostridiales.f__Lachnospiraceae.g__Lachnospiraceae_unclassified.s__Lachnospiraceae_bacterium.t__SGB4767	RecentAbx_binary	Y	-2.3222	0.931939	114	43	0.0142168	0.16252
k__Bacteria.p__Firmicutes.c__Clostridia.o__Clostridiales.f__Eubacteriaceae.g__Eubacterium.s__Eubacterium_sp_AM28_29	RecentAbx_binary	Y	-0.477315	0.190881	114	12	0.0142114	0.16252
k__Bacteria.p__Firmicutes.c__Clostridia.o__Clostridiales.f__Eubacteriaceae.g__Eubacterium.s__Eubacterium_sp_AM28_29.t__SGB6796_group	RecentAbx_binary	Y	-0.477315	0.190881	114	12	0.0142114	0.16252
k__Bacteria.p__Firmicutes.c__Clostridia.o__Clostridiales.f__Ruminococcaceae.g__Anaerotruncus	Age	Age	-1.07706	0.427335	114	35	0.0146051	0.162678
k__Bacteria.p__Firmicutes.c__Clostridia.o__Clostridiales.f__Ruminococcaceae.g__Anaerotruncus.s__Anaerotruncus_colihominis	Age	Age	-1.07706	0.427335	114	35	0.0146051	0.162678
k__Bacteria.p__Firmicutes.c__Clostridia.o__Clostridiales.f__Ruminococcaceae.g__Anaerotruncus.s__Anaerotruncus_colihominis.t__SGB14963	Age	Age	-1.07706	0.427335	114	35	0.0146051	0.162678
k__Bacteria.p__Firmicutes.c__Clostridia.o__Clostridiales.f__Lachnospiraceae.g__Blautia.s__Blautia_SGB4815	RecentAbx_binary	Y	-1.41564	0.569783	114	44	0.0144959	0.162678
k__Bacteria.p__Firmicutes.c__Clostridia.o__Clostridiales.f__Lachnospiraceae.g__Blautia.s__Blautia_SGB4815.t__SGB4815_group	RecentAbx_binary	Y	-1.41564	0.569783	114	44	0.0144959	0.162678
k__Bacteria.p__Firmicutes.c__Negativicutes.o__Veillonellales.f__Veillonellaceae.g__Dialister.s__Dialister_invisus	RecentAbx_binary	Y	-2.52735	1.02074	114	56	0.0148343	0.163236
k__Bacteria.p__Firmicutes.c__Negativicutes.o__Veillonellales.f__Veillonellaceae.g__Dialister.s__Dialister_invisus.t__SGB5825_group	RecentAbx_binary	Y	-2.52735	1.02074	114	56	0.0148343	0.163236
k__Bacteria.p__Firmicutes.c__Clostridia.o__Clostridiales.f__Lachnospiraceae.g__Blautia.s__Blautia_obeum	RecentAbx_binary	Y	-1.92552	0.776545	114	83	0.0148806	0.163236
k__Bacteria.p__Firmicutes.c__Clostridia	Trikafta	Y	0.675394	0.273131	114	113	0.0151233	0.164716
k__Bacteria.p__Firmicutes.c__Clostridia.o__Clostridiales.f__Clostridiaceae.g__Butyricicoccus	Trikafta	Y	-2.00815	0.812578	114	37	0.0151672	0.164716
k__Bacteria.p__Firmicutes.c__Clostridia.o__Clostridiales.f__Ruminococcaceae.g__Ruminococcus	Age	Age	-1.32513	0.53052	114	58	0.0154216	0.166646
k__Bacteria.p__Firmicutes.c__Clostridia.o__Clostridiales.f__Lachnospiraceae.g__Mediterraneibacter.s__Ruminococcus_torques	Trikafta	Y	1.79723	0.733874	114	93	0.0160358	0.171529
k__Bacteria.p__Firmicutes.c__Negativicutes.o__Veillonellales.f__Veillonellaceae.g__Veillonella.s__Veillonella_rogosae	RecentAbx_binary	Y	-1.16868	0.478166	114	16	0.0161105	0.171529
k__Bacteria.p__Firmicutes.c__Negativicutes.o__Veillonellales.f__Veillonellaceae.g__Veillonella.s__Veillonella_rogosae.t__SGB6956	RecentAbx_binary	Y	-1.16868	0.478166	114	16	0.0161105	0.171529
k__Bacteria.p__Firmicutes.c__Clostridia.o__Clostridia_unclassified	Age	Age	-1.32512	0.535783	114	99	0.0164105	0.17159
k__Bacteria.p__Firmicutes.c__Clostridia.o__Clostridia_unclassified.f__Clostridia_unclassified	Age	Age	-1.32512	0.535783	114	99	0.0164105	0.17159
k__Bacteria.p__Firmicutes.c__Clostridia.o__Clostridiales.f__Clostridiaceae	Age	Age	-0.605253	0.243454	114	109	0.0164672	0.17159
k__Bacteria.p__Firmicutes.c__Clostridia.o__Clostridiales.f__Lachnospiraceae.g__Enterocloster.s__Enterocloster_aldensis	Trikafta	Y	1.87646	0.770298	114	75	0.0165902	0.17159
k__Bacteria.p__Firmicutes.c__Clostridia.o__Clostridiales.f__Lachnospiraceae.g__Enterocloster.s__Enterocloster_aldensis.t__SGB4762	Trikafta	Y	1.87646	0.770298	114	75	0.0165902	0.17159
k__Bacteria.p__Firmicutes.c__Clostridia.o__Clostridiales.f__Ruminococcaceae.g__Gemmiger	RecentAbx_binary	Y	-2.29274	0.941827	114	66	0.0165277	0.17159
k__Bacteria.p__Firmicutes.c__Clostridia.o__Clostridiales	Trikafta	Y	0.668207	0.274777	114	113	0.0168338	0.172144
k__Bacteria.p__Firmicutes.c__Clostridia.o__Clostridiales.f__Lachnospiraceae.g__Blautia	Trikafta	Y	1.11267	0.458596	114	112	0.0168815	0.172144
k__Bacteria.p__Firmicutes.c__Clostridia.o__Clostridia_unclassified.f__Clostridia_unclassified.g__Clostridia_unclassified.s__Clostridia_bacterium	RecentAbx_binary	Y	-2.28924	0.943061	114	77	0.0168478	0.172144
k__Bacteria.p__Firmicutes.c__Clostridia.o__Clostridiales.f__Lachnospiraceae.g__Lachnospiraceae_unclassified	RecentAbx_binary	Y	-1.88975	0.781825	114	103	0.0172963	0.17555
k__Bacteria.p__Firmicutes.c__Clostridia.o__Clostridiales.f__Lachnospiraceae.g__Blautia.s__Blautia_massiliensis	RecentAbx_binary	Y	-1.71053	0.708996	114	80	0.0175003	0.175976
k__Bacteria.p__Firmicutes.c__Clostridia.o__Clostridiales.f__Lachnospiraceae.g__Blautia.s__Blautia_massiliensis.t__SGB4826_group	RecentAbx_binary	Y	-1.71053	0.708996	114	80	0.0175003	0.175976
k__Bacteria.p__Firmicutes.c__Clostridia.o__Clostridiales.f__Lachnospiraceae.g__Eisenbergiella.s__Eisenbergiella_massiliensis	Age	Age	-0.876841	0.361885	114	18	0.0180598	0.1783
k__Bacteria.p__Firmicutes.c__Clostridia.o__Clostridiales.f__Lachnospiraceae.g__Eisenbergiella.s__Eisenbergiella_massiliensis.t__SGB4987	Age	Age	-0.876841	0.361885	114	18	0.0180598	0.1783
k__Bacteria.p__Actinobacteria.c__Coriobacteriia.o__Coriobacteriales.f__Coriobacteriaceae.g__Collinsella.s__Collinsella_aerofaciens	RecentAbx_binary	Y	-2.88155	1.1992	114	69	0.0180404	0.1783
k__Bacteria.p__Actinobacteria.c__Coriobacteriia.o__Coriobacteriales.f__Coriobacteriaceae.g__Collinsella.s__Collinsella_aerofaciens.t__SGB14546_group	RecentAbx_binary	Y	-2.88155	1.1992	114	69	0.0180404	0.1783
k__Bacteria.p__Firmicutes.c__Erysipelotrichia.o__Erysipelotrichales.f__Erysipelotrichaceae.g__Erysipelatoclostridium.s__Clostridium_spiroforme	Age	Age	-0.473298	0.194649	114	13	0.0184766	0.180771
k__Bacteria.p__Firmicutes.c__Erysipelotrichia.o__Erysipelotrichales.f__Erysipelotrichaceae.g__Erysipelatoclostridium.s__Clostridium_spiroforme.t__SGB6747	Age	Age	-0.473298	0.194649	114	13	0.0184766	0.180771
k__Bacteria.p__Actinobacteria.c__Coriobacteriia	Age	Age	-0.711694	0.293531	114	106	0.0189011	0.182785
k__Bacteria.p__Firmicutes.c__Bacilli.o__Lactobacillales.f__Lactobacillaceae	RecentAbx_binary	Y	2.23223	0.941085	114	60	0.0194423	0.182785
k__Bacteria.p__Verrucomicrobia	Trikafta	Y	1.96938	0.829813	114	35	0.019524	0.182785
k__Bacteria.p__Verrucomicrobia.c__Verrucomicrobiae	Trikafta	Y	1.96938	0.829813	114	35	0.019524	0.182785
k__Bacteria.p__Verrucomicrobia.c__Verrucomicrobiae.o__Verrucomicrobiales	Trikafta	Y	1.96938	0.829813	114	35	0.019524	0.182785
k__Bacteria.p__Verrucomicrobia.c__Verrucomicrobiae.o__Verrucomicrobiales.f__Akkermansiaceae	Trikafta	Y	1.96938	0.829813	114	35	0.019524	0.182785
k__Bacteria.p__Verrucomicrobia.c__Verrucomicrobiae.o__Verrucomicrobiales.f__Akkermansiaceae.g__Akkermansia	Trikafta	Y	1.96938	0.829813	114	35	0.019524	0.182785
k__Bacteria.p__Firmicutes.c__Clostridia.o__Clostridiales.f__Ruminococcaceae.g__Ruminococcaceae_unclassified.s__Ruminococcaceae_bacterium	RecentAbx_binary	Y	-1.86508	0.784252	114	29	0.019198	0.182785
k__Bacteria.p__Firmicutes.c__Erysipelotrichia.o__Erysipelotrichales.f__Erysipelotrichaceae.g__Faecalibacillus.s__Faecalibacillus_intestinalis	RecentAbx_binary	Y	-1.86377	0.7853	114	42	0.0193939	0.182785
k__Bacteria.p__Firmicutes.c__Erysipelotrichia.o__Erysipelotrichales.f__Erysipelotrichaceae.g__Faecalibacillus.s__Faecalibacillus_intestinalis.t__SGB6754	RecentAbx_binary	Y	-1.86377	0.7853	114	42	0.0193939	0.182785
k__Bacteria.p__Firmicutes.c__Clostridia.o__Clostridia_unclassified	RecentAbx_binary	Y	-1.90845	0.811385	114	99	0.0205157	0.185051
k__Bacteria.p__Firmicutes.c__Clostridia.o__Clostridia_unclassified.f__Clostridia_unclassified	RecentAbx_binary	Y	-1.90845	0.811385	114	99	0.0205157	0.185051
k__Bacteria.p__Actinobacteria.c__Coriobacteriia.o__Eggerthellales.f__Eggerthellaceae.g__Gordonibacter.s__Gordonibacter_pamelaeae	Trikafta	Y	0.697717	0.298486	114	14	0.0213692	0.185051
k__Bacteria.p__Actinobacteria.c__Coriobacteriia.o__Eggerthellales.f__Eggerthellaceae.g__Gordonibacter.s__Gordonibacter_pamelaeae.t__SGB14807	Trikafta	Y	0.697717	0.298486	114	14	0.0213692	0.185051
k__Bacteria.p__Firmicutes.c__Clostridia.o__Clostridiales.f__Ruminococcaceae.g__Ruminococcus.s__Ruminococcus_bromii	Trikafta	Y	2.1465	0.914685	114	47	0.0208654	0.185051
k__Bacteria.p__Firmicutes.c__Clostridia.o__Clostridiales.f__Lachnospiraceae.g__Enterocloster.s__Enterocloster_citroniae	RecentAbx_binary	Y	-1.72298	0.733655	114	60	0.0206479	0.185051
k__Bacteria.p__Firmicutes.c__Bacilli.o__Lactobacillales.f__Streptococcaceae.g__Streptococcus.s__Streptococcus_salivarius	Age	Age	-1.21574	0.508067	114	92	0.0201387	0.185051
k__Bacteria.p__Firmicutes.c__Clostridia.o__Clostridiales.f__Eubacteriaceae.g__Eubacterium.s__Eubacterium_ventriosum	Trikafta	Y	1.11136	0.474082	114	19	0.0210064	0.185051
k__Bacteria.p__Firmicutes.c__Clostridia.o__Clostridiales.f__Ruminococcaceae.g__Ruminococcus.s__Ruminococcus_bromii.t__SGB4285_group	Trikafta	Y	2.1465	0.914685	114	47	0.0208654	0.185051
k__Bacteria.p__Firmicutes.c__Clostridia.o__Clostridiales.f__Lachnospiraceae.g__Enterocloster.s__Enterocloster_citroniae.t__SGB4761	RecentAbx_binary	Y	-1.72298	0.733655	114	60	0.0206479	0.185051
k__Bacteria.p__Firmicutes.c__Bacilli.o__Lactobacillales.f__Streptococcaceae.g__Streptococcus.s__Streptococcus_salivarius.t__SGB8007_group	Age	Age	-1.21574	0.508067	114	92	0.0201387	0.185051
k__Bacteria.p__Firmicutes.c__Clostridia.o__Clostridiales.f__Eubacteriaceae.g__Eubacterium.s__Eubacterium_ventriosum.t__SGB5045	Trikafta	Y	1.11136	0.474082	114	19	0.0210064	0.185051
k__Bacteria.p__Firmicutes.c__Clostridia.o__Clostridiales.f__Lachnospiraceae.g__Lacrimispora	RecentAbx_binary	Y	-1.71399	0.732237	114	79	0.0211409	0.185051
k__Bacteria.p__Firmicutes.c__Clostridia.o__Clostridiales.f__Lachnospiraceae.g__Eisenbergiella	Trikafta	Y	1.10167	0.469447	114	30	0.0208279	0.185051
k__Bacteria.p__Verrucomicrobia.c__Verrucomicrobiae.o__Verrucomicrobiales.f__Akkermansiaceae.g__Akkermansia.s__Akkermansia_muciniphila	Trikafta	Y	2.01521	0.861893	114	35	0.0213522	0.185051
k__Bacteria.p__Firmicutes.c__Clostridia.o__Clostridiales.f__Lachnospiraceae.g__Roseburia.s__Roseburia_intestinalis	RecentAbx_binary	Y	-1.90469	0.815814	114	49	0.0213848	0.185051
k__Bacteria.p__Firmicutes.c__Clostridia.o__Clostridiales.f__Lachnospiraceae.g__Roseburia.s__Roseburia_intestinalis.t__SGB4951	RecentAbx_binary	Y	-1.90469	0.815814	114	49	0.0213848	0.185051
k__Bacteria.p__Firmicutes.c__Negativicutes.o__Veillonellales.f__Veillonellaceae.g__Dialister.s__Dialister_pneumosintes	RecentAbx_binary	Y	-1.67902	0.711751	114	17	0.020129	0.185051
k__Bacteria.p__Firmicutes.c__Negativicutes.o__Veillonellales.f__Veillonellaceae.g__Dialister.s__Dialister_pneumosintes.t__SGB5842	RecentAbx_binary	Y	-1.67902	0.711751	114	17	0.020129	0.185051
k__Bacteria.p__Firmicutes.c__Clostridia.o__Clostridiales.f__Ruminococcaceae.g__Faecalibacterium.s__Faecalibacterium_prausnitzii.t__SGB15342	Age	Age	-1.58374	0.679092	114	47	0.0234066	0.201743
k__Bacteria.p__Firmicutes.c__Clostridia	RecentAbx_binary	Y	-0.591178	0.257958	114	113	0.0239294	0.205433
k__Bacteria.p__Proteobacteria	RecentAbx_binary	Y	-1.22922	0.537839	114	109	0.024201	0.206849
k__Bacteria.p__Firmicutes.c__Clostridia.o__Clostridiales.f__Lachnospiraceae.g__Anaerobutyricum.s__Anaerobutyricum_hallii.t__SGB4537	Trikafta	Y	1.45658	0.637321	114	65	0.0242848	0.206849
k__Bacteria.p__Firmicutes.c__Clostridia.o__Clostridiales.f__Ruminococcaceae.g__Ruminococcaceae_unclassified.s__Ruminococcaceae_unclassified_SGB15265	RecentAbx_binary	Y	-1.41876	0.623577	114	26	0.0248353	0.209892
k__Bacteria.p__Firmicutes.c__Clostridia.o__Clostridiales.f__Ruminococcaceae.g__Ruminococcaceae_unclassified.s__Ruminococcaceae_unclassified_SGB15265.t__SGB15265_group	RecentAbx_binary	Y	-1.41876	0.623577	114	26	0.0248353	0.209892
k__Bacteria.p__Firmicutes.c__Clostridia.o__Clostridiales.f__Eubacteriaceae	Trikafta	Y	2.33803	1.03036	114	83	0.0253627	0.213519
k__Bacteria.p__Firmicutes.c__Bacilli.o__Lactobacillales.f__Lactobacillaceae.g__Lactobacillus	Age	Age	0.886664	0.387734	114	20	0.0255191	0.214006
k__Bacteria.p__Firmicutes.c__Clostridia.o__Clostridiales.f__Lachnospiraceae.g__Dorea.s__Dorea_longicatena.t__SGB4581	Trikafta	Y	2.02675	0.895892	114	67	0.0257856	0.214584
k__Bacteria.p__Firmicutes.c__Clostridia.o__Clostridiales.f__Lachnospiraceae.g__Anaerotignum	RecentAbx_binary	Y	-2.12176	0.938031	114	44	0.0257192	0.214584
k__Bacteria.p__Firmicutes.c__Clostridia.o__Clostridiales.f__Lachnospiraceae.g__Dorea.s__Dorea_longicatena.t__SGB4582_group	RecentAbx_binary	Y	-1.69766	0.753576	114	52	0.0263823	0.216286
k__Bacteria.p__Firmicutes.c__Bacilli.o__Lactobacillales.f__Lactobacillaceae.g__Limosilactobacillus.s__Limosilactobacillus_fermentum	RecentAbx_binary	Y	1.35253	0.601397	114	17	0.0265061	0.216286
k__Bacteria.p__Firmicutes.c__Bacilli.o__Lactobacillales.f__Lactobacillaceae.g__Limosilactobacillus.s__Limosilactobacillus_fermentum.t__SGB7106	RecentAbx_binary	Y	1.35253	0.601397	114	17	0.0265061	0.216286
k__Bacteria.p__Firmicutes.c__Clostridia.o__Clostridiales.f__Clostridiaceae.g__Clostridium.s__Clostridium_sp_AM33_3	RecentAbx_binary	Y	-0.646422	0.287615	114	18	0.0266361	0.216286
k__Bacteria.p__Firmicutes.c__CFGB3053.o__OFGB3053.f__FGB3053.g__GGB9581.s__GGB9581_SGB14999	RecentAbx_binary	Y	-1.61561	0.719037	114	38	0.0266873	0.216286
k__Bacteria.p__Firmicutes.c__Clostridia.o__Clostridiales.f__Clostridiaceae.g__Clostridium.s__Clostridium_sp_AM33_3.t__SGB4711	RecentAbx_binary	Y	-0.646422	0.287615	114	18	0.0266361	0.216286
k__Bacteria.p__Firmicutes.c__CFGB3053.o__OFGB3053.f__FGB3053.g__GGB9581.s__GGB9581_SGB14999.t__SGB14999	RecentAbx_binary	Y	-1.61561	0.719037	114	38	0.0266873	0.216286
k__Bacteria.p__Proteobacteria.c__Gammaproteobacteria	RecentAbx_binary	Y	-1.90009	0.856408	114	95	0.0286231	0.218967
k__Bacteria.p__Firmicutes.c__Clostridia.o__Clostridiales	RecentAbx_binary	Y	-0.574697	0.258863	114	113	0.0285902	0.218967
k__Bacteria.p__Firmicutes.c__Clostridia.o__Clostridiales.f__Lachnospiraceae.g__Lachnospiraceae_unclassified	Trikafta	Y	1.72479	0.788047	114	103	0.0308837	0.218967
k__Bacteria.p__Firmicutes.c__Clostridia.o__Clostridiales.f__Peptostreptococcaceae.g__Clostridioides	RecentAbx_binary	Y	0.951349	0.439305	114	19	0.0325078	0.218967
k__Bacteria.p__Firmicutes.c__Clostridia.o__Clostridia_unclassified.f__Clostridia_unclassified.g__Clostridia_unclassified	Age	Age	-1.16351	0.524456	114	99	0.0305485	0.218967
k__Bacteria.p__Bacteroidetes.c__Bacteroidia.o__Bacteroidales.f__Bacteroidaceae.g__Bacteroides.s__Bacteroides_fragilis	Age	Age	-1.40526	0.621489	114	74	0.0275947	0.218967
k__Bacteria.p__Firmicutes.c__Clostridia.o__Clostridiales.f__Peptostreptococcaceae.g__Clostridioides.s__Clostridioides_difficile	RecentAbx_binary	Y	0.951349	0.439305	114	19	0.0325078	0.218967
k__Bacteria.p__Firmicutes.c__Clostridia.o__Clostridiales.f__Clostridiales_unclassified.g__Clostridiales_unclassified.s__Clostridiales_bacterium	Age	Age	-1.26101	0.565507	114	45	0.02965	0.218967
k__Bacteria.p__Firmicutes.c__Clostridia.o__Clostridiales.f__Lachnospiraceae.g__Faecalicatena.s__Faecalicatena_contorta	Trikafta	Y	1.75585	0.808153	114	44	0.0320868	0.218967
k__Bacteria.p__Bacteroidetes.c__Bacteroidia.o__Bacteroidales.f__Bacteroidaceae.g__Bacteroides.s__Bacteroides_fragilis.t__SGB1855_group	Age	Age	-1.40526	0.621489	114	74	0.0275947	0.218967
k__Bacteria.p__Firmicutes.c__Clostridia.o__Clostridiales.f__Lachnospiraceae.g__Blautia.s__Blautia_producta.t__SGB4786	RecentAbx_binary	Y	1.11952	0.514456	114	29	0.0319494	0.218967
k__Bacteria.p__Firmicutes.c__Clostridia.o__Clostridiales.f__Peptostreptococcaceae.g__Clostridioides.s__Clostridioides_difficile.t__SGB6136	RecentAbx_binary	Y	0.951349	0.439305	114	19	0.0325078	0.218967
k__Bacteria.p__Firmicutes.c__Clostridia.o__Clostridiales.f__Clostridiales_unclassified.g__Clostridiales_unclassified.s__Clostridiales_bacterium.t__SGB15158	Age	Age	-1.25534	0.56416	114	45	0.0299833	0.218967
k__Bacteria.p__Firmicutes.c__Clostridia.o__Clostridiales.f__Lachnospiraceae.g__Faecalicatena.s__Faecalicatena_contorta.t__SGB4613	Trikafta	Y	1.75585	0.808153	114	44	0.0320868	0.218967
k__Bacteria.p__Actinobacteria.c__Actinobacteria	Age	Age	-0.690821	0.319301	114	111	0.0326635	0.218967
k__Bacteria.p__Firmicutes.c__CFGB42358	RecentAbx_binary	Y	-0.817444	0.375995	114	18	0.0318934	0.218967
k__Bacteria.p__Actinobacteria.c__Actinobacteria.o__Bifidobacteriales	Age	Age	-0.948855	0.430242	114	106	0.0321591	0.218967
k__Bacteria.p__Firmicutes.c__CFGB42358.o__OFGB42358	RecentAbx_binary	Y	-0.817444	0.375995	114	18	0.0318934	0.218967
k__Bacteria.p__Actinobacteria.c__Actinobacteria.o__Bifidobacteriales.f__Bifidobacteriaceae	Age	Age	-0.948855	0.430242	114	106	0.0321591	0.218967
k__Bacteria.p__Firmicutes.c__CFGB42358.o__OFGB42358.f__FGB42358	RecentAbx_binary	Y	-0.817444	0.375995	114	18	0.0318934	0.218967
k__Bacteria.p__Firmicutes.c__Clostridia.o__Clostridiales.f__Lachnospiraceae.g__Fusicatenibacter	RecentAbx_binary	Y	-1.72613	0.788198	114	91	0.0306706	0.218967
k__Bacteria.p__Actinobacteria.c__Actinobacteria.o__Bifidobacteriales.f__Bifidobacteriaceae.g__Bifidobacterium	Age	Age	-0.94954	0.430224	114	106	0.0320351	0.218967
k__Bacteria.p__Firmicutes.c__CFGB42358.o__OFGB42358.f__FGB42358.g__GGB51510	RecentAbx_binary	Y	-0.817444	0.375995	114	18	0.0318934	0.218967
k__Bacteria.p__Firmicutes.c__Clostridia.o__Clostridiales.f__Lachnospiraceae.g__Fusicatenibacter.s__Fusicatenibacter_saccharivorans	RecentAbx_binary	Y	-1.72613	0.788198	114	91	0.0306706	0.218967
k__Bacteria.p__Actinobacteria.c__Actinobacteria.o__Actinomycetales.f__Actinomycetaceae.g__Actinomyces.s__Actinomyces_SGB17168	Trikafta	Y	0.852923	0.381702	114	20	0.0276502	0.218967
k__Bacteria.p__Firmicutes.c__CFGB42358.o__OFGB42358.f__FGB42358.g__GGB51510.s__GGB51510_SGB71883	RecentAbx_binary	Y	-0.817444	0.375995	114	18	0.0318934	0.218967
k__Bacteria.p__Firmicutes.c__Bacilli.o__Lactobacillales.f__Streptococcaceae.g__Streptococcus.s__Streptococcus_parasanguinis	Trikafta	Y	1.68289	0.776829	114	84	0.0325832	0.218967
k__Bacteria.p__Firmicutes.c__Clostridia.o__Clostridiales.f__Lachnospiraceae.g__Lachnospiraceae_unclassified.s__Lachnospiraceae_bacterium	Trikafta	Y	1.63795	0.738465	114	87	0.0287783	0.218967
k__Bacteria.p__Firmicutes.c__Clostridia.o__Clostridiales.f__Lachnospiraceae.g__Mediterraneibacter.s__Ruminococcus_torques.t__SGB4563_group	Trikafta	Y	1.77202	0.817409	114	72	0.0325149	0.218967
k__Bacteria.p__Firmicutes.c__Clostridia.o__Clostridiales.f__Lachnospiraceae.g__Mediterraneibacter.s__Ruminococcus_torques.t__SGB4608	RecentAbx_binary	Y	-1.72515	0.786044	114	81	0.0302864	0.218967
k__Bacteria.p__Firmicutes.c__Clostridia.o__Clostridiales.f__Lachnospiraceae.g__Fusicatenibacter.s__Fusicatenibacter_saccharivorans.t__SGB4874	RecentAbx_binary	Y	-1.72613	0.788198	114	91	0.0306706	0.218967
k__Bacteria.p__Actinobacteria.c__Actinobacteria.o__Actinomycetales.f__Actinomycetaceae.g__Actinomyces.s__Actinomyces_SGB17168.t__SGB17168	Trikafta	Y	0.852923	0.381702	114	20	0.0276502	0.218967
k__Bacteria.p__Firmicutes.c__CFGB42358.o__OFGB42358.f__FGB42358.g__GGB51510.s__GGB51510_SGB71883.t__SGB71883	RecentAbx_binary	Y	-0.817444	0.375995	114	18	0.0318934	0.218967
k__Bacteria.p__Firmicutes.c__Bacilli.o__Lactobacillales.f__Streptococcaceae.g__Streptococcus.s__Streptococcus_parasanguinis.t__SGB8071	Trikafta	Y	1.68289	0.776829	114	84	0.0325832	0.218967
k__Bacteria.p__Firmicutes.c__Bacilli.o__Lactobacillales.f__Enterococcaceae.g__Enterococcus.s__Enterococcus_faecium	Age	Age	0.907341	0.402736	114	34	0.0284575	0.218967
k__Bacteria.p__Firmicutes.c__Clostridia.o__Clostridiales.f__Lachnospiraceae.g__Blautia.s__Blautia_obeum.t__SGB4811_group	RecentAbx_binary	Y	-1.73951	0.788741	114	82	0.0297831	0.218967
k__Bacteria.p__Firmicutes.c__Bacilli.o__Lactobacillales.f__Enterococcaceae.g__Enterococcus.s__Enterococcus_faecium.t__SGB7967	Age	Age	0.907341	0.402736	114	34	0.0284575	0.218967
k__Bacteria.p__Firmicutes.c__Bacilli.o__Lactobacillales.f__Lactobacillaceae	Trikafta	Y	-2.09344	0.94747	114	60	0.0293759	0.218967
k__Bacteria.p__Firmicutes.c__Clostridia.o__Clostridiales.f__Lachnospiraceae.g__Lachnospiraceae_unclassified.s__Eubacterium_rectale	Trikafta	Y	2.14744	0.971295	114	88	0.0292709	0.218967
k__Bacteria.p__Firmicutes.c__Clostridia.o__Clostridiales.f__Ruminococcaceae.g__Faecalibacterium.s__Faecalibacterium_prausnitzii.t__SGB15318_group	Age	Age	-1.06778	0.480858	114	50	0.0305314	0.218967
k__Bacteria.p__Firmicutes.c__Clostridia.o__Clostridiales.f__Lachnospiraceae.g__Lachnospiraceae_unclassified.s__Eubacterium_rectale.t__SGB4933_group	Trikafta	Y	2.14744	0.971295	114	88	0.0292709	0.218967
k__Bacteria.p__Firmicutes.c__Clostridia.o__Clostridiales.f__Clostridiaceae.g__Clostridiaceae_unclassified.s__Clostridiaceae_bacterium.t__SGB4721	RecentAbx_binary	Y	-2.00072	0.897428	114	48	0.0278363	0.218967
k__Bacteria.p__Firmicutes.c__Clostridia.o__Clostridiales.f__Clostridiaceae.g__Clostridium.s__Clostridium_disporicum	RecentAbx_binary	Y	-1.46507	0.654966	114	42	0.0273274	0.218967
k__Bacteria.p__Firmicutes.c__Clostridia.o__Clostridiales.f__Clostridiaceae.g__Clostridium.s__Clostridium_disporicum.t__SGB6178	RecentAbx_binary	Y	-1.46427	0.654824	114	42	0.0273773	0.218967
k__Bacteria.p__Firmicutes.c__Clostridia.o__Clostridiales.f__Clostridiaceae.g__Clostridium.s__Clostridium_sp_AM22_11AC	RecentAbx_binary	Y	-2.01356	0.925019	114	35	0.0316794	0.218967
k__Bacteria.p__Firmicutes.c__Clostridia.o__Clostridiales.f__Clostridiaceae.g__Clostridium.s__Clostridium_sp_AM22_11AC.t__SGB4749	RecentAbx_binary	Y	-2.01356	0.925019	114	35	0.0316794	0.218967
k__Bacteria.p__Firmicutes.c__Clostridia.o__Clostridiales.f__Lachnospiraceae.g__Roseburia.s__Roseburia_inulinivorans	Age	Age	-1.20969	0.536261	114	59	0.0285979	0.218967
k__Bacteria.p__Firmicutes.c__Clostridia.o__Clostridiales.f__Clostridiaceae.g__Clostridium.s__Clostridium_sp_AF34_10BH	Trikafta	Y	1.16216	0.533597	114	34	0.0317173	0.218967
k__Bacteria.p__Firmicutes.c__Clostridia.o__Clostridiales.f__Lachnospiraceae.g__Roseburia.s__Roseburia_inulinivorans.t__SGB4940	Age	Age	-1.20969	0.536261	114	59	0.0285979	0.218967
k__Bacteria.p__Firmicutes.c__Clostridia.o__Clostridiales.f__Clostridiaceae.g__Clostridium.s__Clostridium_sp_AF34_10BH.t__SGB4914	Trikafta	Y	1.16216	0.533597	114	34	0.0317173	0.218967
k__Bacteria.p__Firmicutes.c__Clostridia.o__Clostridiales.f__Lachnospiraceae.g__Lacrimispora.s__Lacrimispora_amygdalina	Age	Age	-0.838983	0.377748	114	44	0.0302757	0.218967
k__Bacteria.p__Firmicutes.c__Clostridia.o__Clostridiales.f__Lachnospiraceae.g__Lacrimispora.s__Lacrimispora_amygdalina.t__SGB4716	Age	Age	-0.838983	0.377748	114	44	0.0302757	0.218967
k__Bacteria.p__Firmicutes.c__Clostridia.o__Clostridiales.f__Lachnospiraceae.g__Lachnospiraceae_unclassified.s__Lachnospiraceae_bacterium.t__SGB4746	RecentAbx_binary	Y	-0.936902	0.42129	114	26	0.0282154	0.218967
k__Bacteria.p__Firmicutes.c__Clostridia.o__Clostridiales.f__Lachnospiraceae.g__Lachnospiraceae_unclassified.s__Lachnospiraceae_bacterium.t__SGB4744	Age	Age	-0.439972	0.198678	114	15	0.031118	0.218967
k__Bacteria.p__Firmicutes.c__Clostridia.o__Clostridiales.f__Lachnospiraceae.g__Eisenbergiella.s__Eisenbergiella_tayi	Age	Age	-0.549409	0.246063	114	17	0.0293689	0.218967
k__Bacteria.p__Firmicutes.c__Clostridia.o__Clostridiales.f__Lachnospiraceae.g__Eisenbergiella.s__Eisenbergiella_tayi.t__SGB4988	Age	Age	-0.549409	0.246063	114	17	0.0293689	0.218967
k__Bacteria.p__Firmicutes.c__Clostridia.o__Clostridiales.f__Eubacteriaceae	Age	Age	-1.37161	0.626112	114	83	0.0329046	0.219243
k__Bacteria.p__Firmicutes.c__Clostridia.o__Clostridiales.f__Lachnospiraceae.g__Blautia.s__Blautia_obeum	Age	Age	-1.31031	0.601601	114	83	0.0329067	0.219243
k__Bacteria.p__Firmicutes.c__Clostridia.o__Clostridiales.f__Lachnospiraceae.g__Blautia.s__Blautia_faecis	Age	Age	-0.787638	0.360613	114	96	0.0334557	0.221542
k__Bacteria.p__Firmicutes.c__Clostridia.o__Clostridiales.f__Lachnospiraceae.g__Blautia.s__Blautia_faecis.t__SGB4820	Age	Age	-0.787638	0.360613	114	96	0.0334557	0.221542
k__Bacteria.p__Firmicutes.c__Clostridia.o__Clostridiales.f__Clostridiaceae.g__Hungatella.s__Hungatella_hathewayi.t__SGB4741	RecentAbx_binary	Y	-1.50808	0.70053	114	28	0.0335867	0.221733
k__Bacteria.p__Firmicutes.c__Clostridia.o__Clostridiales.f__Lachnospiraceae.g__Lachnospiraceae_unclassified.s__Lachnospiraceae_bacterium	Age	Age	-0.877544	0.403559	114	87	0.0340438	0.22272
k__Bacteria.p__Firmicutes.c__Clostridia.o__Clostridiales.f__Lachnospiraceae.g__Coprococcus.s__Coprococcus_comes	RecentAbx_binary	Y	-1.26877	0.590259	114	61	0.0339574	0.22272
k__Bacteria.p__Firmicutes.c__Clostridia.o__Clostridiales.f__Lachnospiraceae.g__Coprococcus.s__Coprococcus_comes.t__SGB4577_group	RecentAbx_binary	Y	-1.26877	0.590259	114	61	0.0339574	0.22272
k__Bacteria.p__Firmicutes.c__Clostridia.o__Clostridiales.f__Lachnospiraceae.g__Blautia	Age	Age	-0.468751	0.218719	114	112	0.0343037	0.223747
k__Bacteria.p__Firmicutes.c__Clostridia.o__Clostridiales.f__Lachnospiraceae.g__Coprococcus	RecentAbx_binary	Y	-1.89951	0.889393	114	71	0.0350853	0.22816
k__Bacteria.p__Proteobacteria	Age	Age	-0.581807	0.277323	114	109	0.0382002	0.234381
k__Bacteria.p__Firmicutes.c__Clostridia.o__Clostridiales.f__Lachnospiraceae.g__Faecalicatena	RecentAbx_binary	Y	-1.75597	0.83525	114	69	0.0379055	0.234381
k__Bacteria.p__Firmicutes.c__Clostridia.o__Clostridiales.f__Ruminococcaceae.g__Agathobaculum	RecentAbx_binary	Y	-1.70685	0.81002	114	87	0.0373768	0.234381
k__Bacteria.p__Firmicutes.c__Clostridia.o__Clostridiales.f__Ruminococcaceae.g__Phocea	RecentAbx_binary	Y	-1.16527	0.550986	114	46	0.0367577	0.234381
k__Bacteria.p__Firmicutes.c__Clostridia.o__Clostridiales.f__Ruminococcaceae.g__Phocea.s__Phocea_massiliensis	RecentAbx_binary	Y	-1.16527	0.550986	114	46	0.0367577	0.234381
k__Bacteria.p__Firmicutes.c__Bacilli.o__Lactobacillales.f__Streptococcaceae.g__Streptococcus.s__Streptococcus_salivarius	Trikafta	Y	1.67659	0.794775	114	92	0.0373199	0.234381
k__Bacteria.p__Firmicutes.c__Clostridia.o__Clostridiales.f__Ruminococcaceae.g__Phocea.s__Phocea_massiliensis.t__SGB14837	RecentAbx_binary	Y	-1.16527	0.550986	114	46	0.0367577	0.234381
k__Bacteria.p__Firmicutes.c__Clostridia.o__Clostridiales.f__Clostridiaceae.g__Clostridiaceae_unclassified.s__Clostridiaceae_bacterium.t__SGB4269	Trikafta	Y	2.20444	1.04895	114	62	0.0380702	0.234381
k__Bacteria.p__Firmicutes.c__Bacilli.o__Lactobacillales.f__Streptococcaceae.g__Streptococcus.s__Streptococcus_salivarius.t__SGB8007_group	Trikafta	Y	1.67659	0.794775	114	92	0.0373199	0.234381
k__Bacteria.p__Actinobacteria.c__Coriobacteriia.o__Coriobacteriales.f__Coriobacteriaceae	Trikafta	Y	1.8275	0.870017	114	87	0.0381385	0.234381
k__Bacteria.p__Actinobacteria.c__Coriobacteriia.o__Coriobacteriales.f__Coriobacteriaceae.g__Collinsella	Trikafta	Y	1.88254	0.89235	114	85	0.0373362	0.234381
k__Bacteria.p__Proteobacteria.c__Betaproteobacteria.o__Burkholderiales.f__Sutterellaceae.g__Sutterella	RecentAbx_binary	Y	-1.16326	0.552929	114	22	0.037999	0.234381
k__Bacteria.p__Proteobacteria.c__Betaproteobacteria.o__Burkholderiales.f__Sutterellaceae.g__Sutterella.s__Sutterella_wadsworthensis	RecentAbx_binary	Y	-1.16326	0.552929	114	22	0.037999	0.234381
k__Bacteria.p__Firmicutes.c__Clostridia.o__Clostridiales.f__Lachnospiraceae.g__Mediterraneibacter.s__Ruminococcus_lactaris	RecentAbx_binary	Y	-1.16607	0.552479	114	19	0.0370791	0.234381
k__Bacteria.p__Firmicutes.c__Clostridia.o__Clostridiales.f__Lachnospiraceae.g__Mediterraneibacter.s__Ruminococcus_lactaris.t__SGB4557	RecentAbx_binary	Y	-1.16607	0.552479	114	19	0.0370791	0.234381
k__Bacteria.p__Firmicutes.c__Erysipelotrichia.o__Erysipelotrichales.f__Erysipelotrichaceae.g__Faecalibacillus	RecentAbx_binary	Y	-1.68334	0.797607	114	43	0.0371047	0.234381
k__Bacteria.p__Firmicutes.c__Clostridia.o__Clostridiales.f__Lachnospiraceae.g__Coprococcus.s__Coprococcus_catus	Trikafta	Y	1.20415	0.56833	114	43	0.036478	0.234381
k__Bacteria.p__Firmicutes.c__Clostridia.o__Clostridiales.f__Lachnospiraceae.g__Coprococcus.s__Coprococcus_catus.t__SGB4670	Trikafta	Y	1.20415	0.56833	114	43	0.036478	0.234381
k__Bacteria.p__Firmicutes.c__Clostridia.o__Clostridia_unclassified.f__Clostridia_unclassified.g__Clostridia_unclassified.s__Clostridia_bacterium.t__SGB3957	Trikafta	Y	1.01171	0.481329	114	25	0.0380056	0.234381
k__Bacteria.p__Firmicutes.c__Clostridia.o__Clostridia_unclassified.f__Clostridia_unclassified.g__Clostridia_unclassified.s__Clostridia_bacterium.t__SGB3957	Age	Age	-0.595416	0.280281	114	25	0.0379958	0.234381
k__Bacteria.p__Actinobacteria.c__Coriobacteriia.o__Eggerthellales.f__Eggerthellaceae.g__Eggerthella	Age	Age	-1.02583	0.483991	114	97	0.0386582	0.234912
k__Bacteria.p__Actinobacteria.c__Coriobacteriia.o__Eggerthellales.f__Eggerthellaceae.g__Eggerthella.s__Eggerthella_lenta	Age	Age	-1.02583	0.483991	114	97	0.0386582	0.234912
k__Bacteria.p__Actinobacteria.c__Coriobacteriia.o__Eggerthellales.f__Eggerthellaceae.g__Eggerthella.s__Eggerthella_lenta.t__SGB14809	Age	Age	-1.02583	0.483991	114	97	0.0386582	0.234912
k__Bacteria.p__Firmicutes.c__Clostridia.o__Clostridiales.f__Clostridiaceae.g__Clostridiaceae_unclassified.s__Clostridiaceae_bacterium.t__SGB4721	Age	Age	-1.17102	0.55301	114	48	0.0387193	0.234912
k__Bacteria.p__Firmicutes.c__Clostridia.o__Clostridiales.f__Peptostreptococcaceae.g__Romboutsia	RecentAbx_binary	Y	-1.95171	0.934525	114	55	0.0392183	0.235961
k__Bacteria.p__Firmicutes.c__Clostridia.o__Clostridiales.f__Peptostreptococcaceae.g__Romboutsia.s__Romboutsia_timonensis	RecentAbx_binary	Y	-1.95188	0.9345	114	55	0.0391965	0.235961
k__Bacteria.p__Firmicutes.c__Clostridia.o__Clostridiales.f__Peptostreptococcaceae.g__Romboutsia.s__Romboutsia_timonensis.t__SGB6148	RecentAbx_binary	Y	-1.95188	0.9345	114	55	0.0391965	0.235961
k__Bacteria.p__Firmicutes.c__Bacilli.o__Lactobacillales.f__Streptococcaceae.g__Streptococcus.s__Streptococcus_sanguinis	Trikafta	Y	1.5565	0.749558	114	37	0.0403474	0.240094
k__Bacteria.p__Firmicutes.c__Bacilli.o__Lactobacillales.f__Streptococcaceae.g__Streptococcus.s__Streptococcus_sanguinis.t__SGB8047	Trikafta	Y	1.5565	0.749558	114	37	0.0403474	0.240094
k__Bacteria.p__Firmicutes.c__Clostridia.o__Clostridiales.f__Lachnospiraceae.g__Lacrimispora.s__Lacrimispora_amygdalina	RecentAbx_binary	Y	-1.18224	0.569178	114	44	0.0402124	0.240094
k__Bacteria.p__Firmicutes.c__Clostridia.o__Clostridiales.f__Lachnospiraceae.g__Lacrimispora.s__Lacrimispora_amygdalina.t__SGB4716	RecentAbx_binary	Y	-1.18224	0.569178	114	44	0.0402124	0.240094
k__Bacteria.p__Firmicutes.c__Clostridia.o__Clostridiales.f__Eubacteriaceae.g__Eubacterium.s__Eubacterium_ventriosum	RecentAbx_binary	Y	-0.979018	0.472455	114	19	0.0406199	0.240399
k__Bacteria.p__Firmicutes.c__Clostridia.o__Clostridiales.f__Eubacteriaceae.g__Eubacterium.s__Eubacterium_ventriosum.t__SGB5045	RecentAbx_binary	Y	-0.979018	0.472455	114	19	0.0406199	0.240399
k__Bacteria.p__Firmicutes.c__Clostridia.o__Clostridiales.f__Clostridiales_unclassified	Age	Age	-1.47565	0.708925	114	87	0.0421867	0.248994
k__Bacteria.p__Firmicutes.c__Negativicutes	RecentAbx_binary	Y	-1.01541	0.496313	114	109	0.0431971	0.251188
k__Bacteria.p__Firmicutes.c__Negativicutes.o__Veillonellales	RecentAbx_binary	Y	-1.30164	0.637673	114	106	0.0436804	0.251188
k__Bacteria.p__Actinobacteria.c__Coriobacteriia.o__Eggerthellales	Age	Age	-0.881431	0.426939	114	100	0.0439349	0.251188
k__Bacteria.p__Firmicutes.c__Negativicutes.o__Veillonellales.f__Veillonellaceae	RecentAbx_binary	Y	-1.30164	0.637673	114	106	0.0436804	0.251188
k__Bacteria.p__Actinobacteria.c__Coriobacteriia.o__Eggerthellales.f__Eggerthellaceae	Age	Age	-0.881431	0.426939	114	100	0.0439349	0.251188
k__Bacteria.p__Firmicutes.c__Clostridia.o__Clostridiales.f__Eubacteriaceae.g__Eubacterium.s__Eubacterium_ramulus.t__SGB4959	Trikafta	Y	2.44587	1.19264	114	60	0.0428726	0.251188
k__Bacteria.p__Actinobacteria.c__Actinobacteria.o__Actinomycetales.f__Actinomycetaceae.g__Actinomyces.s__Actinomyces_naeslundii	Trikafta	Y	0.885094	0.433629	114	25	0.043804	0.251188
k__Bacteria.p__Actinobacteria.c__Actinobacteria.o__Actinomycetales.f__Actinomycetaceae.g__Actinomyces.s__Actinomyces_naeslundii.t__SGB15888	Trikafta	Y	0.885094	0.433629	114	25	0.043804	0.251188
k__Bacteria.p__Bacteroidetes.c__Bacteroidia.o__Bacteroidales.f__Rikenellaceae.g__Alistipes.s__Alistipes_finegoldii	RecentAbx_binary	Y	-1.5893	0.780916	114	20	0.0442933	0.251188
k__Bacteria.p__Bacteroidetes.c__Bacteroidia.o__Bacteroidales.f__Rikenellaceae.g__Alistipes.s__Alistipes_finegoldii.t__SGB2301	RecentAbx_binary	Y	-1.5893	0.780916	114	20	0.0442933	0.251188
k__Bacteria.p__Firmicutes.c__Clostridia.o__Clostridiales.f__Lachnospiraceae.g__Roseburia.s__Roseburia_inulinivorans	RecentAbx_binary	Y	-2.04264	1.00093	114	59	0.0437659	0.251188
k__Bacteria.p__Firmicutes.c__Clostridia.o__Clostridiales.f__Clostridiaceae.g__Clostridium.s__Clostridium_sp_AF34_10BH	Age	Age	-0.62437	0.30312	114	34	0.0442466	0.251188
k__Bacteria.p__Firmicutes.c__Clostridia.o__Clostridiales.f__Lachnospiraceae.g__Roseburia.s__Roseburia_inulinivorans.t__SGB4940	RecentAbx_binary	Y	-2.04264	1.00093	114	59	0.0437659	0.251188
k__Bacteria.p__Firmicutes.c__Clostridia.o__Clostridiales.f__Clostridiaceae.g__Clostridium.s__Clostridium_sp_AF34_10BH.t__SGB4914	Age	Age	-0.62437	0.30312	114	34	0.0442466	0.251188
k__Bacteria.p__Firmicutes.c__Clostridia.o__Clostridiales.f__Christensenellaceae	Trikafta	Y	0.694656	0.340677	114	16	0.0439455	0.251188
k__Bacteria.p__Verrucomicrobia.c__Verrucomicrobiae.o__Verrucomicrobiales.f__Akkermansiaceae.g__Akkermansia.s__Akkermansia_muciniphila.t__SGB9226	Trikafta	Y	1.40272	0.689147	114	21	0.0444114	0.251202
k__Bacteria.p__Actinobacteria	Age	Age	-0.555584	0.274391	114	112	0.0453113	0.252349
k__Bacteria.p__Firmicutes.c__Clostridia.o__Clostridia_unclassified.f__Clostridia_unclassified.g__Clostridia_unclassified	RecentAbx_binary	Y	-1.61002	0.794465	114	99	0.0452203	0.252349
k__Bacteria.p__Actinobacteria.c__Actinobacteria.o__Actinomycetales.f__Actinomycetaceae.g__Actinomyces.s__Actinomyces_SGB17168	Age	Age	-0.397495	0.193781	114	20	0.045127	0.252349
k__Bacteria.p__Firmicutes.c__Clostridia.o__Clostridia_unclassified.f__Clostridia_unclassified.g__Clostridia_unclassified.s__Clostridia_bacterium_UC5_1_1D1	Trikafta	Y	1.70615	0.840519	114	64	0.0449706	0.252349
k__Bacteria.p__Actinobacteria.c__Actinobacteria.o__Actinomycetales.f__Actinomycetaceae.g__Actinomyces.s__Actinomyces_SGB17168.t__SGB17168	Age	Age	-0.397495	0.193781	114	20	0.045127	0.252349
k__Bacteria.p__Firmicutes.c__Clostridia.o__Clostridia_unclassified.f__Clostridia_unclassified.g__Clostridia_unclassified.s__Clostridia_bacterium_UC5_1_1D1.t__SGB14995	Trikafta	Y	1.70615	0.840519	114	64	0.0449706	0.252349
k__Bacteria.p__Bacteroidetes.c__Bacteroidia.o__Bacteroidales.f__Bacteroidaceae.g__Bacteroides.s__Bacteroides_xylanisolvens	Trikafta	Y	-1.01364	0.503038	114	32	0.0464895	0.257067
k__Bacteria.p__Firmicutes.c__Clostridia.o__Clostridiales.f__Clostridiales_unclassified.g__Intestinimonas.s__Intestinimonas_butyriciproducens	Trikafta	Y	0.734122	0.364584	114	18	0.0466319	0.257067
k__Bacteria.p__Bacteroidetes.c__Bacteroidia.o__Bacteroidales.f__Bacteroidaceae.g__Bacteroides.s__Bacteroides_xylanisolvens.t__SGB1867	Trikafta	Y	-1.01364	0.503038	114	32	0.0464895	0.257067
k__Bacteria.p__Firmicutes.c__Clostridia.o__Clostridiales.f__Clostridiales_unclassified.g__Intestinimonas.s__Intestinimonas_butyriciproducens.t__SGB15126	Trikafta	Y	0.734122	0.364584	114	18	0.0466319	0.257067
k__Bacteria.p__Firmicutes.c__Clostridia.o__Clostridiales.f__Lachnospiraceae.g__Anaerotignum.s__Anaerotignum_faecicola	RecentAbx_binary	Y	-1.1896	0.59289	114	13	0.0473921	0.258632
k__Bacteria.p__Firmicutes.c__Clostridia.o__Clostridiales.f__Lachnospiraceae.g__Anaerotignum.s__Anaerotignum_faecicola.t__SGB5190	RecentAbx_binary	Y	-1.1896	0.59289	114	13	0.0473921	0.258632
k__Bacteria.p__Firmicutes.c__Clostridia.o__Clostridiales.f__Ruminococcaceae.g__Gemmiger.s__Gemmiger_SGB15299	RecentAbx_binary	Y	-0.716019	0.356926	114	12	0.0473375	0.258632
k__Bacteria.p__Firmicutes.c__Clostridia.o__Clostridiales.f__Ruminococcaceae.g__Gemmiger.s__Gemmiger_SGB15299.t__SGB15299	RecentAbx_binary	Y	-0.716019	0.356926	114	12	0.0473375	0.258632
k__Bacteria.p__Firmicutes.c__Clostridia.o__Clostridiales.f__Lachnospiraceae.g__Blautia.s__Blautia_obeum.t__SGB4811_group	Age	Age	-1.22458	0.607495	114	82	0.0478424	0.259851
k__Bacteria.p__Firmicutes.c__Clostridia.o__Clostridiales.f__Clostridiales_unclassified.g__Intestinimonas	Trikafta	Y	0.723428	0.36132	114	18	0.0478547	0.259851
k__Bacteria.p__Firmicutes.c__Bacilli.o__Lactobacillales.f__Lactobacillaceae.g__Lacticaseibacillus.s__Lacticaseibacillus_rhamnosus	Trikafta	Y	-1.92735	0.965334	114	29	0.0485484	0.262306
k__Bacteria.p__Firmicutes.c__Bacilli.o__Lactobacillales.f__Lactobacillaceae.g__Lacticaseibacillus.s__Lacticaseibacillus_rhamnosus.t__SGB7144	Trikafta	Y	-1.92735	0.965334	114	29	0.0485484	0.262306
k__Bacteria.p__Firmicutes.c__Bacilli.o__Lactobacillales.f__Lactobacillaceae.g__Limosilactobacillus	Trikafta	Y	-1.52249	0.763252	114	28	0.0487968	0.262994
k__Bacteria.p__Firmicutes.c__Bacilli	Age	Age	0.623819	0.312795	114	114	0.0517386	0.268017
k__Bacteria.p__Actinobacteria.c__Coriobacteriia.o__Eggerthellales.f__Eggerthellaceae.g__Gordonibacter	Trikafta	Y	0.882638	0.445672	114	36	0.0503216	0.268017
k__Bacteria.p__Firmicutes.c__Bacilli.o__Lactobacillales.f__Enterococcaceae.g__Enterococcus.s__Enterococcus_faecalis	RecentAbx_binary	Y	0.83287	0.424093	114	15	0.0520665	0.268017
k__Bacteria.p__Firmicutes.c__Bacilli.o__Lactobacillales.f__Enterococcaceae.g__Enterococcus.s__Enterococcus_faecalis.t__SGB7962	RecentAbx_binary	Y	0.83287	0.424093	114	15	0.0520665	0.268017
k__Bacteria.p__Firmicutes.c__Clostridia.o__Clostridiales.f__Clostridiaceae.g__Clostridiaceae_unclassified.s__Clostridiaceae_bacterium	Trikafta	Y	2.08487	1.05561	114	79	0.0510218	0.268017
k__Bacteria.p__Firmicutes.c__Bacilli.o__Lactobacillales.f__Lactobacillaceae.g__Lacticaseibacillus	RecentAbx_binary	Y	1.89699	0.964829	114	32	0.0518113	0.268017
k__Bacteria.p__Firmicutes.c__Clostridia.o__Clostridiales.f__Peptostreptococcaceae.g__GGB4456	Age	Age	-0.476937	0.238529	114	14	0.0520799	0.268017
k__Bacteria.p__Firmicutes.c__Clostridia.o__Clostridiales.f__Peptostreptococcaceae.g__GGB4456.s__GGB4456_SGB6141	Age	Age	-0.476937	0.238529	114	14	0.0520799	0.268017
k__Bacteria.p__Firmicutes.c__Clostridia.o__Clostridiales.f__Peptostreptococcaceae.g__GGB4456.s__GGB4456_SGB6141.t__SGB6141	Age	Age	-0.476937	0.238529	114	14	0.0520799	0.268017
k__Bacteria.p__Firmicutes.c__Bacilli.o__Lactobacillales.f__Streptococcaceae.g__Streptococcus.s__Streptococcus_sp_263_SSPC	Trikafta	Y	-1.04869	0.530048	114	19	0.0503752	0.268017
k__Bacteria.p__Firmicutes.c__Clostridia.o__Clostridiales.f__Ruminococcaceae.g__Gemmiger.s__Gemmiger_formicilis	RecentAbx_binary	Y	-2.35242	1.18689	114	64	0.0499814	0.268017
k__Bacteria.p__Firmicutes.c__Bacilli.o__Lactobacillales.f__Streptococcaceae.g__Streptococcus.s__Streptococcus_sp_263_SSPC.t__SGB8255_group	Trikafta	Y	-1.04869	0.530048	114	19	0.0503752	0.268017
k__Bacteria.p__Firmicutes.c__Clostridia.o__Clostridiales.f__Ruminococcaceae.g__Gemmiger.s__Gemmiger_formicilis.t__SGB15300	RecentAbx_binary	Y	-2.35242	1.18689	114	64	0.0499814	0.268017
k__Bacteria.p__Firmicutes.c__CFGB3053.o__OFGB3053.f__FGB3053.g__GGB9581.s__GGB9581_SGB79823	RecentAbx_binary	Y	-0.903096	0.459639	114	19	0.0521968	0.268017
k__Bacteria.p__Firmicutes.c__CFGB3053.o__OFGB3053.f__FGB3053.g__GGB9581.s__GGB9581_SGB79823.t__SGB79823	RecentAbx_binary	Y	-0.903096	0.459639	114	19	0.0521968	0.268017
k__Bacteria.p__Firmicutes.c__Clostridia.o__Clostridiales.f__Lachnospiraceae.g__Roseburia.s__Roseburia_hominis	Age	Age	-1.25537	0.629428	114	65	0.051228	0.268017
k__Bacteria.p__Firmicutes.c__Clostridia.o__Clostridiales.f__Lachnospiraceae.g__Roseburia.s__Roseburia_hominis.t__SGB4936	Age	Age	-1.25537	0.629428	114	65	0.051228	0.268017
k__Bacteria.p__Firmicutes.c__Clostridia.o__Clostridiales.f__Lachnospiraceae.g__Lachnospira.s__Lachnospira_pectinoschiza	Trikafta	Y	1.00114	0.509029	114	28	0.0519751	0.268017
k__Bacteria.p__Firmicutes.c__Clostridia.o__Clostridiales.f__Lachnospiraceae.g__Lachnospira.s__Lachnospira_pectinoschiza.t__SGB5075_group	Trikafta	Y	1.00114	0.509029	114	28	0.0519751	0.268017
k__Bacteria.p__Firmicutes.c__Clostridia.o__Clostridiales.f__Lachnospiraceae.g__Lachnospiraceae_unclassified.s__Lachnospiraceae_bacterium.t__SGB4750	Trikafta	Y	1.32019	0.670262	114	45	0.0516222	0.268017
k__Bacteria.p__Firmicutes.c__Clostridia.o__Clostridiales.f__Peptostreptococcaceae.g__Clostridioides	Trikafta	Y	-0.880303	0.449867	114	19	0.0531421	0.27095
k__Bacteria.p__Firmicutes.c__Clostridia.o__Clostridiales.f__Peptostreptococcaceae.g__Clostridioides.s__Clostridioides_difficile	Trikafta	Y	-0.880303	0.449867	114	19	0.0531421	0.27095
k__Bacteria.p__Firmicutes.c__Clostridia.o__Clostridiales.f__Peptostreptococcaceae.g__Clostridioides.s__Clostridioides_difficile.t__SGB6136	Trikafta	Y	-0.880303	0.449867	114	19	0.0531421	0.27095
k__Bacteria.p__Firmicutes.c__Erysipelotrichia.o__Erysipelotrichales.f__Erysipelotrichaceae.g__Turicibacter	RecentAbx_binary	Y	-1.24682	0.638205	114	47	0.0534535	0.271264
k__Bacteria.p__Firmicutes.c__Erysipelotrichia.o__Erysipelotrichales.f__Erysipelotrichaceae.g__Turicibacter.s__Turicibacter_sanguinis	RecentAbx_binary	Y	-1.24682	0.638205	114	47	0.0534535	0.271264
k__Bacteria.p__Firmicutes.c__Bacilli	Trikafta	Y	-1.15839	0.593099	114	114	0.0536129	0.271439
k__Bacteria.p__Firmicutes.c__Clostridia.o__Clostridiales.f__Lachnospiraceae.g__Blautia.s__Blautia_wexlerae	Trikafta	Y	1.02492	0.526331	114	108	0.0540478	0.272212
k__Bacteria.p__Firmicutes.c__Clostridia.o__Clostridiales.f__Lachnospiraceae.g__Blautia.s__Blautia_wexlerae.t__SGB4837_group	Trikafta	Y	1.02492	0.526331	114	108	0.0540478	0.272212
k__Bacteria.p__Firmicutes.c__Bacilli.o__Lactobacillales.f__Lactobacillaceae.g__Lactobacillus	RecentAbx_binary	Y	0.997013	0.511489	114	20	0.0541415	0.272212
k__Bacteria.p__Firmicutes.c__Clostridia.o__Clostridiales.f__Clostridiales_unclassified.g__Clostridiales_unclassified	Age	Age	-1.35998	0.692927	114	82	0.0548047	0.2736
k__Bacteria.p__Firmicutes.c__Clostridia.o__Clostridiales.f__Lachnospiraceae.g__Lacrimispora.s__Lacrimispora_celerecrescens	RecentAbx_binary	Y	-2.22693	1.14769	114	69	0.0549831	0.2736
k__Bacteria.p__Firmicutes.c__Clostridia.o__Clostridiales.f__Lachnospiraceae.g__Lacrimispora.s__Lacrimispora_celerecrescens.t__SGB4868	RecentAbx_binary	Y	-2.22693	1.14769	114	69	0.0549831	0.2736
k__Bacteria.p__Actinobacteria.c__Actinobacteria.o__Corynebacteriales.f__Lawsonellaceae	Age	Age	0.498907	0.257285	114	23	0.0550475	0.2736
k__Bacteria.p__Actinobacteria.c__Actinobacteria.o__Corynebacteriales.f__Lawsonellaceae.g__Lawsonella	Age	Age	0.498907	0.257285	114	23	0.0550475	0.2736
k__Bacteria.p__Firmicutes.c__Clostridia.o__Clostridiales.f__Lachnospiraceae.g__Lachnospira	Trikafta	Y	1.77789	0.918515	114	56	0.0554813	0.275126
k__Bacteria.p__Bacteroidetes.c__Bacteroidia.o__Bacteroidales.f__Tannerellaceae	Trikafta	Y	-1.36752	0.708726	114	86	0.0563186	0.278009
k__Bacteria.p__Bacteroidetes.c__Bacteroidia.o__Bacteroidales.f__Tannerellaceae.g__Parabacteroides	Trikafta	Y	-1.36752	0.708726	114	86	0.0563186	0.278009
k__Bacteria.p__Firmicutes.c__Clostridia.o__Clostridiales.f__Lachnospiraceae.g__Lachnospira.s__Lachnospira_eligens	RecentAbx_binary	Y	-1.38931	0.721696	114	37	0.0568031	0.279132
k__Bacteria.p__Firmicutes.c__Clostridia.o__Clostridiales.f__Lachnospiraceae.g__Lachnospira.s__Lachnospira_eligens.t__SGB5082_group	RecentAbx_binary	Y	-1.38931	0.721696	114	37	0.0568031	0.279132
k__Bacteria.p__Actinobacteria.c__Actinobacteria.o__Corynebacteriales.f__Lawsonellaceae.g__Lawsonella.s__Lawsonella_SGB3665	Age	Age	0.421827	0.217099	114	21	0.0573904	0.280748
k__Bacteria.p__Actinobacteria.c__Actinobacteria.o__Corynebacteriales.f__Lawsonellaceae.g__Lawsonella.s__Lawsonella_SGB3665.t__SGB3665	Age	Age	0.421827	0.217099	114	21	0.0573904	0.280748
k__Bacteria.p__Actinobacteria.c__Actinobacteria.o__Corynebacteriales	Trikafta	Y	-1.73996	0.908672	114	52	0.0583283	0.284695
k__Bacteria.p__Firmicutes.c__Clostridia.o__Clostridiales.f__Lachnospiraceae.g__Lachnospiraceae_unclassified.s__Lachnospiraceae_bacterium.t__SGB4767	Age	Age	-1.00188	0.5189	114	43	0.0589947	0.287301
k__Bacteria.p__Firmicutes.c__Clostridia.o__Clostridiales.f__Lachnospiraceae	RecentAbx_binary	Y	-0.704958	0.370102	114	113	0.0594219	0.288735
k__Bacteria.p__Firmicutes.c__Clostridia.o__Clostridiales.f__Lachnospiraceae.g__Eisenbergiella.s__Eisenbergiella_massiliensis	Trikafta	Y	0.889402	0.467358	114	18	0.0597419	0.288997
k__Bacteria.p__Firmicutes.c__Clostridia.o__Clostridiales.f__Lachnospiraceae.g__Eisenbergiella.s__Eisenbergiella_massiliensis.t__SGB4987	Trikafta	Y	0.889402	0.467358	114	18	0.0597419	0.288997
k__Bacteria.p__Firmicutes.c__Clostridia.o__Clostridiales.f__Ruminococcaceae.g__Agathobaculum.s__Agathobaculum_butyriciproducens	RecentAbx_binary	Y	-1.59993	0.842103	114	84	0.0600652	0.289272
k__Bacteria.p__Firmicutes.c__Clostridia.o__Clostridiales.f__Ruminococcaceae.g__Agathobaculum.s__Agathobaculum_butyriciproducens.t__SGB14993_group	RecentAbx_binary	Y	-1.59993	0.842103	114	84	0.0600652	0.289272
k__Bacteria.p__Firmicutes.c__Clostridia.o__Clostridiales.f__Ruminococcaceae.g__Candidatus_Cibiobacter	RecentAbx_binary	Y	-1.78064	0.941041	114	60	0.061094	0.292282
k__Bacteria.p__Firmicutes.c__Clostridia.o__Clostridiales.f__Ruminococcaceae.g__Candidatus_Cibiobacter.s__Candidatus_Cibiobacter_qucibialis	RecentAbx_binary	Y	-1.78064	0.941041	114	60	0.061094	0.292282
k__Bacteria.p__Firmicutes.c__Clostridia.o__Clostridiales.f__Ruminococcaceae.g__Candidatus_Cibiobacter.s__Candidatus_Cibiobacter_qucibialis.t__SGB15286	RecentAbx_binary	Y	-1.78064	0.941041	114	60	0.061094	0.292282
k__Bacteria.p__Firmicutes.c__Clostridia.o__Clostridiales.f__Lachnospiraceae.g__GGB3523	Trikafta	Y	1.12524	0.596123	114	32	0.0619166	0.292991
k__Bacteria.p__Firmicutes.c__Clostridia.o__Clostridiales.f__Lachnospiraceae.g__GGB3523.s__GGB3523_SGB4703	Trikafta	Y	1.12524	0.596123	114	32	0.0619166	0.292991
k__Bacteria.p__Firmicutes.c__Clostridia.o__Clostridiales.f__Lachnospiraceae.g__GGB3523.s__GGB3523_SGB4703.t__SGB4703	Trikafta	Y	1.12524	0.596123	114	32	0.0619166	0.292991
k__Bacteria.p__Firmicutes.c__Clostridia.o__Clostridiales.f__Clostridiales_unclassified.g__Clostridiales_unclassified.s__Clostridiales_unclassified_SGB15145	Trikafta	Y	1.13035	0.598714	114	14	0.0618507	0.292991
k__Bacteria.p__Firmicutes.c__Clostridia.o__Clostridiales.f__Clostridiales_unclassified.g__Clostridiales_unclassified.s__Clostridiales_unclassified_SGB15145.t__SGB15145	Trikafta	Y	1.13035	0.598714	114	14	0.0618507	0.292991
k__Bacteria.p__Firmicutes.c__Bacilli.o__Lactobacillales.f__Lactobacillaceae.g__Lacticaseibacillus	Trikafta	Y	-1.83629	0.973566	114	32	0.0621121	0.293277
k__Bacteria.p__Actinobacteria.c__Coriobacteriia.o__Eggerthellales.f__Eggerthellaceae.g__Gordonibacter	Age	Age	-0.508208	0.267401	114	36	0.0624814	0.294381
k__Bacteria.p__Firmicutes.c__Bacilli.o__Lactobacillales	RecentAbx_binary	Y	1.10788	0.590032	114	114	0.0630894	0.296134
k__Bacteria.p__Firmicutes.c__Clostridia.o__Clostridiales.f__Clostridiales_unclassified.g__Clostridiales_unclassified	Trikafta	Y	2.25388	1.2009	114	82	0.0633989	0.296134
k__Bacteria.p__Firmicutes.c__Bacilli.o__Lactobacillales.f__Lactobacillaceae.g__Lacticaseibacillus.s__Lacticaseibacillus_paracasei	RecentAbx_binary	Y	0.767012	0.408786	114	14	0.0632654	0.296134
k__Bacteria.p__Firmicutes.c__Bacilli.o__Lactobacillales.f__Lactobacillaceae.g__Lacticaseibacillus.s__Lacticaseibacillus_paracasei.t__SGB7142	RecentAbx_binary	Y	0.767012	0.408786	114	14	0.0632654	0.296134
k__Bacteria.p__Proteobacteria.c__Betaproteobacteria.o__Burkholderiales.f__Sutterellaceae.g__Parasutterella	Age	Age	-1.11241	0.589306	114	65	0.0644631	0.300459
k__Bacteria.p__Firmicutes.c__Clostridia.o__Clostridiales.f__Eubacteriaceae.g__Eubacterium.s__Eubacterium_ramulus.t__SGB4959	Age	Age	-1.27008	0.673018	114	60	0.064743	0.301117
k__Bacteria.p__Actinobacteria.c__Coriobacteriia	Trikafta	Y	0.963126	0.519196	114	106	0.0665107	0.303041
k__Bacteria.p__Firmicutes.c__Bacilli.o__Lactobacillales.f__Enterococcaceae	Age	Age	0.808563	0.431653	114	48	0.0665518	0.303041
k__Bacteria.p__Firmicutes.c__Bacilli.o__Lactobacillales.f__Enterococcaceae.g__Enterococcus	Age	Age	0.808563	0.431653	114	48	0.0665518	0.303041
k__Bacteria.p__Firmicutes.c__Clostridia.o__Clostridiales.f__Eubacteriaceae.g__Eubacterium.s__Eubacterium_ramulus	Trikafta	Y	2.24039	1.20323	114	62	0.0655134	0.303041
k__Bacteria.p__Firmicutes.c__Clostridia.o__Clostridiales.f__Clostridiaceae.g__Clostridium.s__Clostridium_SGB6179	Age	Age	-0.791774	0.421365	114	34	0.0663393	0.303041
k__Bacteria.p__Firmicutes.c__Clostridia.o__Clostridiales.f__Clostridiaceae.g__Clostridium.s__Clostridium_SGB6179.t__SGB6179	Age	Age	-0.791774	0.421365	114	34	0.0663393	0.303041
k__Bacteria.p__Firmicutes.c__Negativicutes.o__Veillonellales.f__Veillonellaceae.g__Megasphaera.s__Megasphaera_sp_MJR8396C	Age	Age	-0.742902	0.396781	114	19	0.0656642	0.303041
k__Bacteria.p__Firmicutes.c__Negativicutes.o__Veillonellales.f__Veillonellaceae.g__Megasphaera.s__Megasphaera_sp_MJR8396C.t__SGB5855	Age	Age	-0.742902	0.396781	114	19	0.0656642	0.303041
k__Bacteria.p__Firmicutes.c__Clostridia.o__Clostridiales.f__Clostridiaceae.g__Clostridium.s__Clostridium_phoceensis	Age	Age	-0.455418	0.243326	114	19	0.0664333	0.303041
k__Bacteria.p__Firmicutes.c__Clostridia.o__Clostridiales.f__Clostridiaceae.g__Clostridium.s__Clostridium_phoceensis.t__SGB15154	Age	Age	-0.455418	0.243326	114	19	0.0664333	0.303041
k__Bacteria.p__Firmicutes.c__Negativicutes.o__Veillonellales.f__Veillonellaceae.g__Veillonella.s__Veillonella_rogosae	Age	Age	-0.456297	0.246554	114	16	0.0668959	0.303336
k__Bacteria.p__Firmicutes.c__Negativicutes.o__Veillonellales.f__Veillonellaceae.g__Veillonella.s__Veillonella_rogosae.t__SGB6956	Age	Age	-0.456297	0.246554	114	16	0.0668959	0.303336
k__Bacteria.p__Actinobacteria	RecentAbx_binary	Y	-0.97993	0.532153	114	112	0.068251	0.303403
k__Bacteria.p__Firmicutes.c__Clostridia.o__Clostridiales.f__Lachnospiraceae.g__GGB3433	Age	Age	-0.525273	0.281014	114	31	0.0674837	0.303403
k__Bacteria.p__Firmicutes.c__Clostridia.o__Clostridiales.f__Ruminococcaceae.g__Agathobaculum	Age	Age	-0.892734	0.477838	114	87	0.067662	0.303403
k__Bacteria.p__Firmicutes.c__Clostridia.o__Clostridiales.f__Lachnospiraceae.g__GGB3433.s__GGB3433_SGB4573	Age	Age	-0.525273	0.281014	114	31	0.0674837	0.303403
k__Bacteria.p__Firmicutes.c__Clostridia.o__Clostridiales.f__Lachnospiraceae.g__Mediterraneibacter.s__Ruminococcus_torques.t__SGB4608	Age	Age	-0.864506	0.464785	114	81	0.0683722	0.303403
k__Bacteria.p__Firmicutes.c__Clostridia.o__Clostridiales.f__Lachnospiraceae.g__GGB3433.s__GGB3433_SGB4573.t__SGB4573_group	Age	Age	-0.525273	0.281014	114	31	0.0674837	0.303403
k__Bacteria.p__Firmicutes.c__CFGB3053	Age	Age	-0.8612	0.462347	114	56	0.068142	0.303403
k__Bacteria.p__Firmicutes.c__CFGB3053.o__OFGB3053	Age	Age	-0.8612	0.462347	114	56	0.068142	0.303403
k__Bacteria.p__Firmicutes.c__CFGB3053.o__OFGB3053.f__FGB3053	Age	Age	-0.8612	0.462347	114	56	0.068142	0.303403
k__Bacteria.p__Firmicutes.c__CFGB3053.o__OFGB3053.f__FGB3053.g__GGB9581	Age	Age	-0.8612	0.462347	114	56	0.068142	0.303403
k__Bacteria.p__Firmicutes.c__Clostridia.o__Clostridiales.f__Lachnospiraceae.g__Blautia.s__Blautia_SGB4831	Trikafta	Y	1.07228	0.582816	114	51	0.068587	0.303403
k__Bacteria.p__Firmicutes.c__Clostridia.o__Clostridiales.f__Lachnospiraceae.g__Blautia.s__Blautia_SGB4831.t__SGB4831_group	Trikafta	Y	1.07228	0.582816	114	51	0.068587	0.303403
k__Bacteria.p__Bacteroidetes.c__Bacteroidia.o__Bacteroidales.f__Bacteroidaceae.g__Bacteroides.s__Bacteroides_caccae	RecentAbx_binary	Y	-1.10033	0.599823	114	28	0.0695741	0.305104
k__Bacteria.p__Bacteroidetes.c__Bacteroidia.o__Bacteroidales.f__Bacteroidaceae.g__Bacteroides.s__Bacteroides_caccae.t__SGB1877	RecentAbx_binary	Y	-1.10033	0.599823	114	28	0.0695741	0.305104
k__Bacteria.p__Firmicutes.c__Clostridia.o__Clostridiales.f__Lachnospiraceae.g__Anaerotignum.s__Anaerotignum_lactatifermentans	Trikafta	Y	-0.97	0.52973	114	33	0.069958	0.305104
k__Bacteria.p__Firmicutes.c__Clostridia.o__Clostridiales.f__Lachnospiraceae.g__Anaerotignum.s__Anaerotignum_lactatifermentans.t__SGB5193	Trikafta	Y	-0.97	0.52973	114	33	0.069958	0.305104
k__Bacteria.p__Firmicutes.c__Firmicutes_unclassified.o__Firmicutes_unclassified.f__Firmicutes_unclassified.g__Firmicutes_unclassified.s__Firmicutes_bacterium_AF16_15	RecentAbx_binary	Y	-1.19189	0.651509	114	33	0.0700953	0.305104
k__Bacteria.p__Firmicutes.c__Firmicutes_unclassified.o__Firmicutes_unclassified.f__Firmicutes_unclassified.g__Firmicutes_unclassified.s__Firmicutes_bacterium_AF16_15.t__SGB4993	RecentAbx_binary	Y	-1.19189	0.651509	114	33	0.0700953	0.305104
k__Bacteria.p__Firmicutes.c__Clostridia.o__Clostridiales.f__Lachnospiraceae.g__Lachnospiraceae_unclassified.s__Lachnospiraceae_bacterium.t__SGB4780	Trikafta	Y	0.692898	0.378563	114	28	0.0700751	0.305104
k__Bacteria.p__Firmicutes.c__Clostridia.o__Clostridiales.f__Christensenellaceae.g__Christensenellaceae_unclassified	Trikafta	Y	0.770044	0.420163	114	14	0.0697767	0.305104
k__Bacteria.p__Firmicutes.c__Clostridia.o__Clostridiales.f__Lachnospiraceae.g__Blautia.s__Blautia_sp_OF03_15BH	RecentAbx_binary	Y	-0.711844	0.389595	114	14	0.0704588	0.30527
k__Bacteria.p__Firmicutes.c__Clostridia.o__Clostridiales.f__Lachnospiraceae.g__Blautia.s__Blautia_sp_OF03_15BH.t__SGB4779	RecentAbx_binary	Y	-0.711844	0.389595	114	14	0.0704588	0.30527
k__Bacteria.p__Firmicutes.c__Clostridia.o__Clostridiales.f__Ruminococcaceae.g__Faecalibacterium.s__Faecalibacterium_SGB15346	Age	Age	-0.400936	0.217094	114	18	0.0706956	0.30527
k__Bacteria.p__Firmicutes.c__Clostridia.o__Clostridiales.f__Ruminococcaceae.g__Faecalibacterium.s__Faecalibacterium_SGB15346.t__SGB15346	Age	Age	-0.400936	0.217094	114	18	0.0706956	0.30527
k__Bacteria.p__Firmicutes.c__Clostridia.o__Clostridia_unclassified.f__Clostridia_unclassified.g__Clostridia_unclassified	Trikafta	Y	1.44425	0.793341	114	99	0.0715698	0.306823
k__Bacteria.p__Firmicutes.c__Clostridia.o__Clostridiales.f__Lachnospiraceae.g__Blautia.s__Blautia_wexlerae	Age	Age	-0.456435	0.251024	114	108	0.0717409	0.306823
k__Bacteria.p__Firmicutes.c__Clostridia.o__Clostridiales.f__Lachnospiraceae.g__Blautia.s__Blautia_wexlerae.t__SGB4837_group	Age	Age	-0.456435	0.251024	114	108	0.0717409	0.306823
k__Bacteria.p__Firmicutes.c__Clostridia.o__Clostridiales.f__Clostridiaceae.g__Clostridiaceae_unclassified.s__Clostridiaceae_bacterium_OM08_6BH	Trikafta	Y	0.991152	0.544687	114	23	0.0717615	0.306823
k__Bacteria.p__Firmicutes.c__Clostridia.o__Clostridiales.f__Clostridiaceae.g__Clostridiaceae_unclassified.s__Clostridiaceae_bacterium_OM08_6BH.t__SGB4768	Trikafta	Y	0.991152	0.544687	114	23	0.0717615	0.306823
k__Bacteria.p__Firmicutes.c__CFGB42358	Trikafta	Y	0.706032	0.393258	114	18	0.0756006	0.313967
k__Bacteria.p__Firmicutes.c__CFGB42358.o__OFGB42358	Trikafta	Y	0.706032	0.393258	114	18	0.0756006	0.313967
k__Bacteria.p__Firmicutes.c__CFGB42358.o__OFGB42358.f__FGB42358	Trikafta	Y	0.706032	0.393258	114	18	0.0756006	0.313967
k__Bacteria.p__Firmicutes.c__Clostridia.o__Clostridiales.f__Ruminococcaceae.g__Ruminococcus	RecentAbx_binary	Y	-1.6236	0.90457	114	58	0.0754184	0.313967
k__Bacteria.p__Firmicutes.c__Clostridia.o__Clostridiales.f__Clostridiaceae.g__Clostridiaceae_unclassified	Trikafta	Y	1.84183	1.02384	114	82	0.0750263	0.313967
k__Bacteria.p__Firmicutes.c__CFGB42358.o__OFGB42358.f__FGB42358.g__GGB51510	Trikafta	Y	0.706032	0.393258	114	18	0.0756006	0.313967
k__Bacteria.p__Firmicutes.c__Clostridia.o__Clostridiales.f__Lachnospiraceae.g__Blautia.s__Blautia_massiliensis	Age	Age	-0.784223	0.430978	114	80	0.0743575	0.313967
k__Bacteria.p__Firmicutes.c__CFGB42358.o__OFGB42358.f__FGB42358.g__GGB51510.s__GGB51510_SGB71883	Trikafta	Y	0.706032	0.393258	114	18	0.0756006	0.313967
k__Bacteria.p__Firmicutes.c__Clostridia.o__Clostridiales.f__Lachnospiraceae.g__Blautia.s__Blautia_massiliensis.t__SGB4826_group	Age	Age	-0.784223	0.430978	114	80	0.0743575	0.313967
k__Bacteria.p__Firmicutes.c__CFGB42358.o__OFGB42358.f__FGB42358.g__GGB51510.s__GGB51510_SGB71883.t__SGB71883	Trikafta	Y	0.706032	0.393258	114	18	0.0756006	0.313967
k__Bacteria.p__Firmicutes.c__Clostridia.o__Clostridiales.f__Clostridiales_unclassified.g__Evtepia	Age	Age	-1.19836	0.662296	114	39	0.0753841	0.313967
k__Bacteria.p__Firmicutes.c__Clostridia.o__Clostridiales.f__Clostridiales_unclassified.g__Evtepia.s__Evtepia_gabavorous	Age	Age	-1.19836	0.662296	114	39	0.0753841	0.313967
k__Bacteria.p__Firmicutes.c__Clostridia.o__Clostridiales.f__Clostridiaceae.g__Clostridium.s__Clostridium_sp_AM49_4BH	Trikafta	Y	1.07333	0.596192	114	26	0.0747624	0.313967
k__Bacteria.p__Firmicutes.c__Clostridia.o__Clostridiales.f__Clostridiales_unclassified.g__Evtepia.s__Evtepia_gabavorous.t__SGB15120	Age	Age	-1.19836	0.662296	114	39	0.0753841	0.313967
k__Bacteria.p__Firmicutes.c__Clostridia.o__Clostridiales.f__Clostridiaceae.g__Clostridium.s__Clostridium_sp_AM49_4BH.t__SGB4652	Trikafta	Y	1.07333	0.596192	114	26	0.0747624	0.313967
k__Bacteria.p__Proteobacteria	Trikafta	Y	1.04094	0.581472	114	109	0.0761752	0.315749
k__Bacteria.p__Proteobacteria.c__Gammaproteobacteria.o__Enterobacterales.f__Enterobacteriaceae	RecentAbx_binary	Y	-1.39717	0.788965	114	91	0.0793982	0.318827
k__Bacteria.p__Firmicutes.c__Clostridia.o__Clostridiales.f__Lachnospiraceae.g__Lachnospiraceae_unclassified	Age	Age	-0.847189	0.47482	114	103	0.0798259	0.318827
k__Bacteria.p__Firmicutes.c__Clostridia.o__Clostridiales.f__Ruminococcaceae.g__Agathobaculum	Trikafta	Y	1.46007	0.821718	114	87	0.0786141	0.318827
k__Bacteria.p__Firmicutes.c__Clostridia.o__Clostridiales.f__Lachnospiraceae.g__Lachnospira	RecentAbx_binary	Y	-1.51408	0.849591	114	56	0.0774867	0.318827
k__Bacteria.p__Actinobacteria.c__Coriobacteriia.o__Coriobacteriales	Trikafta	Y	1.83362	1.03932	114	89	0.0806568	0.318827
k__Bacteria.p__Actinobacteria.c__Coriobacteriia.o__Coriobacteriales.f__Coriobacteriaceae	Age	Age	-0.987207	0.553586	114	87	0.0803584	0.318827
k__Bacteria.p__Actinobacteria.c__Actinobacteria.o__Bifidobacteriales.f__Bifidobacteriaceae.g__Bifidobacterium.s__Bifidobacterium_adolescentis	Age	Age	-1.20962	0.672457	114	51	0.07722	0.318827
k__Bacteria.p__Actinobacteria.c__Actinobacteria.o__Bifidobacteriales.f__Bifidobacteriaceae.g__Bifidobacterium.s__Bifidobacterium_adolescentis.t__SGB17244	Age	Age	-1.20962	0.672457	114	51	0.07722	0.318827
k__Bacteria.p__Actinobacteria.c__Actinobacteria.o__Actinomycetales.f__Actinomycetaceae.g__Actinomyces.s__Actinomyces_oris	Trikafta	Y	1.10267	0.623217	114	44	0.0798119	0.318827
k__Bacteria.p__Firmicutes.c__Clostridia.o__Clostridiales.f__Lachnospiraceae.g__Lachnospiraceae_unclassified.s__Lachnospiraceae_bacterium_NSJ_29	Age	Age	-0.412134	0.230934	114	23	0.0806397	0.318827
k__Bacteria.p__Actinobacteria.c__Actinobacteria.o__Actinomycetales.f__Actinomycetaceae.g__Actinomyces.s__Actinomyces_oris.t__SGB15878	Trikafta	Y	1.10267	0.623217	114	44	0.0798119	0.318827
k__Bacteria.p__Firmicutes.c__Clostridia.o__Clostridiales.f__Lachnospiraceae.g__Lachnospiraceae_unclassified.s__Lachnospiraceae_bacterium_NSJ_29.t__SGB25431	Age	Age	-0.412134	0.230934	114	23	0.0806397	0.318827
k__Bacteria.p__Proteobacteria.c__Betaproteobacteria.o__Burkholderiales.f__Sutterellaceae	Age	Age	-0.983382	0.551423	114	74	0.0801353	0.318827
k__Bacteria.p__Firmicutes.c__Clostridia.o__Clostridiales.f__Lachnospiraceae.g__Roseburia.s__Roseburia_inulinivorans	Trikafta	Y	1.87534	1.05464	114	59	0.078429	0.318827
k__Bacteria.p__Proteobacteria.c__Gammaproteobacteria.o__Pasteurellales.f__Pasteurellaceae.g__Haemophilus.s__Haemophilus_parainfluenzae	RecentAbx_binary	Y	-1.28051	0.721224	114	41	0.078586	0.318827
k__Bacteria.p__Firmicutes.c__Clostridia.o__Clostridiales.f__Lachnospiraceae.g__Roseburia.s__Roseburia_inulinivorans.t__SGB4940	Trikafta	Y	1.87534	1.05464	114	59	0.078429	0.318827
k__Bacteria.p__Proteobacteria.c__Gammaproteobacteria.o__Pasteurellales.f__Pasteurellaceae.g__Haemophilus.s__Haemophilus_parainfluenzae.t__SGB9712_group	RecentAbx_binary	Y	-1.28051	0.721224	114	41	0.078586	0.318827
k__Bacteria.p__Actinobacteria.c__Actinobacteria.o__Micrococcales.f__Promicromonosporaceae	Age	Age	-0.444166	0.249526	114	28	0.080919	0.318827
k__Bacteria.p__Actinobacteria.c__Actinobacteria.o__Micrococcales.f__Promicromonosporaceae.g__Isoptericola	Age	Age	-0.444166	0.249526	114	28	0.080919	0.318827
k__Bacteria.p__Actinobacteria.c__Actinobacteria.o__Micrococcales.f__Promicromonosporaceae.g__Isoptericola.s__Isoptericola_variabilis	Age	Age	-0.444166	0.249526	114	28	0.080919	0.318827
k__Bacteria.p__Actinobacteria.c__Actinobacteria.o__Micrococcales.f__Promicromonosporaceae.g__Isoptericola.s__Isoptericola_variabilis.t__SGB17153_group	Age	Age	-0.444166	0.249526	114	28	0.080919	0.318827
k__Bacteria.p__Bacteroidetes.c__Bacteroidia.o__Marinilabiliales	Trikafta	Y	0.49747	0.282517	114	18	0.0813215	0.318827
k__Bacteria.p__Bacteroidetes.c__Bacteroidia.o__Marinilabiliales.f__Marinilabiliaceae	Trikafta	Y	0.49747	0.282517	114	18	0.0813215	0.318827
k__Bacteria.p__Bacteroidetes.c__Bacteroidia.o__Marinilabiliales.f__Marinilabiliaceae.g__GGB58233	Trikafta	Y	0.49747	0.282517	114	18	0.0813215	0.318827
k__Bacteria.p__Bacteroidetes.c__Bacteroidia.o__Marinilabiliales.f__Marinilabiliaceae.g__GGB58233.s__GGB58233_SGB79883	Trikafta	Y	0.49747	0.282517	114	18	0.0813215	0.318827
k__Bacteria.p__Bacteroidetes.c__Bacteroidia.o__Marinilabiliales.f__Marinilabiliaceae.g__GGB58233.s__GGB58233_SGB79883.t__SGB79883	Trikafta	Y	0.49747	0.282517	114	18	0.0813215	0.318827
k__Bacteria.p__Firmicutes.c__CFGB3053.o__OFGB3053.f__FGB3053.g__GGB9581.s__GGB9581_SGB14999	Trikafta	Y	1.27437	0.719548	114	38	0.0794981	0.318827
k__Bacteria.p__Firmicutes.c__CFGB3053.o__OFGB3053.f__FGB3053.g__GGB9581.s__GGB9581_SGB14999.t__SGB14999	Trikafta	Y	1.27437	0.719548	114	38	0.0794981	0.318827
k__Bacteria.p__Firmicutes.c__Clostridia.o__Clostridiales.f__Christensenellaceae.g__Christensenellaceae_unclassified.s__Christensenellaceae_bacterium	Trikafta	Y	0.737909	0.415012	114	13	0.0783927	0.318827
k__Bacteria.p__Actinobacteria.c__Coriobacteriia.o__Coriobacteriales.f__Atopobiaceae	RecentAbx_binary	Y	-0.930178	0.524495	114	15	0.0790156	0.318827
k__Bacteria.p__Firmicutes.c__Clostridia.o__Clostridiales.f__Lachnospiraceae.g__Enterocloster.s__Enterocloster_asparagiformis	Trikafta	Y	1.16054	0.661325	114	31	0.0822735	0.319675
k__Bacteria.p__Firmicutes.c__Clostridia.o__Clostridiales.f__Lachnospiraceae.g__Enterocloster.s__Enterocloster_asparagiformis.t__SGB4724	Trikafta	Y	1.16054	0.661325	114	31	0.0822735	0.319675
k__Bacteria.p__Firmicutes.c__Bacilli.o__Lactobacillales.f__Streptococcaceae.g__Streptococcus.s__Streptococcus_sp_263_SSPC	Age	Age	-0.443492	0.252797	114	19	0.0821572	0.319675
k__Bacteria.p__Firmicutes.c__Bacilli.o__Lactobacillales.f__Streptococcaceae.g__Streptococcus.s__Streptococcus_sp_263_SSPC.t__SGB8255_group	Age	Age	-0.443492	0.252797	114	19	0.0821572	0.319675
k__Bacteria.p__Firmicutes.c__Erysipelotrichia.o__Erysipelotrichales.f__Erysipelotrichaceae.g__Turicibacter.s__Turicibacter_sanguinis.t__SGB6847	RecentAbx_binary	Y	-1.14409	0.65098	114	46	0.0817375	0.319675
k__Bacteria.p__Firmicutes.c__Bacilli	RecentAbx_binary	Y	0.997592	0.569949	114	114	0.0829053	0.320426
k__Bacteria.p__Firmicutes.c__Clostridia.o__Clostridiales.f__Ruminococcaceae.g__Ruminococcaceae_unclassified	Age	Age	-1.13786	0.643071	114	65	0.0829096	0.320426
k__Bacteria.p__Firmicutes.c__Erysipelotrichia.o__Erysipelotrichales.f__Erysipelotrichaceae.g__Turicibacter.s__Turicibacter_sanguinis.t__SGB6847	Trikafta	Y	1.13838	0.649805	114	46	0.0827404	0.320426
k__Bacteria.p__Firmicutes.c__Clostridia.o__Clostridiales.f__Clostridiaceae.g__Clostridium	RecentAbx_binary	Y	-1.13322	0.647657	114	104	0.0830835	0.320528
k__Bacteria.p__Proteobacteria.c__Gammaproteobacteria.o__Pasteurellales.f__Pasteurellaceae.g__Haemophilus	RecentAbx_binary	Y	-1.26949	0.726766	114	41	0.0834681	0.321441
k__Bacteria.p__Firmicutes.c__Bacilli.o__Lactobacillales.f__Enterococcaceae.g__Enterococcus.s__Enterococcus_faecalis	Trikafta	Y	-0.749634	0.431378	114	15	0.0852979	0.321553
k__Bacteria.p__Firmicutes.c__Bacilli.o__Lactobacillales.f__Enterococcaceae.g__Enterococcus.s__Enterococcus_faecalis.t__SGB7962	Trikafta	Y	-0.749634	0.431378	114	15	0.0852979	0.321553
k__Bacteria.p__Firmicutes.c__Bacilli.o__Lactobacillales.f__Lactobacillaceae.g__Lacticaseibacillus.s__Lacticaseibacillus_rhamnosus	RecentAbx_binary	Y	1.64557	0.948084	114	29	0.0854203	0.321553
k__Bacteria.p__Firmicutes.c__Bacilli.o__Lactobacillales.f__Lactobacillaceae.g__Lacticaseibacillus.s__Lacticaseibacillus_rhamnosus.t__SGB7144	RecentAbx_binary	Y	1.64557	0.948084	114	29	0.0854203	0.321553
k__Bacteria.p__Firmicutes.c__Clostridia.o__Clostridiales.f__Lachnospiraceae.g__Dorea.s__Dorea_longicatena.t__SGB4582_group	Age	Age	-0.909829	0.521288	114	52	0.086077	0.321553
k__Bacteria.p__Actinobacteria.c__Actinobacteria.o__Corynebacteriales.f__Lawsonellaceae	RecentAbx_binary	Y	-0.864653	0.498978	114	23	0.085925	0.321553
k__Bacteria.p__Actinobacteria.c__Actinobacteria.o__Corynebacteriales.f__Lawsonellaceae.g__Lawsonella	RecentAbx_binary	Y	-0.864653	0.498978	114	23	0.085925	0.321553
k__Bacteria.p__Proteobacteria.c__Gammaproteobacteria.o__Pasteurellales	RecentAbx_binary	Y	-1.26465	0.72769	114	41	0.0850281	0.321553
k__Bacteria.p__Proteobacteria.c__Gammaproteobacteria.o__Pasteurellales.f__Pasteurellaceae	RecentAbx_binary	Y	-1.26465	0.72769	114	41	0.0850281	0.321553
k__Bacteria.p__Firmicutes.c__Clostridia.o__Clostridiales.f__Lachnospiraceae.g__Lachnospiraceae_unclassified.s__Lachnospiraceae_bacterium.t__SGB4746	Trikafta	Y	0.738998	0.423928	114	26	0.0843199	0.321553
k__Bacteria.p__Bacteroidetes.c__Bacteroidia.o__Bacteroidales.f__Bacteroidaceae.g__Bacteroides.s__Bacteroides_thetaiotaomicron	RecentAbx_binary	Y	-1.69521	0.977983	114	45	0.0860014	0.321553
k__Bacteria.p__Bacteroidetes.c__Bacteroidia.o__Bacteroidales.f__Bacteroidaceae.g__Bacteroides.s__Bacteroides_thetaiotaomicron.t__SGB1861	RecentAbx_binary	Y	-1.69521	0.977983	114	45	0.0860014	0.321553
k__Bacteria.p__Firmicutes.c__Clostridia.o__Clostridiales.f__Lachnospiraceae.g__Coprococcus.s__Coprococcus_catus	RecentAbx_binary	Y	-0.987546	0.56944	114	43	0.0857977	0.321553
k__Bacteria.p__Firmicutes.c__Clostridia.o__Clostridiales.f__Clostridiales_unclassified.g__Clostridiales_unclassified.s__Clostridiales_unclassified_SGB15145	Age	Age	-0.611528	0.350199	114	14	0.0861619	0.321553
k__Bacteria.p__Firmicutes.c__Clostridia.o__Clostridiales.f__Lachnospiraceae.g__Coprococcus.s__Coprococcus_catus.t__SGB4670	RecentAbx_binary	Y	-0.987546	0.56944	114	43	0.0857977	0.321553
k__Bacteria.p__Firmicutes.c__Clostridia.o__Clostridiales.f__Clostridiales_unclassified.g__Clostridiales_unclassified.s__Clostridiales_unclassified_SGB15145.t__SGB15145	Age	Age	-0.611528	0.350199	114	14	0.0861619	0.321553
k__Bacteria.p__Firmicutes.c__Bacilli.o__Lactobacillales.f__Streptococcaceae.g__Streptococcus.s__Streptococcus_mutans	Age	Age	0.433067	0.247862	114	12	0.0861171	0.321553
k__Bacteria.p__Firmicutes.c__Bacilli.o__Lactobacillales.f__Streptococcaceae.g__Streptococcus.s__Streptococcus_mutans.t__SGB8000	Age	Age	0.433067	0.247862	114	12	0.0861171	0.321553
k__Bacteria.p__Bacteroidetes.c__Bacteroidia.o__Bacteroidales.f__Bacteroidaceae.g__Bacteroides.s__Bacteroides_ovatus	RecentAbx_binary	Y	-1.39564	0.810393	114	55	0.0879663	0.327162
k__Bacteria.p__Bacteroidetes.c__Bacteroidia.o__Bacteroidales.f__Bacteroidaceae.g__Bacteroides.s__Bacteroides_ovatus.t__SGB1871	RecentAbx_binary	Y	-1.39564	0.810393	114	55	0.0879663	0.327162
k__Bacteria.p__Firmicutes.c__CFGB1340	Age	Age	-0.898524	0.520542	114	30	0.0895729	0.327529
k__Bacteria.p__Firmicutes.c__CFGB1340.o__OFGB1340	Age	Age	-0.898524	0.520542	114	30	0.0895729	0.327529
k__Bacteria.p__Firmicutes.c__CFGB1340.o__OFGB1340.f__FGB1340	Age	Age	-0.898524	0.520542	114	30	0.0895729	0.327529
k__Bacteria.p__Firmicutes.c__CFGB1340.o__OFGB1340.f__FGB1340.g__GGB3256	Age	Age	-0.898524	0.520542	114	30	0.0895729	0.327529
k__Bacteria.p__Firmicutes.c__CFGB1340.o__OFGB1340.f__FGB1340.g__GGB3256.s__GGB3256_SGB4303	Age	Age	-0.898524	0.520542	114	30	0.0895729	0.327529
k__Bacteria.p__Firmicutes.c__CFGB1340.o__OFGB1340.f__FGB1340.g__GGB3256.s__GGB3256_SGB4303.t__SGB4303	Age	Age	-0.898524	0.520542	114	30	0.0895729	0.327529
k__Bacteria.p__Firmicutes.c__Clostridia.o__Clostridiales.f__Clostridiaceae.g__Clostridiaceae_unclassified.s__Clostridiaceae_bacterium.t__SGB4721	Trikafta	Y	1.54756	0.902281	114	48	0.0893283	0.327529
k__Bacteria.p__Firmicutes.c__Erysipelotrichia.o__Erysipelotrichales.f__Erysipelotrichaceae.g__Faecalibacillus	Trikafta	Y	1.37922	0.801553	114	43	0.0883265	0.327529
k__Bacteria.p__Firmicutes.c__Clostridia.o__Clostridiales.f__Ruminococcaceae.g__Gemmiger.s__Gemmiger_SGB15299	Trikafta	Y	0.613394	0.357733	114	12	0.0893865	0.327529
k__Bacteria.p__Firmicutes.c__Clostridia.o__Clostridiales.f__Ruminococcaceae.g__Gemmiger.s__Gemmiger_SGB15299.t__SGB15299	Trikafta	Y	0.613394	0.357733	114	12	0.0893865	0.327529
k__Bacteria.p__Proteobacteria.c__Gammaproteobacteria.o__Enterobacterales	RecentAbx_binary	Y	-1.35779	0.793976	114	91	0.0901083	0.32851
k__Bacteria.p__Firmicutes.c__Clostridia.o__Clostridiales.f__Lachnospiraceae.g__Roseburia	Age	Age	-0.859561	0.498121	114	89	0.0901436	0.32851
k__Bacteria.p__Firmicutes.c__Clostridia.o__Clostridia_unclassified.f__Clostridia_unclassified.g__Clostridia_unclassified.s__Clostridia_bacterium	Trikafta	Y	1.61916	0.94692	114	77	0.0903082	0.328559
k__Bacteria.p__Proteobacteria.c__Betaproteobacteria.o__Burkholderiales	Age	Age	-0.936871	0.546058	114	76	0.0919639	0.332391
k__Bacteria.p__Actinobacteria.c__Actinobacteria.o__Bifidobacteriales.f__Bifidobacteriaceae.g__Bifidobacterium.s__Bifidobacterium_breve	Age	Age	0.537981	0.312568	114	23	0.0918299	0.332391
k__Bacteria.p__Actinobacteria.c__Actinobacteria.o__Bifidobacteriales.f__Bifidobacteriaceae.g__Bifidobacterium.s__Bifidobacterium_breve.t__SGB17247	Age	Age	0.537981	0.312568	114	23	0.0918299	0.332391
k__Bacteria.p__Actinobacteria.c__Coriobacteriia.o__Coriobacteriales.f__Coriobacteriaceae.g__Collinsella.s__Collinsella_stercoris	Trikafta	Y	0.907406	0.533838	114	23	0.0921268	0.332391
k__Bacteria.p__Actinobacteria.c__Coriobacteriia.o__Coriobacteriales.f__Coriobacteriaceae.g__Collinsella.s__Collinsella_stercoris.t__SGB14740	Trikafta	Y	0.907406	0.533838	114	23	0.0921268	0.332391
k__Bacteria.p__Firmicutes.c__Clostridia.o__Clostridiales.f__Lachnospiraceae.g__Enterocloster	Trikafta	Y	1.10126	0.649642	114	103	0.0931314	0.334027
k__Bacteria.p__Firmicutes.c__Clostridia.o__Clostridia_unclassified.f__Clostridia_unclassified.g__Clostridia_unclassified.s__Clostridia_bacterium_UC5_1_1D1	Age	Age	-0.844398	0.493967	114	64	0.0931119	0.334027
k__Bacteria.p__Firmicutes.c__Clostridia.o__Clostridia_unclassified.f__Clostridia_unclassified.g__Clostridia_unclassified.s__Clostridia_bacterium_UC5_1_1D1.t__SGB14995	Age	Age	-0.844398	0.493967	114	64	0.0931119	0.334027
k__Bacteria.p__Actinobacteria.c__Coriobacteriia.o__Eggerthellales.f__Eggerthellaceae.g__Slackia	RecentAbx_binary	Y	-0.272825	0.160867	114	12	0.0931952	0.334027
k__Bacteria.p__Firmicutes.c__Clostridia.o__Clostridiales.f__Lachnospiraceae.g__Mediterraneibacter.s__Mediterraneibacter_butyricigenes	Trikafta	Y	1.03027	0.6104	114	25	0.0944712	0.334261
k__Bacteria.p__Firmicutes.c__Clostridia.o__Clostridiales.f__Lachnospiraceae.g__Mediterraneibacter.s__Mediterraneibacter_butyricigenes.t__SGB25493	Trikafta	Y	1.03027	0.6104	114	25	0.0944712	0.334261
k__Bacteria.p__Actinobacteria.c__Coriobacteriia.o__Coriobacteriales.f__Coriobacteriaceae.g__Collinsella.s__Collinsella_aerofaciens	Age	Age	-1.40325	0.825875	114	69	0.0944883	0.334261
k__Bacteria.p__Actinobacteria.c__Actinobacteria.o__Bifidobacteriales.f__Bifidobacteriaceae.g__Bifidobacterium.s__Bifidobacterium_adolescentis	Trikafta	Y	1.67178	0.990679	114	51	0.0944919	0.334261
k__Bacteria.p__Firmicutes.c__Clostridia.o__Clostridiales.f__Clostridiaceae.g__Clostridium.s__Clostridium_sp_AM49_4BH	Age	Age	-0.596057	0.349373	114	26	0.0936914	0.334261
k__Bacteria.p__Actinobacteria.c__Coriobacteriia.o__Coriobacteriales.f__Coriobacteriaceae.g__Collinsella.s__Collinsella_aerofaciens.t__SGB14546_group	Age	Age	-1.40325	0.825875	114	69	0.0944883	0.334261
k__Bacteria.p__Actinobacteria.c__Actinobacteria.o__Bifidobacteriales.f__Bifidobacteriaceae.g__Bifidobacterium.s__Bifidobacterium_adolescentis.t__SGB17244	Trikafta	Y	1.67178	0.990679	114	51	0.0944919	0.334261
k__Bacteria.p__Firmicutes.c__Clostridia.o__Clostridiales.f__Clostridiaceae.g__Clostridium.s__Clostridium_sp_AM49_4BH.t__SGB4652	Age	Age	-0.596057	0.349373	114	26	0.0936914	0.334261
k__Bacteria.p__Actinobacteria.c__Actinobacteria	RecentAbx_binary	Y	-1.04293	0.619253	114	111	0.0949823	0.334558
k__Bacteria.p__Firmicutes.c__Erysipelotrichia.o__Erysipelotrichales.f__Erysipelotrichaceae.g__Amedibacillus	Trikafta	Y	-0.54674	0.324593	114	12	0.0951919	0.334558
k__Bacteria.p__Firmicutes.c__Erysipelotrichia.o__Erysipelotrichales.f__Erysipelotrichaceae.g__Amedibacillus.s__Amedibacillus_dolichus	Trikafta	Y	-0.54674	0.324593	114	12	0.0951919	0.334558
k__Bacteria.p__Firmicutes.c__Erysipelotrichia.o__Erysipelotrichales.f__Erysipelotrichaceae.g__Amedibacillus.s__Amedibacillus_dolichus.t__SGB4035	Trikafta	Y	-0.54674	0.324593	114	12	0.0951919	0.334558
k__Bacteria.p__Firmicutes.c__Negativicutes.o__Veillonellales.f__Veillonellaceae.g__Megasphaera.s__Megasphaera_micronuciformis	Trikafta	Y	1.61717	0.9617	114	38	0.0957466	0.335422
k__Bacteria.p__Firmicutes.c__Negativicutes.o__Veillonellales.f__Veillonellaceae.g__Megasphaera.s__Megasphaera_micronuciformis.t__SGB5868	Trikafta	Y	1.61717	0.9617	114	38	0.0957466	0.335422
k__Bacteria.p__Firmicutes.c__Clostridia.o__Clostridiales.f__Ruminococcaceae.g__Ruthenibacterium	Age	Age	-1.18522	0.70261	114	67	0.0969879	0.336283
k__Bacteria.p__Firmicutes.c__Clostridia.o__Clostridiales.f__Ruminococcaceae.g__Ruthenibacterium.s__Ruthenibacterium_lactatiformans	Age	Age	-1.18522	0.70261	114	67	0.0969879	0.336283
k__Bacteria.p__Firmicutes.c__Clostridia.o__Clostridiales.f__Ruminococcaceae.g__Ruthenibacterium.s__Ruthenibacterium_lactatiformans.t__SGB15271	Age	Age	-1.18522	0.70261	114	67	0.0969879	0.336283
k__Bacteria.p__Actinobacteria.c__Actinobacteria.o__Micrococcales.f__Promicromonosporaceae	Trikafta	Y	0.757834	0.452716	114	28	0.097231	0.336283
k__Bacteria.p__Actinobacteria.c__Actinobacteria.o__Micrococcales.f__Promicromonosporaceae.g__Isoptericola	Trikafta	Y	0.757834	0.452716	114	28	0.097231	0.336283
k__Bacteria.p__Actinobacteria.c__Actinobacteria.o__Micrococcales.f__Promicromonosporaceae.g__Isoptericola.s__Isoptericola_variabilis	Trikafta	Y	0.757834	0.452716	114	28	0.097231	0.336283
k__Bacteria.p__Actinobacteria.c__Actinobacteria.o__Micrococcales.f__Promicromonosporaceae.g__Isoptericola.s__Isoptericola_variabilis.t__SGB17153_group	Trikafta	Y	0.757834	0.452716	114	28	0.097231	0.336283
k__Bacteria.p__Firmicutes.c__Clostridia.o__Clostridiales.f__Lachnospiraceae.g__Lachnospiraceae_unclassified.s__Lachnospiraceae_bacterium.t__SGB4780	Age	Age	-0.399372	0.236798	114	28	0.0970752	0.336283
k__Bacteria.p__Firmicutes.c__Clostridia.o__Clostridiales.f__Christensenellaceae.g__Christensenellaceae_unclassified.s__Christensenellaceae_bacterium	Age	Age	-0.386536	0.229206	114	13	0.0975306	0.336783
k__Bacteria.p__Firmicutes.c__Negativicutes.o__Acidaminococcales.f__Acidaminococcaceae.g__Acidaminococcus	RecentAbx_binary	Y	-1.22996	0.736778	114	30	0.098548	0.336821
k__Bacteria.p__Firmicutes.c__Negativicutes.o__Acidaminococcales.f__Acidaminococcaceae.g__Acidaminococcus.s__Acidaminococcus_intestini	RecentAbx_binary	Y	-1.22996	0.736778	114	30	0.098548	0.336821
k__Bacteria.p__Firmicutes.c__Negativicutes.o__Acidaminococcales.f__Acidaminococcaceae.g__Acidaminococcus.s__Acidaminococcus_intestini.t__SGB5736	RecentAbx_binary	Y	-1.22996	0.736778	114	30	0.098548	0.336821
k__Bacteria.p__Firmicutes.c__CFGB10719	RecentAbx_binary	Y	-0.956811	0.574966	114	18	0.0989373	0.336821
k__Bacteria.p__Firmicutes.c__CFGB10719.o__OFGB10719	RecentAbx_binary	Y	-0.956811	0.574966	114	18	0.0989373	0.336821
k__Bacteria.p__Firmicutes.c__CFGB10719.o__OFGB10719.f__FGB10719	RecentAbx_binary	Y	-0.956811	0.574966	114	18	0.0989373	0.336821
k__Bacteria.p__Firmicutes.c__CFGB10719.o__OFGB10719.f__FGB10719.g__GGB32463	RecentAbx_binary	Y	-0.956811	0.574966	114	18	0.0989373	0.336821
k__Bacteria.p__Firmicutes.c__CFGB10719.o__OFGB10719.f__FGB10719.g__GGB32463.s__GGB32463_SGB47515	RecentAbx_binary	Y	-0.956811	0.574966	114	18	0.0989373	0.336821
k__Bacteria.p__Firmicutes.c__CFGB10719.o__OFGB10719.f__FGB10719.g__GGB32463.s__GGB32463_SGB47515.t__SGB47515	RecentAbx_binary	Y	-0.956811	0.574966	114	18	0.0989373	0.336821
k__Bacteria.p__Firmicutes.c__Clostridia.o__Clostridiales.f__Clostridiaceae.g__Clostridium.s__Clostridium_sp_AF20_17LB	Trikafta	Y	0.657	0.395134	114	20	0.0993583	0.337197
k__Bacteria.p__Firmicutes.c__Clostridia.o__Clostridiales.f__Clostridiaceae.g__Clostridium.s__Clostridium_sp_AF20_17LB.t__SGB4714	Trikafta	Y	0.657	0.395134	114	20	0.0993583	0.337197
k__Bacteria.p__Firmicutes.c__Bacilli.o__Lactobacillales	Age	Age	0.559886	0.333853	114	114	0.100214	0.337357
k__Bacteria.p__Firmicutes.c__Clostridia.o__Clostridiales.f__Eubacteriaceae.g__Eubacterium.s__Eubacterium_ramulus	Age	Age	-1.11653	0.66782	114	62	0.100585	0.337357
k__Bacteria.p__Firmicutes.c__Clostridia.o__Clostridiales.f__Lachnospiraceae.g__Anaerostipes.s__Anaerostipes_hadrus	Age	Age	-0.757131	0.452878	114	96	0.100545	0.337357
k__Bacteria.p__Firmicutes.c__Clostridia.o__Clostridiales.f__Lachnospiraceae.g__Anaerostipes.s__Anaerostipes_hadrus.t__SGB4540_group	Age	Age	-0.757131	0.452878	114	96	0.100545	0.337357
k__Bacteria.p__Firmicutes.c__Bacilli.o__Bacillales.f__Staphylococcaceae	RecentAbx_binary	Y	-0.574154	0.346753	114	15	0.100648	0.337357
k__Bacteria.p__Firmicutes.c__Bacilli.o__Bacillales.f__Staphylococcaceae.g__Staphylococcus	RecentAbx_binary	Y	-0.574154	0.346753	114	15	0.100648	0.337357
k__Bacteria.p__Firmicutes.c__Bacilli.o__Bacillales.f__Staphylococcaceae.g__Staphylococcus.s__Staphylococcus_aureus	RecentAbx_binary	Y	-0.574154	0.346753	114	15	0.100648	0.337357
k__Bacteria.p__Firmicutes.c__Bacilli.o__Bacillales.f__Staphylococcaceae.g__Staphylococcus.s__Staphylococcus_aureus.t__SGB7852	RecentAbx_binary	Y	-0.574154	0.346753	114	15	0.100648	0.337357
k__Bacteria.p__Actinobacteria.c__Coriobacteriia.o__Coriobacteriales.f__Coriobacteriaceae.g__Collinsella	Age	Age	-0.92793	0.555915	114	85	0.101142	0.337685
k__Bacteria.p__Firmicutes.c__Clostridia.o__Clostridiales.f__Ruminococcaceae.g__Ruminococcaceae_unclassified.s__Clostridium_leptum	Age	Age	-1.11493	0.669272	114	50	0.102092	0.337685
k__Bacteria.p__Firmicutes.c__Clostridia.o__Clostridiales.f__Ruminococcaceae.g__Ruminococcaceae_unclassified.s__Clostridium_leptum.t__SGB14853	Age	Age	-1.11493	0.669272	114	50	0.102092	0.337685
k__Bacteria.p__Proteobacteria.c__Betaproteobacteria.o__Burkholderiales.f__Sutterellaceae	Trikafta	Y	1.48262	0.898289	114	74	0.101902	0.337685
k__Bacteria.p__Firmicutes.c__Clostridia.o__Clostridiales.f__Lachnospiraceae.g__Anaerotignum	Trikafta	Y	-1.5468	0.937849	114	44	0.102111	0.337685
k__Bacteria.p__Proteobacteria.c__Betaproteobacteria.o__Burkholderiales.f__Sutterellaceae.g__Parasutterella.s__Parasutterella_SGB9260	Trikafta	Y	1.26271	0.764674	114	34	0.101672	0.337685
k__Bacteria.p__Proteobacteria.c__Betaproteobacteria.o__Burkholderiales.f__Sutterellaceae.g__Parasutterella.s__Parasutterella_SGB9260.t__SGB9260	Trikafta	Y	1.26271	0.764674	114	34	0.101672	0.337685
k__Bacteria.p__Firmicutes.c__Firmicutes_unclassified	RecentAbx_binary	Y	-1.1012	0.66894	114	33	0.102611	0.337685
k__Bacteria.p__Firmicutes.c__Firmicutes_unclassified.o__Firmicutes_unclassified	RecentAbx_binary	Y	-1.1012	0.66894	114	33	0.102611	0.337685
k__Bacteria.p__Firmicutes.c__Firmicutes_unclassified.o__Firmicutes_unclassified.f__Firmicutes_unclassified	RecentAbx_binary	Y	-1.1012	0.66894	114	33	0.102611	0.337685
k__Bacteria.p__Firmicutes.c__Firmicutes_unclassified.o__Firmicutes_unclassified.f__Firmicutes_unclassified.g__Firmicutes_unclassified	RecentAbx_binary	Y	-1.1012	0.66894	114	33	0.102611	0.337685
k__Bacteria.p__Firmicutes.c__Clostridia.o__Clostridiales.f__Ruminococcaceae.g__Ruminococcaceae_unclassified.s__Ruminococcaceae_bacterium.t__SGB53821	RecentAbx_binary	Y	-0.862022	0.522885	114	15	0.10228	0.337685
k__Bacteria.p__Firmicutes.c__Negativicutes.o__Veillonellales.f__Veillonellaceae.g__Veillonella.s__Veillonella_atypica	RecentAbx_binary	Y	-1.65765	1.00916	114	67	0.103322	0.337974
k__Bacteria.p__Firmicutes.c__Negativicutes.o__Veillonellales.f__Veillonellaceae.g__Veillonella.s__Veillonella_atypica.t__SGB6936	RecentAbx_binary	Y	-1.65765	1.00916	114	67	0.103322	0.337974
k__Bacteria.p__Firmicutes.c__Clostridia.o__Clostridiales.f__Clostridiaceae.g__Clostridium.s__Clostridium_fessum	Trikafta	Y	1.12542	0.684666	114	48	0.103233	0.337974
k__Bacteria.p__Firmicutes.c__Clostridia.o__Clostridiales.f__Clostridiaceae.g__Clostridium.s__Clostridium_fessum.t__SGB4705	Trikafta	Y	1.12542	0.684666	114	48	0.103233	0.337974
k__Bacteria.p__Firmicutes.c__Erysipelotrichia.o__Erysipelotrichales.f__Erysipelotrichaceae.g__Holdemania	Trikafta	Y	0.87507	0.53352	114	32	0.104011	0.339719
k__Bacteria.p__Proteobacteria.c__Betaproteobacteria	Age	Age	-0.89745	0.543584	114	77	0.104591	0.341099
k__Bacteria.p__Firmicutes.c__Clostridia.o__Clostridia_unclassified.f__Clostridia_unclassified.g__Clostridia_unclassified.s__Clostridia_unclassified_SGB4121	Age	Age	-0.583268	0.35414	114	59	0.105295	0.341855
k__Bacteria.p__Firmicutes.c__Clostridia.o__Clostridia_unclassified.f__Clostridia_unclassified.g__Clostridia_unclassified.s__Clostridia_unclassified_SGB4121.t__SGB4121	Age	Age	-0.583268	0.35414	114	59	0.105295	0.341855
k__Bacteria.p__Firmicutes.c__Clostridia.o__Clostridiales.f__Lachnospiraceae.g__Faecalicatena.s__Faecalicatena_fissicatena	RecentAbx_binary	Y	-1.46121	0.893952	114	39	0.105137	0.341855
k__Bacteria.p__Firmicutes.c__Erysipelotrichia	Age	Age	-0.591345	0.361842	114	108	0.108798	0.343753
k__Bacteria.p__Firmicutes.c__Erysipelotrichia.o__Erysipelotrichales	Age	Age	-0.591345	0.361842	114	108	0.108798	0.343753
k__Bacteria.p__Firmicutes.c__Erysipelotrichia.o__Erysipelotrichales.f__Erysipelotrichaceae	Age	Age	-0.591345	0.361842	114	108	0.108798	0.343753
k__Bacteria.p__Firmicutes.c__Clostridia.o__Clostridiales.f__Lachnospiraceae.g__Anaerostipes	Trikafta	Y	1.15903	0.711634	114	106	0.106478	0.343753
k__Bacteria.p__Firmicutes.c__Clostridia.o__Clostridiales.f__Ruminococcaceae.g__Pseudoflavonifractor	Trikafta	Y	0.640972	0.395442	114	12	0.108112	0.343753
k__Bacteria.p__Firmicutes.c__Clostridia.o__Clostridiales.f__Peptostreptococcaceae.g__Romboutsia	Trikafta	Y	1.61069	0.994687	114	55	0.108584	0.343753
k__Bacteria.p__Firmicutes.c__Clostridia.o__Clostridiales.f__Ruminococcaceae.g__Agathobaculum.s__Agathobaculum_butyriciproducens	Trikafta	Y	1.3785	0.852235	114	84	0.108887	0.343753
k__Bacteria.p__Firmicutes.c__Clostridia.o__Clostridiales.f__Peptostreptococcaceae.g__Romboutsia.s__Romboutsia_timonensis	Trikafta	Y	1.61061	0.994669	114	55	0.108595	0.343753
k__Bacteria.p__Firmicutes.c__Clostridia.o__Clostridiales.f__Ruminococcaceae.g__Agathobaculum.s__Agathobaculum_butyriciproducens.t__SGB14993_group	Trikafta	Y	1.3785	0.852235	114	84	0.108887	0.343753
k__Bacteria.p__Firmicutes.c__Clostridia.o__Clostridiales.f__Peptostreptococcaceae.g__Romboutsia.s__Romboutsia_timonensis.t__SGB6148	Trikafta	Y	1.61061	0.994669	114	55	0.108595	0.343753
k__Bacteria.p__Firmicutes.c__Negativicutes.o__Veillonellales.f__Veillonellaceae.g__Veillonella.s__Veillonella_ratti	RecentAbx_binary	Y	-1.1139	0.683749	114	28	0.106895	0.343753
k__Bacteria.p__Firmicutes.c__Negativicutes.o__Veillonellales.f__Veillonellaceae.g__Veillonella.s__Veillonella_ratti.t__SGB6922	RecentAbx_binary	Y	-1.1139	0.683749	114	28	0.106895	0.343753
k__Bacteria.p__Firmicutes.c__Clostridia.o__Clostridiales.f__Ruminococcaceae.g__Hydrogeniiclostidium	Trikafta	Y	0.883866	0.545129	114	17	0.107988	0.343753
k__Bacteria.p__Firmicutes.c__Clostridia.o__Clostridiales.f__Ruminococcaceae.g__Hydrogeniiclostidium.s__Hydrogeniiclostidium_mannosilyticum	Trikafta	Y	0.883866	0.545129	114	17	0.107988	0.343753
k__Bacteria.p__Firmicutes.c__Clostridia.o__Clostridiales.f__Ruminococcaceae.g__Hydrogeniiclostidium.s__Hydrogeniiclostidium_mannosilyticum.t__SGB14890	Trikafta	Y	0.883866	0.545129	114	17	0.107988	0.343753
k__Bacteria.p__Firmicutes.c__Clostridia.o__Clostridiales.f__Ruminococcaceae.g__GGB9615	RecentAbx_binary	Y	-0.979532	0.603703	114	17	0.107563	0.343753
k__Bacteria.p__Firmicutes.c__Clostridia.o__Clostridia_unclassified.f__Clostridia_unclassified.g__GGB3293	Age	Age	-0.390848	0.238124	114	18	0.106763	0.343753
k__Bacteria.p__Firmicutes.c__Clostridia.o__Clostridia_unclassified.f__Clostridia_unclassified.g__GGB3293.s__GGB3293_SGB4348	Age	Age	-0.390848	0.238124	114	18	0.106763	0.343753
k__Bacteria.p__Firmicutes.c__Clostridia.o__Clostridia_unclassified.f__Clostridia_unclassified.g__GGB3293.s__GGB3293_SGB4348.t__SGB4348	Age	Age	-0.390848	0.238124	114	18	0.106763	0.343753
k__Bacteria.p__Firmicutes.c__Clostridia.o__Clostridia_unclassified.f__Clostridia_unclassified.g__Clostridia_unclassified.s__Clostridia_bacterium	Age	Age	-0.950861	0.586169	114	77	0.110664	0.348857
k__Bacteria.p__Firmicutes.c__CFGB42358	Age	Age	-0.328517	0.20422	114	18	0.113742	0.354955
k__Bacteria.p__Firmicutes.c__CFGB42358.o__OFGB42358	Age	Age	-0.328517	0.20422	114	18	0.113742	0.354955
k__Bacteria.p__Firmicutes.c__CFGB42358.o__OFGB42358.f__FGB42358	Age	Age	-0.328517	0.20422	114	18	0.113742	0.354955
k__Bacteria.p__Firmicutes.c__CFGB42358.o__OFGB42358.f__FGB42358.g__GGB51510	Age	Age	-0.328517	0.20422	114	18	0.113742	0.354955
k__Bacteria.p__Firmicutes.c__CFGB42358.o__OFGB42358.f__FGB42358.g__GGB51510.s__GGB51510_SGB71883	Age	Age	-0.328517	0.20422	114	18	0.113742	0.354955
k__Bacteria.p__Firmicutes.c__CFGB42358.o__OFGB42358.f__FGB42358.g__GGB51510.s__GGB51510_SGB71883.t__SGB71883	Age	Age	-0.328517	0.20422	114	18	0.113742	0.354955
k__Bacteria.p__Actinobacteria.c__Coriobacteriia.o__Eggerthellales.f__Eggerthellaceae.g__Slackia	Trikafta	Y	0.262848	0.164423	114	12	0.11286	0.354955
k__Bacteria.p__Firmicutes.c__Clostridia.o__Clostridiales.f__Clostridiaceae.g__Clostridium.s__Clostridium_sp_AM33_3	Age	Age	-0.292827	0.182637	114	18	0.114248	0.35551
k__Bacteria.p__Firmicutes.c__Clostridia.o__Clostridiales.f__Clostridiaceae.g__Clostridium.s__Clostridium_sp_AM33_3.t__SGB4711	Age	Age	-0.292827	0.182637	114	18	0.114248	0.35551
k__Bacteria.p__Firmicutes.c__Clostridia.o__Clostridiales.f__Lachnospiraceae.g__GGB3523	RecentAbx_binary	Y	-0.935521	0.589522	114	32	0.115408	0.356059
k__Bacteria.p__Firmicutes.c__Clostridia.o__Clostridiales.f__Lachnospiraceae.g__Dorea.s__Dorea_sp_AF24_7LB	RecentAbx_binary	Y	-1.08633	0.683375	114	22	0.114788	0.356059
k__Bacteria.p__Firmicutes.c__Clostridia.o__Clostridiales.f__Lachnospiraceae.g__GGB3523.s__GGB3523_SGB4703	RecentAbx_binary	Y	-0.935521	0.589522	114	32	0.115408	0.356059
k__Bacteria.p__Firmicutes.c__Clostridia.o__Clostridiales.f__Lachnospiraceae.g__Dorea.s__Dorea_sp_AF24_7LB.t__SGB4571	RecentAbx_binary	Y	-1.08633	0.683375	114	22	0.114788	0.356059
k__Bacteria.p__Firmicutes.c__Clostridia.o__Clostridiales.f__Lachnospiraceae.g__GGB3523.s__GGB3523_SGB4703.t__SGB4703	RecentAbx_binary	Y	-0.935521	0.589522	114	32	0.115408	0.356059
k__Bacteria.p__Firmicutes.c__Clostridia.o__Clostridiales.f__Christensenellaceae.g__Christensenellaceae_unclassified	Age	Age	-0.370713	0.231378	114	14	0.115	0.356059
k__Bacteria.p__Firmicutes.c__Clostridia.o__Clostridiales.f__Clostridiaceae.g__Clostridium	Age	Age	-0.68416	0.427761	114	104	0.115854	0.356196
k__Bacteria.p__Bacteroidetes.c__Bacteroidia.o__Bacteroidales.f__Rikenellaceae.g__Alistipes.s__Alistipes_onderdonkii	RecentAbx_binary	Y	-1.13302	0.714744	114	35	0.115944	0.356196
k__Bacteria.p__Bacteroidetes.c__Bacteroidia.o__Bacteroidales.f__Rikenellaceae.g__Alistipes.s__Alistipes_onderdonkii.t__SGB2303	RecentAbx_binary	Y	-1.13302	0.714744	114	35	0.115944	0.356196
k__Bacteria.p__Firmicutes.c__Bacilli.o__Lactobacillales	Trikafta	Y	-0.958773	0.606265	114	114	0.116959	0.358806
k__Bacteria.p__Firmicutes.c__Erysipelotrichia.o__Erysipelotrichales.f__Erysipelotrichaceae.g__Holdemania	Age	Age	-0.523076	0.32915	114	32	0.117569	0.360169
k__Bacteria.p__Firmicutes.c__Clostridia.o__Clostridiales.f__Peptostreptococcaceae.g__Intestinibacter.s__Intestinibacter_bartlettii	RecentAbx_binary	Y	-1.20495	0.767513	114	49	0.119482	0.364999
k__Bacteria.p__Firmicutes.c__Clostridia.o__Clostridiales.f__Peptostreptococcaceae.g__Intestinibacter.s__Intestinibacter_bartlettii.t__SGB6140	RecentAbx_binary	Y	-1.20495	0.767513	114	49	0.119482	0.364999
k__Bacteria.p__Firmicutes.c__Clostridia.o__Clostridia_unclassified.f__Clostridia_unclassified.g__Clostridia_unclassified.s__Clostridia_bacterium.t__SGB14862	Trikafta	Y	0.946363	0.604753	114	14	0.1207	0.368204
k__Bacteria.p__Proteobacteria.c__Gammaproteobacteria	Age	Age	-0.723721	0.46004	114	95	0.121379	0.36872
k__Bacteria.p__Firmicutes.c__Clostridia.o__Clostridiales.f__Clostridiaceae.g__Clostridium.s__Clostridium_paraputrificum	Trikafta	Y	0.408089	0.261358	114	13	0.121298	0.36872
k__Bacteria.p__Firmicutes.c__Clostridia.o__Clostridiales.f__Clostridiaceae.g__Clostridium.s__Clostridium_paraputrificum.t__SGB6187	Trikafta	Y	0.408089	0.261358	114	13	0.121298	0.36872
k__Bacteria.p__Proteobacteria.c__Gammaproteobacteria.o__Enterobacterales.f__Enterobacteriaceae.g__Escherichia	Age	Age	-0.742661	0.473538	114	87	0.122434	0.369126
k__Bacteria.p__Proteobacteria.c__Gammaproteobacteria.o__Enterobacterales.f__Enterobacteriaceae.g__Escherichia.s__Escherichia_coli	Age	Age	-0.742661	0.473538	114	87	0.122434	0.369126
k__Bacteria.p__Proteobacteria.c__Gammaproteobacteria.o__Enterobacterales.f__Enterobacteriaceae.g__Escherichia.s__Escherichia_coli.t__SGB10068	Age	Age	-0.742661	0.473538	114	87	0.122434	0.369126
k__Bacteria.p__Firmicutes.c__Negativicutes.o__Veillonellales.f__Veillonellaceae.g__Megasphaera	Trikafta	Y	1.84088	1.18828	114	61	0.124378	0.369126
k__Bacteria.p__Firmicutes.c__Clostridia.o__Clostridiales.f__Clostridiaceae.g__Clostridium.s__Clostridium_SGB6179	Trikafta	Y	1.31017	0.841218	114	34	0.122547	0.369126
k__Bacteria.p__Firmicutes.c__Clostridia.o__Clostridiales.f__Clostridiaceae.g__Clostridium.s__Clostridium_SGB6179.t__SGB6179	Trikafta	Y	1.31017	0.841218	114	34	0.122547	0.369126
k__Bacteria.p__Firmicutes.c__Bacilli.o__Lactobacillales.f__Lactobacillaceae.g__Lacticaseibacillus.s__Lacticaseibacillus_rhamnosus	Age	Age	0.862415	0.551688	114	29	0.123944	0.369126
k__Bacteria.p__Firmicutes.c__Bacilli.o__Lactobacillales.f__Lactobacillaceae.g__Lacticaseibacillus.s__Lacticaseibacillus_rhamnosus.t__SGB7144	Age	Age	0.862415	0.551688	114	29	0.123944	0.369126
k__Bacteria.p__Firmicutes.c__Clostridia.o__Clostridiales.f__Lachnospiraceae.g__Sellimonas	Age	Age	-0.84144	0.539166	114	49	0.124012	0.369126
k__Bacteria.p__Actinobacteria.c__Coriobacteriia.o__Coriobacteriales.f__Coriobacteriaceae.g__Collinsella.s__Collinsella_intestinalis	RecentAbx_binary	Y	-0.900324	0.580553	114	30	0.123866	0.369126
k__Bacteria.p__Firmicutes.c__Clostridia.o__Clostridiales.f__Lachnospiraceae.g__Sellimonas.s__Sellimonas_intestinalis	Age	Age	-0.84144	0.539166	114	49	0.124012	0.369126
k__Bacteria.p__Actinobacteria.c__Coriobacteriia.o__Coriobacteriales.f__Coriobacteriaceae.g__Collinsella.s__Collinsella_intestinalis.t__SGB14741	RecentAbx_binary	Y	-0.900324	0.580553	114	30	0.123866	0.369126
k__Bacteria.p__Firmicutes.c__Clostridia.o__Clostridiales.f__Lachnospiraceae.g__Sellimonas.s__Sellimonas_intestinalis.t__SGB4617	Age	Age	-0.84144	0.539166	114	49	0.124012	0.369126
k__Bacteria.p__Actinobacteria.c__Coriobacteriia.o__Coriobacteriales.f__Coriobacteriaceae.g__Collinsella.s__Collinsella_tanakaei	RecentAbx_binary	Y	-0.753996	0.48706	114	18	0.124571	0.369126
k__Bacteria.p__Actinobacteria.c__Coriobacteriia.o__Coriobacteriales.f__Coriobacteriaceae.g__Collinsella.s__Collinsella_tanakaei.t__SGB14737	RecentAbx_binary	Y	-0.753996	0.48706	114	18	0.124571	0.369126
k__Bacteria.p__Actinobacteria.c__Coriobacteriia.o__Eggerthellales.f__Eggerthellaceae.g__Adlercreutzia	Age	Age	-0.439622	0.282196	114	24	0.124528	0.369126
k__Bacteria.p__Actinobacteria.c__Coriobacteriia.o__Eggerthellales.f__Eggerthellaceae.g__Adlercreutzia.s__Adlercreutzia_equolifaciens	Age	Age	-0.439622	0.282196	114	24	0.124528	0.369126
k__Bacteria.p__Actinobacteria.c__Coriobacteriia.o__Eggerthellales.f__Eggerthellaceae.g__Adlercreutzia.s__Adlercreutzia_equolifaciens.t__SGB14797_group	Age	Age	-0.439622	0.282196	114	24	0.124528	0.369126
k__Bacteria.p__Firmicutes.c__Clostridia.o__Clostridiales.f__Lachnospiraceae.g__Anaerostipes.s__Anaerostipes_hadrus	Trikafta	Y	1.28251	0.835025	114	96	0.127693	0.377346
k__Bacteria.p__Firmicutes.c__Clostridia.o__Clostridiales.f__Lachnospiraceae.g__Anaerostipes.s__Anaerostipes_hadrus.t__SGB4540_group	Trikafta	Y	1.28251	0.835025	114	96	0.127693	0.377346
k__Bacteria.p__Firmicutes.c__Clostridia.o__Clostridiales.f__Lachnospiraceae.g__Fusicatenibacter	Trikafta	Y	1.21032	0.790825	114	91	0.129006	0.37814
k__Bacteria.p__Firmicutes.c__Clostridia.o__Clostridiales.f__Lachnospiraceae.g__Fusicatenibacter.s__Fusicatenibacter_saccharivorans	Trikafta	Y	1.21032	0.790825	114	91	0.129006	0.37814
k__Bacteria.p__Firmicutes.c__Clostridia.o__Clostridiales.f__Lachnospiraceae.g__Fusicatenibacter.s__Fusicatenibacter_saccharivorans.t__SGB4874	Trikafta	Y	1.21032	0.790825	114	91	0.129006	0.37814
k__Bacteria.p__Firmicutes.c__Clostridia.o__Clostridiales.f__Clostridiales_unclassified.g__Evtepia	Trikafta	Y	1.47821	0.964755	114	39	0.128485	0.37814
k__Bacteria.p__Firmicutes.c__Clostridia.o__Clostridiales.f__Clostridiales_unclassified.g__Evtepia.s__Evtepia_gabavorous	Trikafta	Y	1.47821	0.964755	114	39	0.128485	0.37814
k__Bacteria.p__Firmicutes.c__Clostridia.o__Clostridiales.f__Clostridiales_unclassified.g__Evtepia.s__Evtepia_gabavorous.t__SGB15120	Trikafta	Y	1.47821	0.964755	114	39	0.128485	0.37814
k__Bacteria.p__Firmicutes.c__Erysipelotrichia.o__Erysipelotrichales.f__Erysipelotrichaceae.g__Turicibacter	Trikafta	Y	0.9711	0.637091	114	47	0.130456	0.38136
k__Bacteria.p__Firmicutes.c__Erysipelotrichia.o__Erysipelotrichales.f__Erysipelotrichaceae.g__Turicibacter.s__Turicibacter_sanguinis	Trikafta	Y	0.9711	0.637091	114	47	0.130456	0.38136
k__Bacteria.p__Firmicutes.c__Erysipelotrichia.o__Erysipelotrichales.f__Erysipelotrichaceae.g__Erysipelatoclostridium	RecentAbx_binary	Y	1.21761	0.800517	114	87	0.131262	0.381466
k__Bacteria.p__Actinobacteria.c__Coriobacteriia.o__Coriobacteriales	Age	Age	-1.04993	0.684858	114	89	0.131203	0.381466
k__Bacteria.p__Firmicutes.c__Clostridia.o__Clostridiales.f__Eubacteriaceae.g__Eubacterium.s__Eubacterium_callanderi	Trikafta	Y	0.584377	0.384146	114	16	0.13137	0.381466
k__Bacteria.p__Firmicutes.c__Clostridia.o__Clostridiales.f__Eubacteriaceae.g__Eubacterium.s__Eubacterium_callanderi.t__SGB4080	Trikafta	Y	0.584377	0.384146	114	16	0.13137	0.381466
k__Bacteria.p__Actinobacteria.c__Coriobacteriia.o__Coriobacteriales.f__Atopobiaceae	Trikafta	Y	-0.796817	0.523735	114	15	0.131184	0.381466
k__Bacteria.p__Firmicutes.c__Clostridia.o__Clostridiales.f__Ruminococcaceae.g__Gemmiger	Trikafta	Y	1.44884	0.95539	114	66	0.132503	0.38424
k__Bacteria.p__Firmicutes.c__Clostridia.o__Clostridiales.f__Clostridiaceae.g__Clostridium.s__Clostridium_sp_AM49_4BH	RecentAbx_binary	Y	-0.889872	0.588599	114	26	0.133442	0.384944
k__Bacteria.p__Firmicutes.c__Clostridia.o__Clostridiales.f__Clostridiaceae.g__Clostridium.s__Clostridium_sp_AM49_4BH.t__SGB4652	RecentAbx_binary	Y	-0.889872	0.588599	114	26	0.133442	0.384944
k__Bacteria.p__Firmicutes.c__Clostridia.o__Clostridiales.f__Lachnospiraceae.g__Dorea.s__Dorea_sp_AF36_15AT	RecentAbx_binary	Y	-0.51614	0.341568	114	24	0.133654	0.384944
k__Bacteria.p__Firmicutes.c__Clostridia.o__Clostridiales.f__Lachnospiraceae.g__Dorea.s__Dorea_sp_AF36_15AT.t__SGB4552_group	RecentAbx_binary	Y	-0.51614	0.341568	114	24	0.133654	0.384944
k__Bacteria.p__Actinobacteria.c__Actinobacteria.o__Micrococcales.f__Micrococcaceae.g__Rothia.s__Rothia_dentocariosa	RecentAbx_binary	Y	-0.608641	0.40296	114	13	0.133809	0.384944
k__Bacteria.p__Actinobacteria.c__Actinobacteria.o__Micrococcales.f__Micrococcaceae.g__Rothia.s__Rothia_dentocariosa.t__SGB16988_group	RecentAbx_binary	Y	-0.608641	0.40296	114	13	0.133809	0.384944
k__Bacteria.p__Actinobacteria.c__Actinobacteria.o__Corynebacteriales.f__Corynebacteriaceae	Age	Age	-0.586648	0.388186	114	40	0.136416	0.391407
k__Bacteria.p__Actinobacteria.c__Actinobacteria.o__Corynebacteriales.f__Corynebacteriaceae.g__Corynebacterium	Age	Age	-0.586648	0.388186	114	40	0.136416	0.391407
k__Bacteria.p__Firmicutes.c__Clostridia.o__Clostridiales.f__Lachnospiraceae.g__Mediterraneibacter.s__Mediterraneibacter_butyricigenes	Age	Age	-0.5531	0.366554	114	25	0.136968	0.391896
k__Bacteria.p__Firmicutes.c__Clostridia.o__Clostridiales.f__Lachnospiraceae.g__Mediterraneibacter.s__Mediterraneibacter_butyricigenes.t__SGB25493	Age	Age	-0.5531	0.366554	114	25	0.136968	0.391896
k__Bacteria.p__Firmicutes.c__Clostridia.o__Clostridiales.f__Ruminococcaceae.g__GGB9615.s__GGB9615_SGB15053	RecentAbx_binary	Y	-0.809927	0.541089	114	15	0.137308	0.391896
k__Bacteria.p__Firmicutes.c__Clostridia.o__Clostridiales.f__Ruminococcaceae.g__GGB9615.s__GGB9615_SGB15053.t__SGB15053_group	RecentAbx_binary	Y	-0.809927	0.541089	114	15	0.137308	0.391896
k__Bacteria.p__Proteobacteria.c__Betaproteobacteria.o__Burkholderiales	Trikafta	Y	1.33156	0.8899	114	76	0.137649	0.392353
k__Bacteria.p__Firmicutes.c__Clostridia.o__Clostridiales.f__Ruminococcaceae.g__Faecalibacterium.s__Faecalibacterium_SGB15346	Trikafta	Y	0.589608	0.394401	114	18	0.138067	0.392514
k__Bacteria.p__Firmicutes.c__Clostridia.o__Clostridiales.f__Ruminococcaceae.g__Faecalibacterium.s__Faecalibacterium_SGB15346.t__SGB15346	Trikafta	Y	0.589608	0.394401	114	18	0.138067	0.392514
k__Bacteria.p__Firmicutes.c__Clostridia.o__Clostridiales.f__Ruminococcaceae.g__Ruthenibacterium	RecentAbx_binary	Y	-1.50299	1.00896	114	67	0.139384	0.393171
k__Bacteria.p__Bacteroidetes.c__Bacteroidia.o__Bacteroidales.f__Tannerellaceae.g__Parabacteroides.s__Parabacteroides_distasonis	Age	Age	-0.981135	0.656179	114	76	0.139319	0.393171
k__Bacteria.p__Firmicutes.c__Clostridia.o__Clostridiales.f__Ruminococcaceae.g__Ruthenibacterium.s__Ruthenibacterium_lactatiformans	RecentAbx_binary	Y	-1.50299	1.00896	114	67	0.139384	0.393171
k__Bacteria.p__Bacteroidetes.c__Bacteroidia.o__Bacteroidales.f__Tannerellaceae.g__Parabacteroides.s__Parabacteroides_distasonis.t__SGB1934	Age	Age	-0.981135	0.656179	114	76	0.139319	0.393171
k__Bacteria.p__Firmicutes.c__Clostridia.o__Clostridiales.f__Ruminococcaceae.g__Ruthenibacterium.s__Ruthenibacterium_lactatiformans.t__SGB15271	RecentAbx_binary	Y	-1.50299	1.00896	114	67	0.139384	0.393171
k__Bacteria.p__Firmicutes.c__Clostridia.o__Clostridiales.f__Ruminococcaceae.g__Faecalibacterium.s__Faecalibacterium_prausnitzii.t__SGB15342	Trikafta	Y	1.65547	1.10895	114	47	0.13855	0.393171
k__Bacteria.p__Firmicutes.c__Clostridia.o__Clostridiales.f__Ruminococcaceae.g__Phocea	Trikafta	Y	0.815492	0.550938	114	46	0.141861	0.397577
k__Bacteria.p__Firmicutes.c__Clostridia.o__Clostridiales.f__Ruminococcaceae.g__Phocea.s__Phocea_massiliensis	Trikafta	Y	0.815492	0.550938	114	46	0.141861	0.397577
k__Bacteria.p__Firmicutes.c__Clostridia.o__Clostridiales.f__Ruminococcaceae.g__Phocea.s__Phocea_massiliensis.t__SGB14837	Trikafta	Y	0.815492	0.550938	114	46	0.141861	0.397577
k__Bacteria.p__Actinobacteria.c__Actinobacteria.o__Propionibacteriales	Age	Age	0.377457	0.25485	114	17	0.141439	0.397577
k__Bacteria.p__Actinobacteria.c__Actinobacteria.o__Propionibacteriales.f__Propionibacteriaceae	Age	Age	0.377457	0.25485	114	17	0.141439	0.397577
k__Bacteria.p__Firmicutes.c__Clostridia.o__Clostridia_unclassified.f__Clostridia_unclassified.g__Clostridia_unclassified.s__Clostridia_bacterium.t__SGB5184	Age	Age	-0.572566	0.38512	114	20	0.142485	0.398811
k__Bacteria.p__Firmicutes.c__Clostridia.o__Clostridiales.f__Clostridiales_unclassified	Trikafta	Y	1.73344	1.17457	114	87	0.143072	0.399268
k__Bacteria.p__Firmicutes.c__Clostridia.o__Clostridiales.f__Lachnospiraceae.g__Lachnospiraceae_unclassified.s__Eubacterium_rectale	Age	Age	-0.860726	0.57992	114	88	0.143567	0.399268
k__Bacteria.p__Firmicutes.c__Clostridia.o__Clostridiales.f__Lachnospiraceae.g__Lachnospiraceae_unclassified.s__Eubacterium_rectale.t__SGB4933_group	Age	Age	-0.860726	0.57992	114	88	0.143567	0.399268
k__Bacteria.p__Actinobacteria.c__Actinobacteria.o__Corynebacteriales.f__Lawsonellaceae.g__Lawsonella.s__Lawsonella_SGB3665	RecentAbx_binary	Y	-0.620196	0.420547	114	21	0.143375	0.399268
k__Bacteria.p__Actinobacteria.c__Actinobacteria.o__Corynebacteriales.f__Lawsonellaceae.g__Lawsonella.s__Lawsonella_SGB3665.t__SGB3665	RecentAbx_binary	Y	-0.620196	0.420547	114	21	0.143375	0.399268
k__Bacteria.p__Actinobacteria.c__Actinobacteria.o__Bifidobacteriales	RecentAbx_binary	Y	-1.12203	0.764205	114	106	0.144913	0.400683
k__Bacteria.p__Actinobacteria.c__Actinobacteria.o__Bifidobacteriales.f__Bifidobacteriaceae	RecentAbx_binary	Y	-1.12203	0.764205	114	106	0.144913	0.400683
k__Bacteria.p__Firmicutes.c__Clostridia.o__Clostridiales.f__Ruminococcaceae.g__Faecalibacterium.s__Faecalibacterium_prausnitzii.t__SGB15317	Age	Age	-0.383962	0.258878	114	22	0.144499	0.400683
k__Bacteria.p__Firmicutes.c__Clostridia.o__Clostridiales.f__Lachnospiraceae.g__Blautia.s__Blautia_sp_AF19_10LB	RecentAbx_binary	Y	-0.870831	0.59326	114	12	0.144999	0.400683
k__Bacteria.p__Firmicutes.c__Clostridia.o__Clostridiales.f__Lachnospiraceae.g__Blautia.s__Blautia_sp_AF19_10LB.t__SGB4810	RecentAbx_binary	Y	-0.870831	0.59326	114	12	0.144999	0.400683
k__Bacteria.p__Firmicutes.c__Clostridia.o__Clostridiales.f__Ruminococcaceae.g__Hydrogeniiclostidium	RecentAbx_binary	Y	0.790664	0.539549	114	17	0.145666	0.400996
k__Bacteria.p__Firmicutes.c__Clostridia.o__Clostridiales.f__Ruminococcaceae.g__Hydrogeniiclostidium.s__Hydrogeniiclostidium_mannosilyticum	RecentAbx_binary	Y	0.790664	0.539549	114	17	0.145666	0.400996
k__Bacteria.p__Firmicutes.c__Clostridia.o__Clostridiales.f__Ruminococcaceae.g__Hydrogeniiclostidium.s__Hydrogeniiclostidium_mannosilyticum.t__SGB14890	RecentAbx_binary	Y	0.790664	0.539549	114	17	0.145666	0.400996
k__Bacteria.p__Actinobacteria.c__Actinobacteria.o__Bifidobacteriales.f__Bifidobacteriaceae.g__Bifidobacterium	RecentAbx_binary	Y	-1.11919	0.764424	114	106	0.146036	0.401507
k__Bacteria.p__Firmicutes.c__Clostridia.o__Clostridiales.f__Ruminococcaceae.g__Gemmiger.s__Gemmiger_formicilis	Trikafta	Y	1.74929	1.19826	114	64	0.147402	0.404238
k__Bacteria.p__Firmicutes.c__Clostridia.o__Clostridiales.f__Ruminococcaceae.g__Gemmiger.s__Gemmiger_formicilis.t__SGB15300	Trikafta	Y	1.74929	1.19826	114	64	0.147402	0.404238
k__Bacteria.p__Firmicutes.c__Clostridia.o__Clostridiales.f__Lachnospiraceae.g__Faecalicatena.s__Faecalicatena_fissicatena.t__SGB4871_group	RecentAbx_binary	Y	-1.30406	0.894411	114	38	0.147833	0.40491
k__Bacteria.p__Firmicutes.c__Bacilli.o__Lactobacillales.f__Streptococcaceae.g__Streptococcus.s__Streptococcus_parasanguinis	Age	Age	-0.73529	0.50273	114	84	0.149238	0.407729
k__Bacteria.p__Firmicutes.c__Bacilli.o__Lactobacillales.f__Streptococcaceae.g__Streptococcus.s__Streptococcus_parasanguinis.t__SGB8071	Age	Age	-0.73529	0.50273	114	84	0.149238	0.407729
k__Bacteria.p__Firmicutes.c__Clostridia.o__Clostridiales.f__Lachnospiraceae.g__Coprococcus.s__Coprococcus_catus	Age	Age	-0.558646	0.382786	114	43	0.149641	0.407805
k__Bacteria.p__Firmicutes.c__Clostridia.o__Clostridiales.f__Lachnospiraceae.g__Coprococcus.s__Coprococcus_catus.t__SGB4670	Age	Age	-0.558646	0.382786	114	43	0.149641	0.407805
k__Bacteria.p__Firmicutes.c__Clostridia.o__Clostridiales.f__Ruminococcaceae.g__GGB9632	RecentAbx_binary	Y	-0.934615	0.646346	114	23	0.151285	0.410739
k__Bacteria.p__Firmicutes.c__Clostridia.o__Clostridiales.f__Ruminococcaceae.g__GGB9632.s__GGB9632_SGB15089	RecentAbx_binary	Y	-0.934615	0.646346	114	23	0.151285	0.410739
k__Bacteria.p__Firmicutes.c__Clostridia.o__Clostridiales.f__Ruminococcaceae.g__GGB9632.s__GGB9632_SGB15089.t__SGB15089	RecentAbx_binary	Y	-0.934615	0.646346	114	23	0.151285	0.410739
k__Bacteria.p__Actinobacteria.c__Actinobacteria.o__Actinomycetales.f__Actinomycetaceae.g__Actinomyces.s__Actinomyces_massiliensis	Trikafta	Y	0.772216	0.535202	114	31	0.152114	0.41196
k__Bacteria.p__Actinobacteria.c__Actinobacteria.o__Actinomycetales.f__Actinomycetaceae.g__Actinomyces.s__Actinomyces_massiliensis.t__SGB15873	Trikafta	Y	0.772216	0.535202	114	31	0.152114	0.41196
k__Bacteria.p__Firmicutes.c__Clostridia.o__Clostridiales.f__Lachnospiraceae.g__Blautia.s__Blautia_SGB4805	Age	Age	-0.502478	0.346475	114	34	0.152597	0.41224
k__Bacteria.p__Firmicutes.c__Clostridia.o__Clostridiales.f__Lachnospiraceae.g__Blautia.s__Blautia_SGB4805.t__SGB4805	Age	Age	-0.502478	0.346475	114	34	0.152597	0.41224
k__Bacteria.p__Firmicutes.c__Clostridia.o__Clostridia_unclassified	Trikafta	Y	1.16341	0.810227	114	99	0.154035	0.412955
k__Bacteria.p__Firmicutes.c__Clostridia.o__Clostridia_unclassified.f__Clostridia_unclassified	Trikafta	Y	1.16341	0.810227	114	99	0.154035	0.412955
k__Bacteria.p__Firmicutes.c__Clostridia.o__Clostridiales.f__Peptostreptococcaceae.g__Intestinibacter	RecentAbx_binary	Y	-1.12537	0.782946	114	49	0.153608	0.412955
k__Bacteria.p__Firmicutes.c__Clostridia.o__Clostridiales.f__Lachnospiraceae.g__Lachnospiraceae_unclassified.s__Lachnospiraceae_bacterium.t__SGB4781	Trikafta	Y	0.483735	0.337043	114	22	0.154193	0.412955
k__Bacteria.p__Firmicutes.c__Clostridia.o__Clostridiales.f__Lachnospiraceae.g__Lachnospiraceae_unclassified.s__Lachnospiraceae_bacterium.t__SGB4781	Age	Age	-0.329909	0.228425	114	22	0.153683	0.412955
k__Bacteria.p__Firmicutes.c__Erysipelotrichia.o__Erysipelotrichales.f__Erysipelotrichaceae.g__Erysipelatoclostridium.s__Clostridium_spiroforme	RecentAbx_binary	Y	0.445513	0.310155	114	13	0.153766	0.412955
k__Bacteria.p__Firmicutes.c__Erysipelotrichia.o__Erysipelotrichales.f__Erysipelotrichaceae.g__Erysipelatoclostridium.s__Clostridium_spiroforme.t__SGB6747	RecentAbx_binary	Y	0.445513	0.310155	114	13	0.153766	0.412955
k__Bacteria.p__Firmicutes.c__Clostridia.o__Clostridiales.f__Lachnospiraceae.g__Fusicatenibacter	Age	Age	-0.707952	0.492596	114	91	0.156784	0.418349
k__Bacteria.p__Firmicutes.c__Clostridia.o__Clostridiales.f__Lachnospiraceae.g__Fusicatenibacter.s__Fusicatenibacter_saccharivorans	Age	Age	-0.707952	0.492596	114	91	0.156784	0.418349
k__Bacteria.p__Firmicutes.c__Clostridia.o__Clostridiales.f__Lachnospiraceae.g__Fusicatenibacter.s__Fusicatenibacter_saccharivorans.t__SGB4874	Age	Age	-0.707952	0.492596	114	91	0.156784	0.418349
k__Bacteria.p__Firmicutes.c__Clostridia.o__Clostridiales.f__Lachnospiraceae.g__Anaerobutyricum.s__Anaerobutyricum_hallii.t__SGB4537	RecentAbx_binary	Y	-0.907657	0.636816	114	65	0.157162	0.418842
k__Bacteria.p__Actinobacteria.c__Actinobacteria.o__Corynebacteriales.f__Corynebacteriaceae.g__Corynebacterium.s__Corynebacterium_durum	Age	Age	-0.517815	0.36205	114	37	0.158158	0.420465
k__Bacteria.p__Actinobacteria.c__Actinobacteria.o__Corynebacteriales.f__Corynebacteriaceae.g__Corynebacterium.s__Corynebacterium_durum.t__SGB17008	Age	Age	-0.517815	0.36205	114	37	0.158158	0.420465
k__Bacteria.p__Actinobacteria.c__Actinobacteria.o__Propionibacteriales	Trikafta	Y	-0.75811	0.534352	114	17	0.1588	0.42114
k__Bacteria.p__Actinobacteria.c__Actinobacteria.o__Propionibacteriales.f__Propionibacteriaceae	Trikafta	Y	-0.75811	0.534352	114	17	0.1588	0.42114
k__Bacteria.p__Proteobacteria.c__Gammaproteobacteria.o__Enterobacterales.f__Enterobacteriaceae	Age	Age	-0.611628	0.430507	114	91	0.16091	0.423304
k__Bacteria.p__Bacteroidetes.c__Bacteroidia.o__Bacteroidales.f__Bacteroidales_unclassified.g__Phocaeicola.s__Phocaeicola_vulgatus	RecentAbx_binary	Y	-1.12776	0.799262	114	84	0.161273	0.423304
k__Bacteria.p__Bacteroidetes.c__Bacteroidia.o__Bacteroidales.f__Bacteroidales_unclassified.g__Phocaeicola.s__Phocaeicola_vulgatus.t__SGB1814	RecentAbx_binary	Y	-1.12776	0.799262	114	84	0.161273	0.423304
k__Bacteria.p__Firmicutes.c__Clostridia.o__Clostridiales.f__Lachnospiraceae.g__Anaerobutyricum.s__Anaerobutyricum_hallii.t__SGB4537	Age	Age	-0.655776	0.462738	114	65	0.16137	0.423304
k__Bacteria.p__Firmicutes.c__Clostridia.o__Clostridiales.f__Ruminococcaceae.g__GGB9730.s__GGB9730_SGB15291	Age	Age	-0.40824	0.287633	114	13	0.161152	0.423304
k__Bacteria.p__Firmicutes.c__Clostridia.o__Clostridiales.f__Ruminococcaceae.g__GGB9730.s__GGB9730_SGB15291.t__SGB15291	Age	Age	-0.40824	0.287633	114	13	0.161152	0.423304
k__Bacteria.p__Firmicutes.c__Clostridia.o__Clostridiales.f__Lachnospiraceae.g__GGB3606	RecentAbx_binary	Y	-0.834361	0.590606	114	21	0.160637	0.423304
k__Bacteria.p__Firmicutes.c__Clostridia.o__Clostridiales.f__Lachnospiraceae.g__GGB3606.s__GGB3606_SGB4870	RecentAbx_binary	Y	-0.834361	0.590606	114	21	0.160637	0.423304
k__Bacteria.p__Firmicutes.c__Clostridia.o__Clostridiales.f__Lachnospiraceae.g__GGB3606.s__GGB3606_SGB4870.t__SGB4870	RecentAbx_binary	Y	-0.834361	0.590606	114	21	0.160637	0.423304
k__Bacteria.p__Firmicutes.c__Clostridia.o__Clostridiales.f__Lachnospiraceae.g__Dorea	RecentAbx_binary	Y	-1.03163	0.732657	114	87	0.162008	0.424465
k__Bacteria.p__Firmicutes.c__Clostridia.o__Clostridiales.f__Ruminococcaceae.g__GGB9730	Age	Age	-0.415927	0.294557	114	13	0.163229	0.427148
k__Bacteria.p__Proteobacteria.c__Betaproteobacteria.o__Burkholderiales.f__Sutterellaceae.g__Sutterella.s__Sutterella_wadsworthensis.t__SGB9283	RecentAbx_binary	Y	-0.637949	0.454337	114	13	0.163448	0.427207
k__Bacteria	Age	Age	-7.75335e-05	5.48693e-05	114	114	0.163828	0.427685
k__Bacteria.p__Firmicutes.c__Negativicutes.o__Veillonellales.f__Veillonellaceae.g__Veillonella	RecentAbx_binary	Y	-1.18742	0.84877	114	100	0.164632	0.429268
k__Bacteria.p__Firmicutes.c__Clostridia.o__Clostridiales.f__Ruminococcaceae.g__Ruminococcaceae_unclassified.s__Ruminococcaceae_unclassified_SGB15265	Age	Age	-0.500583	0.356431	114	26	0.1656	0.430243
k__Bacteria.p__Firmicutes.c__Clostridia.o__Clostridiales.f__Ruminococcaceae.g__Ruminococcaceae_unclassified.s__Ruminococcaceae_unclassified_SGB15265.t__SGB15265_group	Age	Age	-0.500583	0.356431	114	26	0.1656	0.430243
k__Bacteria.p__Firmicutes.c__Clostridia.o__Clostridiales.f__Lachnospiraceae.g__Lachnospiraceae_unclassified.s__Lachnospiraceae_bacterium.t__SGB4780	RecentAbx_binary	Y	-0.527077	0.377488	114	28	0.16548	0.430243
k__Bacteria.p__Firmicutes.c__Clostridia.o__Clostridiales.f__Lachnospiraceae.g__Anaerostipes	Age	Age	-0.488261	0.347918	114	106	0.166059	0.43092
k__Bacteria.p__Proteobacteria.c__Gammaproteobacteria.o__Enterobacterales	Age	Age	-0.609114	0.434537	114	91	0.166456	0.431436
k__Bacteria.p__Actinobacteria.c__Coriobacteriia.o__Coriobacteriales.f__Coriobacteriaceae.g__Collinsella.s__Collinsella_stercoris	Age	Age	-0.522989	0.374121	114	23	0.167104	0.432084
k__Bacteria.p__Actinobacteria.c__Coriobacteriia.o__Coriobacteriales.f__Coriobacteriaceae.g__Collinsella.s__Collinsella_stercoris.t__SGB14740	Age	Age	-0.522989	0.374121	114	23	0.167104	0.432084
k__Bacteria.p__Firmicutes.c__Clostridia.o__Clostridiales.f__Ruminococcaceae.g__Flavonifractor	Age	Age	-0.73446	0.527067	114	91	0.168948	0.433241
k__Bacteria.p__Firmicutes.c__Clostridia.o__Clostridiales.f__Ruminococcaceae.g__Flavonifractor.s__Flavonifractor_plautii	Age	Age	-0.73446	0.527067	114	91	0.168948	0.433241
k__Bacteria.p__Firmicutes.c__Clostridia.o__Clostridiales.f__Ruminococcaceae.g__Flavonifractor.s__Flavonifractor_plautii.t__SGB15132	Age	Age	-0.73446	0.527067	114	91	0.168948	0.433241
k__Bacteria.p__Firmicutes.c__Bacilli.o__Lactobacillales.f__Lactobacillaceae.g__Lactiplantibacillus	RecentAbx_binary	Y	0.523998	0.378277	114	15	0.168788	0.433241
k__Bacteria.p__Firmicutes.c__Bacilli.o__Lactobacillales.f__Lactobacillaceae.g__Lactiplantibacillus.s__Lactiplantibacillus_plantarum	RecentAbx_binary	Y	0.523998	0.378277	114	15	0.168788	0.433241
k__Bacteria.p__Firmicutes.c__Bacilli.o__Lactobacillales.f__Lactobacillaceae.g__Lactiplantibacillus.s__Lactiplantibacillus_plantarum.t__SGB7202	RecentAbx_binary	Y	0.523998	0.378277	114	15	0.168788	0.433241
k__Bacteria.p__Firmicutes.c__Clostridia.o__Clostridia_unclassified.f__Clostridia_unclassified.g__Clostridia_unclassified.s__Clostridia_bacterium.t__SGB5184	RecentAbx_binary	Y	-0.849933	0.612863	114	20	0.168337	0.433241
k__Bacteria.p__Actinobacteria.c__Actinobacteria.o__Actinomycetales.f__Actinomycetaceae.g__Actinomyces.s__Actinomyces_graevenitzii	Trikafta	Y	0.553055	0.400545	114	21	0.170319	0.435727
k__Bacteria.p__Actinobacteria.c__Actinobacteria.o__Actinomycetales.f__Actinomycetaceae.g__Actinomyces.s__Actinomyces_graevenitzii.t__SGB17130	Trikafta	Y	0.553055	0.400545	114	21	0.170319	0.435727
k__Bacteria.p__Firmicutes.c__Bacilli.o__Bacillales	RecentAbx_binary	Y	-0.557621	0.404211	114	19	0.170654	0.436072
k__Bacteria.p__Firmicutes.c__Clostridia.o__Clostridiales.f__Clostridiaceae.g__Clostridium.s__Clostridium_sp_AF34_10BH	RecentAbx_binary	Y	-0.720987	0.523347	114	34	0.17111	0.43621
k__Bacteria.p__Firmicutes.c__Clostridia.o__Clostridiales.f__Clostridiaceae.g__Clostridium.s__Clostridium_sp_AF34_10BH.t__SGB4914	RecentAbx_binary	Y	-0.720987	0.523347	114	34	0.17111	0.43621
k__Bacteria.p__Bacteroidetes.c__Bacteroidia.o__Bacteroidales.f__Bacteroidales_unclassified	RecentAbx_binary	Y	-0.991659	0.722288	114	97	0.172756	0.438124
k__Bacteria.p__Bacteroidetes.c__Bacteroidia.o__Bacteroidales.f__Bacteroidales_unclassified.g__Phocaeicola	RecentAbx_binary	Y	-0.991642	0.722287	114	97	0.172762	0.438124
k__Bacteria.p__Firmicutes.c__Erysipelotrichia.o__Erysipelotrichales.f__Erysipelotrichaceae.g__Erysipelatoclostridium.s__Clostridium_innocuum	RecentAbx_binary	Y	1.15647	0.843157	114	81	0.173273	0.438124
k__Bacteria.p__Firmicutes.c__Clostridia.o__Clostridiales.f__Lachnospiraceae.g__Blautia.s__Blautia_producta	RecentAbx_binary	Y	0.959899	0.699423	114	65	0.172891	0.438124
k__Bacteria.p__Firmicutes.c__Erysipelotrichia.o__Erysipelotrichales.f__Erysipelotrichaceae.g__Erysipelatoclostridium.s__Clostridium_innocuum.t__SGB4037_group	RecentAbx_binary	Y	1.15647	0.843157	114	81	0.173273	0.438124
k__Bacteria.p__Firmicutes.c__Clostridia.o__Clostridiales.f__Oscillospiraceae.g__Dysosmobacter.s__Dysosmobacter_sp_NSJ_60	Age	Age	-0.175826	0.12719	114	12	0.172585	0.438124
k__Bacteria.p__Firmicutes.c__Clostridia.o__Clostridiales.f__Oscillospiraceae.g__Dysosmobacter.s__Dysosmobacter_sp_NSJ_60.t__SGB15124	Age	Age	-0.175826	0.12719	114	12	0.172585	0.438124
k__Bacteria.p__Firmicutes.c__Clostridia.o__Clostridiales.f__Clostridiales_unclassified.g__Clostridiales_unclassified	RecentAbx_binary	Y	-1.61781	1.1819	114	82	0.173845	0.43855
k__Bacteria.p__Bacteroidetes.c__Bacteroidia.o__Bacteroidales.f__Odoribacteraceae	RecentAbx_binary	Y	-0.430556	0.314256	114	16	0.173724	0.43855
k__Bacteria.p__Actinobacteria.c__Actinobacteria.o__Bifidobacteriales	Trikafta	Y	1.07115	0.7867	114	106	0.176395	0.441986
k__Bacteria.p__Actinobacteria.c__Actinobacteria.o__Bifidobacteriales.f__Bifidobacteriaceae	Trikafta	Y	1.07115	0.7867	114	106	0.176395	0.441986
k__Bacteria.p__Actinobacteria.c__Actinobacteria.o__Bifidobacteriales.f__Bifidobacteriaceae.g__Bifidobacterium	Trikafta	Y	1.07405	0.787024	114	106	0.175412	0.441986
k__Bacteria.p__Firmicutes.c__Clostridia.o__Clostridiales.f__Lachnospiraceae.g__Lachnospira	Age	Age	-0.595478	0.438069	114	56	0.176824	0.441986
k__Bacteria.p__Actinobacteria.c__Actinobacteria.o__Actinomycetales.f__Actinomycetaceae.g__Actinomyces.s__Actinomyces_sp_ICM47	RecentAbx_binary	Y	-0.938873	0.691286	114	33	0.177194	0.441986
k__Bacteria.p__Actinobacteria.c__Actinobacteria.o__Actinomycetales.f__Actinomycetaceae.g__Actinomyces.s__Actinomyces_sp_ICM47.t__SGB17167	RecentAbx_binary	Y	-0.938873	0.691286	114	33	0.177194	0.441986
k__Bacteria.p__Firmicutes.c__Clostridia.o__Clostridiales.f__Lachnospiraceae.g__Lachnospira.s__Lachnospira_eligens	Trikafta	Y	1.06165	0.780245	114	37	0.176401	0.441986
k__Bacteria.p__Firmicutes.c__Clostridia.o__Clostridiales.f__Lachnospiraceae.g__Lachnospira.s__Lachnospira_eligens.t__SGB5082_group	Trikafta	Y	1.06165	0.780245	114	37	0.176401	0.441986
k__Bacteria.p__Firmicutes.c__Clostridia.o__Clostridiales.f__Lachnospiraceae.g__Blautia.s__Blautia_faecicola	Age	Age	-0.713037	0.52237	114	23	0.177242	0.441986
k__Bacteria.p__Firmicutes.c__Clostridia.o__Clostridiales.f__Lachnospiraceae.g__Blautia.s__Blautia_faecicola.t__SGB4867	Age	Age	-0.713037	0.52237	114	23	0.177242	0.441986
k__Bacteria.p__Bacteroidetes.c__Bacteroidia.o__Bacteroidales.f__Rikenellaceae	RecentAbx_binary	Y	-1.46384	1.08165	114	49	0.179024	0.443881
k__Bacteria.p__Bacteroidetes.c__Bacteroidia.o__Bacteroidales.f__Rikenellaceae.g__Alistipes	RecentAbx_binary	Y	-1.46384	1.08165	114	49	0.179024	0.443881
k__Bacteria.p__Firmicutes.c__Clostridia.o__Clostridiales.f__Ruminococcaceae.g__Bittarella	Age	Age	-0.362425	0.266125	114	20	0.178824	0.443881
k__Bacteria.p__Firmicutes.c__Clostridia.o__Clostridiales.f__Ruminococcaceae.g__Bittarella.s__Bittarella_massiliensis	Age	Age	-0.362425	0.266125	114	20	0.178824	0.443881
k__Bacteria.p__Firmicutes.c__Clostridia.o__Clostridiales.f__Ruminococcaceae.g__Bittarella.s__Bittarella_massiliensis.t__SGB7263	Age	Age	-0.362425	0.266125	114	20	0.178824	0.443881
k__Bacteria.p__Firmicutes.c__Clostridia.o__Clostridiales.f__Lachnospiraceae.g__Blautia	RecentAbx_binary	Y	-0.57249	0.424184	114	112	0.179906	0.445414
k__Bacteria.p__Firmicutes.c__Clostridia.o__Clostridiales.f__Clostridiales_unclassified.g__Clostridiales_unclassified.s__Clostridiales_bacterium.t__SGB15158	Trikafta	Y	1.24458	0.922101	114	45	0.180052	0.445414
k__Bacteria.p__Actinobacteria.c__Actinobacteria.o__Actinomycetales.f__Actinomycetaceae.g__Actinomyces.s__Actinomyces_naeslundii	Age	Age	-0.344003	0.253867	114	25	0.180819	0.445787
k__Bacteria.p__Actinobacteria.c__Actinobacteria.o__Actinomycetales.f__Actinomycetaceae.g__Actinomyces.s__Actinomyces_naeslundii.t__SGB15888	Age	Age	-0.344003	0.253867	114	25	0.180819	0.445787
k__Bacteria.p__Firmicutes.c__Bacilli.o__Lactobacillales.f__Lactobacillaceae.g__Lactobacillus	Trikafta	Y	-0.693184	0.51423	114	20	0.180538	0.445787
k__Bacteria.p__Firmicutes.c__Clostridia.o__Clostridiales.f__Clostridiales_unclassified.g__Clostridiales_unclassified.s__Clostridiales_bacterium	Trikafta	Y	1.23972	0.924001	114	45	0.182637	0.448004
k__Bacteria.p__Firmicutes.c__Clostridia.o__Clostridiales.f__Peptostreptococcaceae.g__Romboutsia	Age	Age	-0.666336	0.492452	114	55	0.182609	0.448004
k__Bacteria.p__Firmicutes.c__Clostridia.o__Clostridiales.f__Peptostreptococcaceae.g__Romboutsia.s__Romboutsia_timonensis	Age	Age	-0.66641	0.492433	114	55	0.182545	0.448004
k__Bacteria.p__Firmicutes.c__Clostridia.o__Clostridiales.f__Peptostreptococcaceae.g__Romboutsia.s__Romboutsia_timonensis.t__SGB6148	Age	Age	-0.66641	0.492433	114	55	0.182545	0.448004
k__Bacteria.p__Firmicutes.c__Clostridia.o__Clostridiales.f__Lachnospiraceae.g__Blautia.s__Blautia_SGB4831	Age	Age	-0.602879	0.448069	114	51	0.182956	0.448004
k__Bacteria.p__Firmicutes.c__Clostridia.o__Clostridiales.f__Lachnospiraceae.g__Blautia.s__Blautia_SGB4831.t__SGB4831_group	Age	Age	-0.602879	0.448069	114	51	0.182956	0.448004
k__Bacteria.p__Firmicutes.c__Clostridia.o__Clostridiales.f__Ruminococcaceae.g__Faecalibacterium.s__Faecalibacterium_prausnitzii.t__SGB15316_group	Trikafta	Y	-1.02539	0.766121	114	55	0.183731	0.449395
k__Bacteria.p__Bacteroidetes.c__Bacteroidia.o__Bacteroidales.f__Odoribacteraceae.g__Odoribacter	Trikafta	Y	0.622704	0.465996	114	13	0.184354	0.449402
k__Bacteria.p__Bacteroidetes.c__Bacteroidia.o__Bacteroidales.f__Odoribacteraceae.g__Odoribacter.s__Odoribacter_splanchnicus	Trikafta	Y	0.622704	0.465996	114	13	0.184354	0.449402
k__Bacteria.p__Bacteroidetes.c__Bacteroidia.o__Bacteroidales.f__Odoribacteraceae.g__Odoribacter.s__Odoribacter_splanchnicus.t__SGB1790	Trikafta	Y	0.622704	0.465996	114	13	0.184354	0.449402
k__Bacteria.p__Firmicutes.c__Clostridia.o__Clostridiales.f__Clostridiaceae.g__Clostridiaceae_unclassified.s__Clostridiaceae_bacterium.t__SGB4269	RecentAbx_binary	Y	-1.31432	0.984963	114	62	0.184966	0.450388
k__Bacteria.p__Firmicutes.c__Clostridia.o__Clostridiales.f__Lachnospiraceae.g__Blautia.s__Blautia_SGB4805	Trikafta	Y	0.812325	0.610637	114	34	0.186382	0.450834
k__Bacteria.p__Firmicutes.c__Clostridia.o__Clostridiales.f__Lachnospiraceae.g__Blautia.s__Blautia_SGB4805.t__SGB4805	Trikafta	Y	0.812325	0.610637	114	34	0.186382	0.450834
k__Bacteria.p__Firmicutes.c__Clostridia.o__Clostridiales.f__Lachnospiraceae.g__Lachnospiraceae_unclassified.s__Eubacterium_rectale	RecentAbx_binary	Y	-1.27883	0.962182	114	88	0.186577	0.450834
k__Bacteria.p__Firmicutes.c__Clostridia.o__Clostridiales.f__Lachnospiraceae.g__Lachnospiraceae_unclassified.s__Eubacterium_rectale.t__SGB4933_group	RecentAbx_binary	Y	-1.27883	0.962182	114	88	0.186577	0.450834
k__Bacteria.p__Actinobacteria.c__Actinobacteria.o__Corynebacteriales	RecentAbx_binary	Y	-1.1618	0.87412	114	52	0.186602	0.450834
k__Bacteria.p__Firmicutes.c__Erysipelotrichia.o__Erysipelotrichales.f__Erysipelotrichaceae.g__Faecalibacillus.s__Faecalibacillus_intestinalis	Trikafta	Y	1.04863	0.787035	114	42	0.185684	0.450834
k__Bacteria.p__Firmicutes.c__Erysipelotrichia.o__Erysipelotrichales.f__Erysipelotrichaceae.g__Faecalibacillus.s__Faecalibacillus_intestinalis.t__SGB6754	Trikafta	Y	1.04863	0.787035	114	42	0.185684	0.450834
k__Bacteria	Trikafta	Y	0.00014683	0.000110521	114	114	0.187034	0.451375
k__Bacteria.p__Firmicutes.c__Erysipelotrichia.o__Erysipelotrichales.f__Erysipelotrichaceae.g__Erysipelatoclostridium.s__Erysipelatoclostridium_ramosum	RecentAbx_binary	Y	1.11597	0.842098	114	56	0.18792	0.452508
k__Bacteria.p__Firmicutes.c__Erysipelotrichia.o__Erysipelotrichales.f__Erysipelotrichaceae.g__Erysipelatoclostridium.s__Erysipelatoclostridium_ramosum.t__SGB6744	RecentAbx_binary	Y	1.11597	0.842098	114	56	0.18792	0.452508
k__Bacteria.p__Bacteroidetes.c__Bacteroidia.o__Bacteroidales.f__Odoribacteraceae.g__Odoribacter	RecentAbx_binary	Y	-0.617821	0.466938	114	13	0.188688	0.452851
k__Bacteria.p__Bacteroidetes.c__Bacteroidia.o__Bacteroidales.f__Odoribacteraceae.g__Odoribacter.s__Odoribacter_splanchnicus	RecentAbx_binary	Y	-0.617821	0.466938	114	13	0.188688	0.452851
k__Bacteria.p__Bacteroidetes.c__Bacteroidia.o__Bacteroidales.f__Odoribacteraceae.g__Odoribacter.s__Odoribacter_splanchnicus.t__SGB1790	RecentAbx_binary	Y	-0.617821	0.466938	114	13	0.188688	0.452851
k__Bacteria.p__Firmicutes.c__Clostridia.o__Clostridiales.f__Lachnospiraceae.g__Blautia.s__Blautia_faecis	Trikafta	Y	0.823518	0.624802	114	96	0.190456	0.455714
k__Bacteria.p__Firmicutes.c__Clostridia.o__Clostridiales.f__Lachnospiraceae.g__Blautia.s__Blautia_faecis.t__SGB4820	Trikafta	Y	0.823518	0.624802	114	96	0.190456	0.455714
k__Bacteria.p__Firmicutes.c__Clostridia.o__Clostridiales.f__Lachnospiraceae.g__Dorea	Age	Age	-0.624949	0.471347	114	87	0.190527	0.455714
k__Bacteria.p__Firmicutes.c__Clostridia.o__Clostridiales.f__Eubacteriaceae.g__Eubacterium.s__Eubacterium_callanderi	Age	Age	-0.312224	0.235091	114	16	0.19093	0.455714
k__Bacteria.p__Firmicutes.c__Clostridia.o__Clostridiales.f__Eubacteriaceae.g__Eubacterium.s__Eubacterium_callanderi.t__SGB4080	Age	Age	-0.312224	0.235091	114	16	0.19093	0.455714
k__Bacteria.p__Bacteroidetes.c__Bacteroidia.o__Bacteroidales.f__Bacteroidales_unclassified.g__Phocaeicola.s__Phocaeicola_vulgatus	Age	Age	-0.737923	0.560797	114	84	0.193249	0.459024
k__Bacteria.p__Bacteroidetes.c__Bacteroidia.o__Bacteroidales.f__Bacteroidales_unclassified.g__Phocaeicola.s__Phocaeicola_vulgatus.t__SGB1814	Age	Age	-0.737923	0.560797	114	84	0.193249	0.459024
k__Bacteria.p__Firmicutes.c__Clostridia.o__Clostridiales.f__Lachnospiraceae.g__GGB3523	Age	Age	-0.464214	0.352483	114	32	0.193373	0.459024
k__Bacteria.p__Firmicutes.c__Clostridia.o__Clostridiales.f__Lachnospiraceae.g__GGB3523.s__GGB3523_SGB4703	Age	Age	-0.464214	0.352483	114	32	0.193373	0.459024
k__Bacteria.p__Firmicutes.c__Clostridia.o__Clostridiales.f__Lachnospiraceae.g__GGB3523.s__GGB3523_SGB4703.t__SGB4703	Age	Age	-0.464214	0.352483	114	32	0.193373	0.459024
k__Bacteria.p__Firmicutes.c__Clostridia.o__Clostridiales.f__Lachnospiraceae.g__Lachnospira.s__Lachnospira_eligens	Age	Age	-0.485192	0.372124	114	37	0.195008	0.461895
k__Bacteria.p__Firmicutes.c__Clostridia.o__Clostridiales.f__Lachnospiraceae.g__Lachnospira.s__Lachnospira_eligens.t__SGB5082_group	Age	Age	-0.485192	0.372124	114	37	0.195008	0.461895
k__Bacteria.p__Proteobacteria.c__Betaproteobacteria	Trikafta	Y	1.14571	0.880704	114	77	0.196211	0.464238
k__Bacteria.p__Firmicutes.c__Clostridia.o__Clostridia_unclassified.f__Clostridia_unclassified.g__Clostridia_unclassified.s__Clostridia_bacterium.t__SGB14862	RecentAbx_binary	Y	-0.78501	0.60487	114	14	0.197154	0.464445
k__Bacteria.p__Actinobacteria.c__Actinobacteria.o__Actinomycetales.f__Actinomycetaceae.g__Actinomyces.s__Actinomyces_sp_ICM58	RecentAbx_binary	Y	-0.647086	0.498521	114	20	0.197063	0.464445
k__Bacteria.p__Actinobacteria.c__Actinobacteria.o__Actinomycetales.f__Actinomycetaceae.g__Actinomyces.s__Actinomyces_sp_ICM58.t__SGB17169	RecentAbx_binary	Y	-0.647086	0.498521	114	20	0.197063	0.464445
k__Bacteria.p__Bacteroidetes.c__Bacteroidia.o__Bacteroidales.f__Odoribacteraceae	Trikafta	Y	0.409062	0.314803	114	16	0.196627	0.464445
k__Bacteria.p__Firmicutes.c__Bacilli.o__Lactobacillales.f__Streptococcaceae.g__Streptococcus.s__Streptococcus_parasanguinis	RecentAbx_binary	Y	-1.0063	0.777019	114	84	0.198082	0.465117
k__Bacteria.p__Firmicutes.c__Bacilli.o__Lactobacillales.f__Streptococcaceae.g__Streptococcus.s__Streptococcus_parasanguinis.t__SGB8071	RecentAbx_binary	Y	-1.0063	0.777019	114	84	0.198082	0.465117
k__Bacteria.p__Bacteroidetes.c__Bacteroidia.o__Bacteroidales.f__Prevotellaceae	RecentAbx_binary	Y	-1.35562	1.0454	114	53	0.197768	0.465117
k__Bacteria.p__Firmicutes.c__Clostridia.o__Clostridiales.f__Lachnospiraceae.g__Anaerostipes.s__Anaerostipes_caccae	RecentAbx_binary	Y	0.864774	0.675366	114	42	0.203097	0.468769
k__Bacteria.p__Firmicutes.c__Clostridia.o__Clostridiales.f__Lachnospiraceae.g__Blautia.s__Blautia_producta.t__SGB4786	Age	Age	0.494669	0.383719	114	29	0.202154	0.468769
k__Bacteria.p__Firmicutes.c__Clostridia.o__Clostridiales.f__Lachnospiraceae.g__Anaerostipes.s__Anaerostipes_caccae.t__SGB4529	RecentAbx_binary	Y	0.864774	0.675366	114	42	0.203097	0.468769
k__Bacteria.p__Firmicutes.c__Clostridia.o__Clostridiales.f__Ruminococcaceae.g__Agathobaculum.s__Agathobaculum_butyriciproducens	Age	Age	-0.648581	0.501672	114	84	0.201995	0.468769
k__Bacteria.p__Firmicutes.c__Clostridia.o__Clostridiales.f__Peptostreptococcaceae.g__Intestinibacter.s__Intestinibacter_bartlettii	Age	Age	-0.521572	0.404181	114	49	0.20308	0.468769
k__Bacteria.p__Firmicutes.c__Clostridia.o__Clostridiales.f__Ruminococcaceae.g__Agathobaculum.s__Agathobaculum_butyriciproducens.t__SGB14993_group	Age	Age	-0.648581	0.501672	114	84	0.201995	0.468769
k__Bacteria.p__Firmicutes.c__Clostridia.o__Clostridiales.f__Peptostreptococcaceae.g__Intestinibacter.s__Intestinibacter_bartlettii.t__SGB6140	Age	Age	-0.521572	0.404181	114	49	0.20308	0.468769
k__Bacteria.p__Firmicutes.c__Bacilli.o__Lactobacillales.f__Lactobacillaceae.g__Lacticaseibacillus	Age	Age	0.75094	0.582698	114	32	0.202972	0.468769
k__Bacteria.p__Actinobacteria.c__Actinobacteria.o__Actinomycetales.f__Actinomycetaceae.g__Actinomyces.s__Actinomyces_sp_ICM47	Age	Age	-0.523216	0.406205	114	33	0.203087	0.468769
k__Bacteria.p__Actinobacteria.c__Actinobacteria.o__Actinomycetales.f__Actinomycetaceae.g__Actinomyces.s__Actinomyces_sp_ICM47.t__SGB17167	Age	Age	-0.523216	0.406205	114	33	0.203087	0.468769
k__Bacteria.p__Firmicutes.c__CFGB3053.o__OFGB3053.f__FGB3053.g__GGB9581.s__GGB9581_SGB79823	Age	Age	0.43144	0.334436	114	19	0.20175	0.468769
k__Bacteria.p__Firmicutes.c__CFGB3053.o__OFGB3053.f__FGB3053.g__GGB9581.s__GGB9581_SGB79823.t__SGB79823	Age	Age	0.43144	0.334436	114	19	0.20175	0.468769
k__Bacteria.p__Firmicutes.c__Erysipelotrichia.o__Erysipelotrichales.f__Erysipelotrichaceae.g__Holdemania.s__Holdemania_filiformis	RecentAbx_binary	Y	-0.601101	0.469903	114	22	0.203522	0.468769
k__Bacteria.p__Firmicutes.c__Erysipelotrichia.o__Erysipelotrichales.f__Erysipelotrichaceae.g__Holdemania.s__Holdemania_filiformis.t__SGB4046	RecentAbx_binary	Y	-0.601101	0.469903	114	22	0.203522	0.468769
k__Bacteria.p__Firmicutes.c__Bacilli.o__Bacillales.f__Staphylococcaceae	Age	Age	0.24814	0.19181	114	15	0.201456	0.468769
k__Bacteria.p__Firmicutes.c__Bacilli.o__Bacillales.f__Staphylococcaceae.g__Staphylococcus	Age	Age	0.24814	0.19181	114	15	0.201456	0.468769
k__Bacteria.p__Firmicutes.c__Bacilli.o__Bacillales.f__Staphylococcaceae.g__Staphylococcus.s__Staphylococcus_aureus	Age	Age	0.24814	0.19181	114	15	0.201456	0.468769
k__Bacteria.p__Firmicutes.c__Bacilli.o__Bacillales.f__Staphylococcaceae.g__Staphylococcus.s__Staphylococcus_aureus.t__SGB7852	Age	Age	0.24814	0.19181	114	15	0.201456	0.468769
k__Bacteria.p__Firmicutes.c__Clostridia.o__Clostridiales.f__Eubacteriaceae.g__Eubacterium	RecentAbx_binary	Y	-1.3159	1.03196	114	81	0.204945	0.471547
k__Bacteria.p__Proteobacteria.c__Gammaproteobacteria.o__Enterobacterales.f__Enterobacteriaceae.g__Klebsiella	RecentAbx_binary	Y	0.873384	0.686599	114	27	0.206146	0.473809
k__Bacteria.p__Firmicutes.c__Clostridia.o__Clostridiales.f__Lachnospiraceae.g__GGB3746	Trikafta	Y	1.06255	0.837087	114	32	0.207215	0.474759
k__Bacteria.p__Firmicutes.c__Clostridia.o__Clostridiales.f__Lachnospiraceae.g__GGB3746.s__GGB3746_SGB5089	Trikafta	Y	1.06255	0.837087	114	32	0.207215	0.474759
k__Bacteria.p__Firmicutes.c__Clostridia.o__Clostridiales.f__Lachnospiraceae.g__GGB3746.s__GGB3746_SGB5089.t__SGB5089	Trikafta	Y	1.06255	0.837087	114	32	0.207215	0.474759
k__Bacteria.p__Bacteroidetes.c__Bacteroidia.o__Bacteroidales.f__Bacteroidaceae.g__Bacteroides.s__Bacteroides_uniformis	Trikafta	Y	1.26771	1.00417	114	77	0.209583	0.477799
k__Bacteria.p__Bacteroidetes.c__Bacteroidia.o__Bacteroidales.f__Bacteroidaceae.g__Bacteroides.s__Bacteroides_uniformis.t__SGB1836_group	Trikafta	Y	1.26771	1.00417	114	77	0.209583	0.477799
k__Bacteria.p__Actinobacteria.c__Actinobacteria.o__Micrococcales.f__Micrococcaceae	Trikafta	Y	-0.970746	0.768378	114	46	0.209366	0.477799
k__Bacteria.p__Actinobacteria.c__Coriobacteriia.o__Eggerthellales.f__Eggerthellaceae.g__Gordonibacter.s__Gordonibacter_urolithinfaciens	Age	Age	-0.274531	0.216498	114	22	0.209642	0.477799
k__Bacteria.p__Actinobacteria.c__Coriobacteriia.o__Eggerthellales.f__Eggerthellaceae.g__Gordonibacter.s__Gordonibacter_urolithinfaciens.t__SGB14808	Age	Age	-0.274531	0.216498	114	22	0.209642	0.477799
k__Bacteria.p__Actinobacteria.c__Actinobacteria.o__Micrococcales.f__Micrococcaceae.g__Rothia.s__Rothia_mucilaginosa.t__SGB16986	Trikafta	Y	-0.532556	0.42208	114	19	0.209988	0.478086
k__Bacteria.p__Actinobacteria.c__Coriobacteriia.o__Eggerthellales.f__Eggerthellaceae.g__Gordonibacter.s__Gordonibacter_pamelaeae	Age	Age	-0.210868	0.166401	114	14	0.210462	0.478163
k__Bacteria.p__Actinobacteria.c__Coriobacteriia.o__Eggerthellales.f__Eggerthellaceae.g__Gordonibacter.s__Gordonibacter_pamelaeae.t__SGB14807	Age	Age	-0.210868	0.166401	114	14	0.210462	0.478163
k__Bacteria.p__Firmicutes.c__CFGB3053	Trikafta	Y	1.00778	0.801464	114	56	0.211487	0.478489
k__Bacteria.p__Firmicutes.c__CFGB3053.o__OFGB3053	Trikafta	Y	1.00778	0.801464	114	56	0.211487	0.478489
k__Bacteria.p__Firmicutes.c__CFGB3053.o__OFGB3053.f__FGB3053	Trikafta	Y	1.00778	0.801464	114	56	0.211487	0.478489
k__Bacteria.p__Firmicutes.c__CFGB3053.o__OFGB3053.f__FGB3053.g__GGB9581	Trikafta	Y	1.00778	0.801464	114	56	0.211487	0.478489
k__Bacteria.p__Verrucomicrobia.c__Verrucomicrobiae.o__Verrucomicrobiales.f__Akkermansiaceae.g__Akkermansia.s__Akkermansia_muciniphila.t__SGB9228	Trikafta	Y	0.626002	0.499156	114	14	0.212698	0.480729
k__Bacteria.p__Firmicutes.c__Clostridia.o__Clostridiales.f__Lachnospiraceae.g__GGB3606	Age	Age	0.478848	0.380966	114	21	0.214068	0.482319
k__Bacteria.p__Firmicutes.c__Clostridia.o__Clostridiales.f__Lachnospiraceae.g__GGB3606.s__GGB3606_SGB4870	Age	Age	0.478848	0.380966	114	21	0.214068	0.482319
k__Bacteria.p__Firmicutes.c__Clostridia.o__Clostridiales.f__Lachnospiraceae.g__GGB3606.s__GGB3606_SGB4870.t__SGB4870	Age	Age	0.478848	0.380966	114	21	0.214068	0.482319
k__Bacteria.p__Firmicutes.c__Clostridia.o__Clostridia_unclassified.f__Clostridia_unclassified.g__GGB3293	RecentAbx_binary	Y	-0.560484	0.449681	114	18	0.21539	0.483791
k__Bacteria.p__Firmicutes.c__Clostridia.o__Clostridia_unclassified.f__Clostridia_unclassified.g__GGB3293.s__GGB3293_SGB4348	RecentAbx_binary	Y	-0.560484	0.449681	114	18	0.21539	0.483791
k__Bacteria.p__Firmicutes.c__Clostridia.o__Clostridia_unclassified.f__Clostridia_unclassified.g__GGB3293.s__GGB3293_SGB4348.t__SGB4348	RecentAbx_binary	Y	-0.560484	0.449681	114	18	0.21539	0.483791
k__Bacteria.p__Firmicutes.c__Clostridia.o__Clostridiales.f__Lachnospiraceae.g__Enterocloster.s__Enterocloster_clostridioformis	Age	Age	0.683984	0.551177	114	62	0.220136	0.492505
k__Bacteria.p__Firmicutes.c__Clostridia.o__Clostridiales.f__Lachnospiraceae.g__Enterocloster.s__Enterocloster_clostridioformis.t__SGB4760	Age	Age	0.683984	0.551177	114	62	0.220136	0.492505
k__Bacteria.p__Firmicutes.c__Clostridia.o__Clostridiales.f__Lachnospiraceae.g__Mediterraneibacter.s__Mediterraneibacter_glycyrrhizinilyticus	Age	Age	-0.679578	0.54787	114	53	0.220403	0.492505
k__Bacteria.p__Firmicutes.c__Clostridia.o__Clostridiales.f__Lachnospiraceae.g__Mediterraneibacter.s__Mediterraneibacter_glycyrrhizinilyticus.t__SGB4606	Age	Age	-0.679578	0.54787	114	53	0.220403	0.492505
k__Bacteria.p__Firmicutes.c__Clostridia.o__Clostridiales.f__Ruminococcaceae.g__Faecalibacterium.s__Faecalibacterium_prausnitzii	RecentAbx_binary	Y	-1.05786	0.857969	114	79	0.220216	0.492505
k__Bacteria.p__Actinobacteria.c__Actinobacteria.o__Bifidobacteriales.f__Bifidobacteriaceae.g__Bifidobacterium.s__Bifidobacterium_pseudocatenulatum	Trikafta	Y	1.33505	1.09213	114	73	0.224394	0.497988
k__Bacteria.p__Actinobacteria.c__Actinobacteria.o__Bifidobacteriales.f__Bifidobacteriaceae.g__Bifidobacterium.s__Bifidobacterium_pseudocatenulatum.t__SGB17237	Trikafta	Y	1.33505	1.09213	114	73	0.224394	0.497988
k__Bacteria.p__Bacteroidetes.c__Bacteroidia.o__Bacteroidales.f__Rikenellaceae.g__Alistipes.s__Alistipes_finegoldii	Trikafta	Y	0.954587	0.781138	114	20	0.224462	0.497988
k__Bacteria.p__Bacteroidetes.c__Bacteroidia.o__Bacteroidales.f__Rikenellaceae.g__Alistipes.s__Alistipes_finegoldii.t__SGB2301	Trikafta	Y	0.954587	0.781138	114	20	0.224462	0.497988
k__Bacteria.p__Actinobacteria.c__Coriobacteriia.o__Eggerthellales.f__Eggerthellaceae.g__Adlercreutzia	RecentAbx_binary	Y	0.532122	0.435108	114	24	0.224022	0.497988
k__Bacteria.p__Actinobacteria.c__Coriobacteriia.o__Eggerthellales.f__Eggerthellaceae.g__Adlercreutzia.s__Adlercreutzia_equolifaciens	RecentAbx_binary	Y	0.532122	0.435108	114	24	0.224022	0.497988
k__Bacteria.p__Actinobacteria.c__Coriobacteriia.o__Eggerthellales.f__Eggerthellaceae.g__Adlercreutzia.s__Adlercreutzia_equolifaciens.t__SGB14797_group	RecentAbx_binary	Y	0.532122	0.435108	114	24	0.224022	0.497988
k__Bacteria.p__Firmicutes.c__Clostridia.o__Clostridiales.f__Lachnospiraceae.g__Roseburia.s__Roseburia_faecis	Age	Age	-0.48096	0.391628	114	74	0.225074	0.498329
k__Bacteria.p__Firmicutes.c__Clostridia.o__Clostridiales.f__Lachnospiraceae.g__Roseburia.s__Roseburia_faecis.t__SGB4925	Age	Age	-0.48096	0.391628	114	74	0.225074	0.498329
k__Bacteria.p__Firmicutes.c__Clostridia.o__Clostridiales.f__Lachnospiraceae.g__Anaerobutyricum	Age	Age	-0.552029	0.450758	114	93	0.226045	0.498447
k__Bacteria.p__Firmicutes.c__Clostridia.o__Clostridiales.f__Lachnospiraceae.g__Anaerobutyricum.s__Anaerobutyricum_hallii	Age	Age	-0.552029	0.450758	114	93	0.226045	0.498447
k__Bacteria.p__Firmicutes.c__Tissierellia.o__Tissierellales.f__Peptoniphilaceae.g__Anaerococcus.s__Anaerococcus_obesiensis	Trikafta	Y	-0.46378	0.380725	114	12	0.225774	0.498447
k__Bacteria.p__Firmicutes.c__Tissierellia.o__Tissierellales.f__Peptoniphilaceae.g__Anaerococcus.s__Anaerococcus_obesiensis.t__SGB6661	Trikafta	Y	-0.46378	0.380725	114	12	0.225774	0.498447
k__Bacteria.p__Firmicutes.c__Clostridia.o__Clostridiales.f__Lachnospiraceae.g__Lacrimispora.s__Lacrimispora_celerecrescens	Trikafta	Y	1.39144	1.14674	114	69	0.227753	0.501195
k__Bacteria.p__Firmicutes.c__Clostridia.o__Clostridiales.f__Lachnospiraceae.g__Lacrimispora.s__Lacrimispora_celerecrescens.t__SGB4868	Trikafta	Y	1.39144	1.14674	114	69	0.227753	0.501195
k__Bacteria.p__Firmicutes.c__Clostridia.o__Clostridiales.f__Lachnospiraceae.g__Roseburia.s__Roseburia_intestinalis	Trikafta	Y	1.01827	0.840885	114	49	0.228729	0.502326
k__Bacteria.p__Firmicutes.c__Clostridia.o__Clostridiales.f__Lachnospiraceae.g__Roseburia.s__Roseburia_intestinalis.t__SGB4951	Trikafta	Y	1.01827	0.840885	114	49	0.228729	0.502326
k__Bacteria.p__Actinobacteria.c__Actinobacteria.o__Micrococcales.f__Micrococcaceae.g__Rothia	Trikafta	Y	-0.926632	0.765769	114	45	0.229075	0.502576
k__Bacteria.p__Verrucomicrobia.c__Verrucomicrobiae.o__Verrucomicrobiales.f__Akkermansiaceae.g__Akkermansia.s__Akkermansia_muciniphila.t__SGB9228	Age	Age	-0.307627	0.25304	114	14	0.229488	0.502974
k__Bacteria.p__Firmicutes.c__Clostridia.o__Clostridiales.f__Lachnospiraceae.g__Blautia.s__Blautia_massiliensis	Trikafta	Y	0.861948	0.714517	114	80	0.230469	0.504108
k__Bacteria.p__Firmicutes.c__Clostridia.o__Clostridiales.f__Lachnospiraceae.g__Blautia.s__Blautia_massiliensis.t__SGB4826_group	Trikafta	Y	0.861948	0.714517	114	80	0.230469	0.504108
k__Bacteria.p__Firmicutes.c__Erysipelotrichia.o__Erysipelotrichales.f__Erysipelotrichaceae.g__Holdemania	RecentAbx_binary	Y	-0.639356	0.531117	114	32	0.231277	0.505366
k__Bacteria.p__Firmicutes.c__Negativicutes.o__Veillonellales.f__Veillonellaceae.g__Veillonella	Age	Age	-0.609031	0.503101	114	100	0.231524	0.505397
k__Bacteria.p__Firmicutes.c__Erysipelotrichia	RecentAbx_binary	Y	-0.750219	0.628058	114	108	0.234852	0.511121
k__Bacteria.p__Firmicutes.c__Erysipelotrichia.o__Erysipelotrichales	RecentAbx_binary	Y	-0.750219	0.628058	114	108	0.234852	0.511121
k__Bacteria.p__Firmicutes.c__Erysipelotrichia.o__Erysipelotrichales.f__Erysipelotrichaceae	RecentAbx_binary	Y	-0.750219	0.628058	114	108	0.234852	0.511121
k__Bacteria.p__Verrucomicrobia.c__Verrucomicrobiae.o__Verrucomicrobiales.f__Akkermansiaceae.g__Akkermansia.s__Akkermansia_muciniphila	RecentAbx_binary	Y	-1.006	0.844177	114	35	0.235949	0.51197
k__Bacteria.p__Firmicutes.c__Bacilli.o__Lactobacillales.f__Lactobacillaceae.g__Limosilactobacillus.s__Limosilactobacillus_fermentum	Trikafta	Y	-0.774841	0.650187	114	17	0.235936	0.51197
k__Bacteria.p__Firmicutes.c__Bacilli.o__Lactobacillales.f__Lactobacillaceae.g__Limosilactobacillus.s__Limosilactobacillus_fermentum.t__SGB7106	Trikafta	Y	-0.774841	0.650187	114	17	0.235936	0.51197
k__Bacteria.p__Firmicutes.c__Clostridia.o__Clostridiales.f__Lachnospiraceae.g__Mediterraneibacter.s__Ruminococcus_gnavus	Trikafta	Y	1.02344	0.859681	114	97	0.236629	0.512421
k__Bacteria.p__Firmicutes.c__Clostridia.o__Clostridiales.f__Lachnospiraceae.g__Mediterraneibacter.s__Ruminococcus_gnavus.t__SGB4584	Trikafta	Y	1.02344	0.859681	114	97	0.236629	0.512421
k__Bacteria.p__Firmicutes.c__Clostridia.o__Clostridia_unclassified.f__Clostridia_unclassified.g__Clostridia_unclassified.s__Clostridia_unclassified_SGB4447	RecentAbx_binary	Y	-0.445948	0.375458	114	16	0.237492	0.513267
k__Bacteria.p__Firmicutes.c__Clostridia.o__Clostridia_unclassified.f__Clostridia_unclassified.g__Clostridia_unclassified.s__Clostridia_unclassified_SGB4447.t__SGB4447	RecentAbx_binary	Y	-0.445948	0.375458	114	16	0.237492	0.513267
k__Bacteria.p__Bacteroidetes.c__Bacteroidia.o__Bacteroidales.f__Bacteroidaceae.g__Bacteroides	Age	Age	-0.613715	0.514968	114	106	0.238596	0.51514
k__Bacteria.p__Firmicutes.c__Clostridia.o__Clostridiales.f__Oscillospiraceae	RecentAbx_binary	Y	-0.939952	0.793817	114	61	0.23899	0.515479
k__Bacteria.p__Firmicutes.c__Clostridia.o__Clostridiales.f__Peptostreptococcaceae.g__GGB4456	Trikafta	Y	0.576854	0.488928	114	14	0.240965	0.517169
k__Bacteria.p__Firmicutes.c__Clostridia.o__Clostridiales.f__Peptostreptococcaceae.g__GGB4456.s__GGB4456_SGB6141	Trikafta	Y	0.576854	0.488928	114	14	0.240965	0.517169
k__Bacteria.p__Firmicutes.c__Clostridia.o__Clostridiales.f__Peptostreptococcaceae.g__GGB4456.s__GGB4456_SGB6141.t__SGB6141	Trikafta	Y	0.576854	0.488928	114	14	0.240965	0.517169
k__Bacteria.p__Actinobacteria.c__Actinobacteria.o__Bifidobacteriales.f__Bifidobacteriaceae.g__Bifidobacterium.s__Bifidobacterium_bifidum	RecentAbx_binary	Y	-1.5098	1.28014	114	58	0.240803	0.517169
k__Bacteria.p__Actinobacteria.c__Actinobacteria.o__Bifidobacteriales.f__Bifidobacteriaceae.g__Bifidobacterium.s__Bifidobacterium_bifidum.t__SGB17256	RecentAbx_binary	Y	-1.5098	1.28014	114	58	0.240803	0.517169
k__Bacteria.p__Firmicutes.c__Erysipelotrichia.o__Erysipelotrichales.f__Erysipelotrichaceae.g__Coprobacillus	Age	Age	-0.325277	0.277092	114	15	0.242973	0.519938
k__Bacteria.p__Firmicutes.c__Erysipelotrichia.o__Erysipelotrichales.f__Erysipelotrichaceae.g__Coprobacillus.s__Coprobacillus_cateniformis	Age	Age	-0.325277	0.277092	114	15	0.242973	0.519938
k__Bacteria.p__Firmicutes.c__Erysipelotrichia.o__Erysipelotrichales.f__Erysipelotrichaceae.g__Coprobacillus.s__Coprobacillus_cateniformis.t__SGB6771	Age	Age	-0.325277	0.277092	114	15	0.242973	0.519938
k__Bacteria.p__Bacteroidetes.c__Bacteroidia	Age	Age	-0.387361	0.330122	114	108	0.246389	0.526219
k__Bacteria.p__Bacteroidetes.c__Bacteroidia.o__Bacteroidales	Age	Age	-0.387363	0.330126	114	108	0.246392	0.526219
k__Bacteria.p__Bacteroidetes	Age	Age	-0.387098	0.33016	114	108	0.246758	0.526475
k__Bacteria.p__Firmicutes.c__Clostridia.o__Clostridiales.f__Peptostreptococcaceae	Trikafta	Y	-1.02644	0.881397	114	87	0.246997	0.526475
k__Bacteria.p__Bacteroidetes.c__Bacteroidia.o__Bacteroidales.f__Bacteroidaceae.g__Bacteroides.s__Bacteroides_stercoris	Age	Age	0.881084	0.755191	114	53	0.247851	0.527259
k__Bacteria.p__Bacteroidetes.c__Bacteroidia.o__Bacteroidales.f__Bacteroidaceae.g__Bacteroides.s__Bacteroides_stercoris.t__SGB1830_group	Age	Age	0.881084	0.755191	114	53	0.247851	0.527259
k__Bacteria.p__Firmicutes.c__Negativicutes.o__Veillonellales.f__Veillonellaceae.g__Veillonella.s__Veillonella_rogosae	Trikafta	Y	0.599309	0.516958	114	16	0.248845	0.528339
k__Bacteria.p__Firmicutes.c__Negativicutes.o__Veillonellales.f__Veillonellaceae.g__Veillonella.s__Veillonella_rogosae.t__SGB6956	Trikafta	Y	0.599309	0.516958	114	16	0.248845	0.528339
k__Bacteria.p__Firmicutes.c__Clostridia.o__Clostridiales.f__Peptostreptococcaceae.g__Intestinibacter	Age	Age	-0.483967	0.415238	114	49	0.249582	0.529387
k__Bacteria.p__Actinobacteria.c__Actinobacteria	Trikafta	Y	0.77432	0.669491	114	111	0.249949	0.529648
k__Bacteria.p__Firmicutes.c__Clostridia.o__Clostridiales.f__Eubacteriaceae	RecentAbx_binary	Y	-1.17328	1.02356	114	83	0.254184	0.530852
k__Bacteria.p__Firmicutes.c__Clostridia.o__Clostridiales.f__Lachnospiraceae.g__Enterocloster.s__Enterocloster_bolteae	Age	Age	-0.449886	0.389316	114	97	0.25315	0.530852
k__Bacteria.p__Firmicutes.c__Clostridia.o__Clostridiales.f__Lachnospiraceae.g__Enterocloster.s__Enterocloster_bolteae.t__SGB4758_group	Age	Age	-0.449886	0.389316	114	97	0.25315	0.530852
k__Bacteria.p__Verrucomicrobia	RecentAbx_binary	Y	-0.934767	0.811929	114	35	0.252111	0.530852
k__Bacteria.p__Verrucomicrobia	Age	Age	-0.537288	0.466647	114	35	0.254916	0.530852
k__Bacteria.p__Verrucomicrobia.c__Verrucomicrobiae	RecentAbx_binary	Y	-0.934767	0.811929	114	35	0.252111	0.530852
k__Bacteria.p__Verrucomicrobia.c__Verrucomicrobiae	Age	Age	-0.537288	0.466647	114	35	0.254916	0.530852
k__Bacteria.p__Verrucomicrobia.c__Verrucomicrobiae.o__Verrucomicrobiales	RecentAbx_binary	Y	-0.934767	0.811929	114	35	0.252111	0.530852
k__Bacteria.p__Verrucomicrobia.c__Verrucomicrobiae.o__Verrucomicrobiales	Age	Age	-0.537288	0.466647	114	35	0.254916	0.530852
k__Bacteria.p__Verrucomicrobia.c__Verrucomicrobiae.o__Verrucomicrobiales.f__Akkermansiaceae	RecentAbx_binary	Y	-0.934767	0.811929	114	35	0.252111	0.530852
k__Bacteria.p__Verrucomicrobia.c__Verrucomicrobiae.o__Verrucomicrobiales.f__Akkermansiaceae	Age	Age	-0.537288	0.466647	114	35	0.254916	0.530852
k__Bacteria.p__Verrucomicrobia.c__Verrucomicrobiae.o__Verrucomicrobiales.f__Akkermansiaceae.g__Akkermansia	RecentAbx_binary	Y	-0.934767	0.811929	114	35	0.252111	0.530852
k__Bacteria.p__Verrucomicrobia.c__Verrucomicrobiae.o__Verrucomicrobiales.f__Akkermansiaceae.g__Akkermansia	Age	Age	-0.537288	0.466647	114	35	0.254916	0.530852
k__Bacteria.p__Firmicutes.c__Clostridia.o__Clostridiales.f__Lachnospiraceae.g__Dorea.s__Dorea_formicigenerans	Age	Age	-0.410788	0.355727	114	62	0.253079	0.530852
k__Bacteria.p__Firmicutes.c__Bacilli.o__Lactobacillales.f__Streptococcaceae.g__Streptococcus.s__Streptococcus_gordonii	RecentAbx_binary	Y	-0.458634	0.400509	114	15	0.254644	0.530852
k__Bacteria.p__Firmicutes.c__Clostridia.o__Clostridiales.f__Lachnospiraceae.g__Dorea.s__Dorea_formicigenerans.t__SGB4575	Age	Age	-0.410788	0.355727	114	62	0.253079	0.530852
k__Bacteria.p__Firmicutes.c__Bacilli.o__Lactobacillales.f__Streptococcaceae.g__Streptococcus.s__Streptococcus_gordonii.t__SGB8053	RecentAbx_binary	Y	-0.458634	0.400509	114	15	0.254644	0.530852
k__Bacteria.p__Firmicutes.c__Clostridia.o__Clostridiales.f__Ruminococcaceae.g__Ruminococcaceae_unclassified.s__Ruminococcaceae_bacterium	Age	Age	-0.606757	0.524481	114	29	0.252004	0.530852
k__Bacteria.p__Proteobacteria.c__Betaproteobacteria	RecentAbx_binary	Y	-1.00051	0.876787	114	77	0.256331	0.533286
k__Bacteria.p__Verrucomicrobia.c__Verrucomicrobiae.o__Verrucomicrobiales.f__Akkermansiaceae.g__Akkermansia.s__Akkermansia_muciniphila	Age	Age	-0.558059	0.48675	114	35	0.256898	0.533955
k__Bacteria.p__Actinobacteria.c__Actinobacteria.o__Micrococcales	RecentAbx_binary	Y	0.879931	0.77303	114	58	0.257475	0.534131
k__Bacteria.p__Actinobacteria.c__Actinobacteria.o__Micrococcales.f__Micrococcaceae.g__Rothia.s__Rothia_mucilaginosa	Trikafta	Y	-0.861423	0.756311	114	43	0.257422	0.534131
k__Bacteria.p__Firmicutes.c__CFGB1340	RecentAbx_binary	Y	-1.03471	0.917241	114	30	0.261752	0.53909
k__Bacteria.p__Firmicutes.c__CFGB1340.o__OFGB1340	RecentAbx_binary	Y	-1.03471	0.917241	114	30	0.261752	0.53909
k__Bacteria.p__Firmicutes.c__CFGB1340.o__OFGB1340.f__FGB1340	RecentAbx_binary	Y	-1.03471	0.917241	114	30	0.261752	0.53909
k__Bacteria.p__Firmicutes.c__CFGB1340.o__OFGB1340.f__FGB1340.g__GGB3256	RecentAbx_binary	Y	-1.03471	0.917241	114	30	0.261752	0.53909
k__Bacteria.p__Firmicutes.c__CFGB1340.o__OFGB1340.f__FGB1340.g__GGB3256.s__GGB3256_SGB4303	RecentAbx_binary	Y	-1.03471	0.917241	114	30	0.261752	0.53909
k__Bacteria.p__Firmicutes.c__Clostridia.o__Clostridiales.f__Lachnospiraceae.g__Mediterraneibacter.s__Ruminococcus_gnavus	Age	Age	-0.540223	0.476662	114	97	0.262086	0.53909
k__Bacteria.p__Firmicutes.c__CFGB1340.o__OFGB1340.f__FGB1340.g__GGB3256.s__GGB3256_SGB4303.t__SGB4303	RecentAbx_binary	Y	-1.03471	0.917241	114	30	0.261752	0.53909
k__Bacteria.p__Firmicutes.c__Clostridia.o__Clostridiales.f__Lachnospiraceae.g__Mediterraneibacter.s__Ruminococcus_gnavus.t__SGB4584	Age	Age	-0.540223	0.476662	114	97	0.262086	0.53909
k__Bacteria.p__Bacteroidetes.c__Bacteroidia.o__Bacteroidales.f__Prevotellaceae.g__Prevotella	RecentAbx_binary	Y	-1.17811	1.04443	114	50	0.262099	0.53909
k__Bacteria.p__Firmicutes.c__Clostridia.o__Clostridiales.f__Ruminococcaceae.g__GGB9730	RecentAbx_binary	Y	-0.5433	0.482487	114	13	0.262612	0.539634
k__Bacteria.p__Firmicutes.c__Tissierellia.o__Tissierellales.f__Peptoniphilaceae.g__Anaerococcus	Trikafta	Y	-0.504195	0.45151	114	12	0.266561	0.547002
k__Bacteria.p__Firmicutes.c__Clostridia.o__Clostridiales.f__Lachnospiraceae.g__Blautia.s__Blautia_sp_OF03_15BH	Trikafta	Y	-0.434659	0.38945	114	14	0.266953	0.547002
k__Bacteria.p__Firmicutes.c__Clostridia.o__Clostridiales.f__Lachnospiraceae.g__Blautia.s__Blautia_sp_OF03_15BH.t__SGB4779	Trikafta	Y	-0.434659	0.38945	114	14	0.266953	0.547002
k__Bacteria.p__Firmicutes.c__Clostridia.o__Clostridiales.f__Lachnospiraceae.g__Lachnoclostridium.s__Lachnoclostridium_edouardi	Trikafta	Y	0.461728	0.415532	114	19	0.269036	0.548424
k__Bacteria.p__Firmicutes.c__Clostridia.o__Clostridiales.f__Lachnospiraceae.g__Lachnoclostridium.s__Lachnoclostridium_edouardi.t__SGB29433	Trikafta	Y	0.461728	0.415532	114	19	0.269036	0.548424
k__Bacteria.p__Firmicutes.c__Clostridia.o__Clostridiales.f__Clostridiales_unclassified.g__Clostridiales_unclassified.s__Clostridiales_bacterium_KLE1615	Trikafta	Y	1.33467	1.20094	114	60	0.269024	0.548424
k__Bacteria.p__Firmicutes.c__Clostridia.o__Clostridiales.f__Clostridiales_unclassified.g__Clostridiales_unclassified.s__Clostridiales_bacterium_KLE1615.t__SGB5090_group	Trikafta	Y	1.33467	1.20094	114	60	0.269024	0.548424
k__Bacteria.p__Firmicutes.c__Clostridia.o__Clostridiales.f__Clostridiaceae.g__Clostridiaceae_unclassified.s__Clostridiaceae_bacterium_OM08_6BH	RecentAbx_binary	Y	-0.588053	0.529479	114	23	0.269162	0.548424
k__Bacteria.p__Firmicutes.c__Clostridia.o__Clostridiales.f__Clostridiaceae.g__Clostridiaceae_unclassified.s__Clostridiaceae_bacterium_OM08_6BH.t__SGB4768	RecentAbx_binary	Y	-0.588053	0.529479	114	23	0.269162	0.548424
k__Bacteria.p__Bacteroidetes.c__Bacteroidia.o__Bacteroidales.f__Bacteroidaceae	Age	Age	-0.506241	0.456142	114	106	0.272	0.550213
k__Bacteria.p__Firmicutes.c__Bacilli.o__Lactobacillales.f__Enterococcaceae.g__Enterococcus.s__Enterococcus_faecalis	Age	Age	0.273095	0.247651	114	15	0.275293	0.550213
k__Bacteria.p__Firmicutes.c__Bacilli.o__Lactobacillales.f__Enterococcaceae.g__Enterococcus.s__Enterococcus_faecalis.t__SGB7962	Age	Age	0.273095	0.247651	114	15	0.275293	0.550213
k__Bacteria.p__Firmicutes.c__CFGB1340	Trikafta	Y	1.03026	0.941465	114	30	0.276373	0.550213
k__Bacteria.p__Firmicutes.c__CFGB1340.o__OFGB1340	Trikafta	Y	1.03026	0.941465	114	30	0.276373	0.550213
k__Bacteria.p__Firmicutes.c__CFGB1340.o__OFGB1340.f__FGB1340	Trikafta	Y	1.03026	0.941465	114	30	0.276373	0.550213
k__Bacteria.p__Firmicutes.c__CFGB1340.o__OFGB1340.f__FGB1340.g__GGB3256	Trikafta	Y	1.03026	0.941465	114	30	0.276373	0.550213
k__Bacteria.p__Actinobacteria.c__Actinobacteria.o__Actinomycetales.f__Actinomycetaceae.g__Actinomyces	RecentAbx_binary	Y	-0.738774	0.667694	114	80	0.270944	0.550213
k__Bacteria.p__Firmicutes.c__CFGB1340.o__OFGB1340.f__FGB1340.g__GGB3256.s__GGB3256_SGB4303	Trikafta	Y	1.03026	0.941465	114	30	0.276373	0.550213
k__Bacteria.p__Firmicutes.c__CFGB1340.o__OFGB1340.f__FGB1340.g__GGB3256.s__GGB3256_SGB4303.t__SGB4303	Trikafta	Y	1.03026	0.941465	114	30	0.276373	0.550213
k__Bacteria.p__Firmicutes.c__Clostridia.o__Clostridiales.f__Lachnospiraceae.g__Dorea.s__Dorea_longicatena.t__SGB4581	Age	Age	-0.624972	0.568633	114	67	0.276626	0.550213
k__Bacteria.p__Firmicutes.c__Tissierellia	Trikafta	Y	-0.572647	0.523279	114	20	0.276194	0.550213
k__Bacteria.p__Firmicutes.c__Clostridia.o__Clostridiales.f__Ruminococcaceae.g__Candidatus_Cibiobacter	Age	Age	-0.615033	0.556041	114	60	0.273534	0.550213
k__Bacteria.p__Firmicutes.c__Clostridia.o__Clostridiales.f__Ruminococcaceae.g__Candidatus_Cibiobacter.s__Candidatus_Cibiobacter_qucibialis	Age	Age	-0.615033	0.556041	114	60	0.273534	0.550213
k__Bacteria.p__Firmicutes.c__Clostridia.o__Clostridiales.f__Ruminococcaceae.g__Candidatus_Cibiobacter.s__Candidatus_Cibiobacter_qucibialis.t__SGB15286	Age	Age	-0.615033	0.556041	114	60	0.273534	0.550213
k__Bacteria.p__Firmicutes.c__Clostridia.o__Clostridiales.f__Ruminococcaceae.g__GGB9730	Trikafta	Y	0.537371	0.485862	114	13	0.271284	0.550213
k__Bacteria.p__Bacteroidetes.c__Bacteroidia.o__Bacteroidales.f__Bacteroidaceae.g__Bacteroides.s__Bacteroides_caccae	Trikafta	Y	0.662392	0.601086	114	28	0.272971	0.550213
k__Bacteria.p__Bacteroidetes.c__Bacteroidia.o__Bacteroidales.f__Prevotellaceae.g__Prevotella.s__Prevotella_copri_clade_A	Trikafta	Y	-0.933756	0.844001	114	32	0.27107	0.550213
k__Bacteria.p__Firmicutes.c__Negativicutes.o__Veillonellales.f__Veillonellaceae.g__Veillonella.s__Veillonella_ratti	Age	Age	-0.657281	0.596301	114	28	0.273849	0.550213
k__Bacteria.p__Bacteroidetes.c__Bacteroidia.o__Bacteroidales.f__Bacteroidaceae.g__Bacteroides.s__Bacteroides_caccae.t__SGB1877	Trikafta	Y	0.662392	0.601086	114	28	0.272971	0.550213
k__Bacteria.p__Bacteroidetes.c__Bacteroidia.o__Bacteroidales.f__Prevotellaceae.g__Prevotella.s__Prevotella_copri_clade_A.t__SGB1626	Trikafta	Y	-0.933756	0.844001	114	32	0.27107	0.550213
k__Bacteria.p__Firmicutes.c__Negativicutes.o__Veillonellales.f__Veillonellaceae.g__Veillonella.s__Veillonella_ratti.t__SGB6922	Age	Age	-0.657281	0.596301	114	28	0.273849	0.550213
k__Bacteria.p__Actinobacteria.c__Actinobacteria.o__Micrococcales.f__Micrococcaceae.g__Rothia.s__Rothia_dentocariosa	Age	Age	0.26724	0.241803	114	13	0.273836	0.550213
k__Bacteria.p__Actinobacteria.c__Actinobacteria.o__Micrococcales.f__Micrococcaceae.g__Rothia.s__Rothia_dentocariosa.t__SGB16988_group	Age	Age	0.26724	0.241803	114	13	0.273836	0.550213
k__Bacteria.p__Firmicutes.c__Negativicutes.o__Veillonellales.f__Veillonellaceae.g__Megasphaera.s__Megasphaera_massiliensis	Age	Age	0.500563	0.455054	114	14	0.275386	0.550213
k__Bacteria.p__Firmicutes.c__Negativicutes.o__Veillonellales.f__Veillonellaceae.g__Megasphaera.s__Megasphaera_massiliensis.t__SGB5857_group	Age	Age	0.500563	0.455054	114	14	0.275386	0.550213
k__Bacteria.p__Actinobacteria.c__Actinobacteria.o__Actinomycetales.f__Actinomycetaceae.g__Actinomyces	Age	Age	-0.423497	0.386352	114	80	0.278128	0.550679
k__Bacteria.p__Firmicutes.c__Clostridia.o__Clostridiales.f__Lachnospiraceae.g__Lachnospira.s__Lachnospira_SGB5077	RecentAbx_binary	Y	-0.597231	0.547113	114	13	0.277392	0.550679
k__Bacteria.p__Firmicutes.c__Clostridia.o__Clostridiales.f__Lachnospiraceae.g__Lachnospira.s__Lachnospira_SGB5077.t__SGB5077	RecentAbx_binary	Y	-0.597231	0.547113	114	13	0.277392	0.550679
k__Bacteria.p__Firmicutes.c__Clostridia.o__Clostridiales.f__Lachnospiraceae.g__Anaerotignum.s__Anaerotignum_lactatifermentans	RecentAbx_binary	Y	-0.576703	0.529026	114	33	0.278085	0.550679
k__Bacteria.p__Firmicutes.c__Clostridia.o__Clostridiales.f__Lachnospiraceae.g__Anaerotignum.s__Anaerotignum_lactatifermentans.t__SGB5193	RecentAbx_binary	Y	-0.576703	0.529026	114	33	0.278085	0.550679
k__Bacteria.p__Firmicutes.c__Clostridia.o__Clostridiales.f__Lachnospiraceae.g__Dorea.s__Dorea_longicatena	Age	Age	-0.546612	0.500331	114	82	0.279157	0.552212
k__Bacteria.p__Firmicutes.c__Clostridia.o__Clostridiales.f__Ruminococcaceae.g__Ruminococcaceae_unclassified.s__Clostridium_leptum	RecentAbx_binary	Y	-1.21744	1.12293	114	50	0.280664	0.554184
k__Bacteria.p__Firmicutes.c__Clostridia.o__Clostridiales.f__Ruminococcaceae.g__Ruminococcaceae_unclassified.s__Clostridium_leptum.t__SGB14853	RecentAbx_binary	Y	-1.21744	1.12293	114	50	0.280664	0.554184
k__Bacteria.p__Firmicutes.c__Clostridia.o__Clostridiales.f__Ruminococcaceae.g__GGB9730.s__GGB9730_SGB15291	RecentAbx_binary	Y	-0.51349	0.475364	114	13	0.282423	0.556644
k__Bacteria.p__Firmicutes.c__Clostridia.o__Clostridiales.f__Ruminococcaceae.g__GGB9730.s__GGB9730_SGB15291.t__SGB15291	RecentAbx_binary	Y	-0.51349	0.475364	114	13	0.282423	0.556644
k__Bacteria.p__Bacteroidetes.c__Bacteroidia.o__Bacteroidales.f__Tannerellaceae.g__Parabacteroides.s__Parabacteroides_merdae	Trikafta	Y	-0.791192	0.733573	114	59	0.283222	0.557209
k__Bacteria.p__Bacteroidetes.c__Bacteroidia.o__Bacteroidales.f__Tannerellaceae.g__Parabacteroides.s__Parabacteroides_merdae.t__SGB1949	Trikafta	Y	-0.791192	0.733573	114	59	0.283222	0.557209
k__Bacteria.p__Firmicutes.c__Clostridia.o__Clostridiales.f__Clostridiaceae.g__Hungatella.s__Hungatella_hathewayi.t__SGB4742	Age	Age	-0.485348	0.44915	114	54	0.284707	0.559623
k__Bacteria.p__Bacteroidetes.c__Bacteroidia.o__Bacteroidales.f__Bacteroidales_unclassified.g__Phocaeicola.s__Phocaeicola_dorei	Age	Age	0.444602	0.413066	114	29	0.285603	0.559865
k__Bacteria.p__Bacteroidetes.c__Bacteroidia.o__Bacteroidales.f__Bacteroidales_unclassified.g__Phocaeicola.s__Phocaeicola_dorei.t__SGB1815	Age	Age	0.444602	0.413066	114	29	0.285603	0.559865
k__Bacteria.p__Firmicutes.c__Clostridia.o__Clostridiales.f__Ruminococcaceae.g__Ruminococcaceae_unclassified.s__Ruminococcaceae_bacterium	Trikafta	Y	0.840439	0.782804	114	29	0.285467	0.559865
k__Bacteria.p__Actinobacteria.c__Actinobacteria.o__Bifidobacteriales.f__Bifidobacteriaceae.g__Bifidobacterium.s__Bifidobacterium_pseudocatenulatum	RecentAbx_binary	Y	-1.15773	1.0802	114	73	0.286171	0.559967
k__Bacteria.p__Actinobacteria.c__Actinobacteria.o__Bifidobacteriales.f__Bifidobacteriaceae.g__Bifidobacterium.s__Bifidobacterium_pseudocatenulatum.t__SGB17237	RecentAbx_binary	Y	-1.15773	1.0802	114	73	0.286171	0.559967
k__Bacteria.p__Firmicutes.c__Clostridia.o__Clostridiales.f__Ruminococcaceae.g__GGB9730.s__GGB9730_SGB15291	Trikafta	Y	0.510689	0.479489	114	13	0.289329	0.563607
k__Bacteria.p__Firmicutes.c__Clostridia.o__Clostridiales.f__Ruminococcaceae.g__GGB9730.s__GGB9730_SGB15291.t__SGB15291	Trikafta	Y	0.510689	0.479489	114	13	0.289329	0.563607
k__Bacteria.p__Firmicutes.c__Clostridia.o__Clostridiales.f__Lachnospiraceae.g__GGB3424	Trikafta	Y	-0.405706	0.380713	114	17	0.289055	0.563607
k__Bacteria.p__Firmicutes.c__Clostridia.o__Clostridiales.f__Lachnospiraceae.g__GGB3424.s__GGB3424_SGB4551	Trikafta	Y	-0.405706	0.380713	114	17	0.289055	0.563607
k__Bacteria.p__Firmicutes.c__Clostridia.o__Clostridiales.f__Lachnospiraceae.g__GGB3424.s__GGB3424_SGB4551.t__SGB4551	Trikafta	Y	-0.405706	0.380713	114	17	0.289055	0.563607
k__Bacteria.p__Actinobacteria.c__Actinobacteria.o__Bifidobacteriales.f__Bifidobacteriaceae.g__Bifidobacterium.s__Bifidobacterium_bifidum	Trikafta	Y	1.39985	1.32114	114	58	0.291866	0.567533
k__Bacteria.p__Actinobacteria.c__Actinobacteria.o__Bifidobacteriales.f__Bifidobacteriaceae.g__Bifidobacterium.s__Bifidobacterium_bifidum.t__SGB17256	Trikafta	Y	1.39985	1.32114	114	58	0.291866	0.567533
k__Bacteria.p__Firmicutes.c__Clostridia.o__Clostridiales.f__Lachnospiraceae.g__Blautia.s__Blautia_caecimuris	Trikafta	Y	0.945716	0.894633	114	75	0.292885	0.567987
k__Bacteria.p__Firmicutes.c__Clostridia.o__Clostridiales.f__Lachnospiraceae.g__Blautia.s__Blautia_caecimuris.t__SGB4862	Trikafta	Y	0.945716	0.894633	114	75	0.292885	0.567987
k__Bacteria.p__Bacteroidetes.c__Bacteroidia.o__Bacteroidales.f__Prevotellaceae	Trikafta	Y	-1.11236	1.05185	114	53	0.292677	0.567987
k__Bacteria.p__Firmicutes.c__Clostridia.o__Clostridiales.f__Lachnospiraceae.g__Coprococcus	Trikafta	Y	0.937748	0.888065	114	71	0.293426	0.568529
k__Bacteria.p__Firmicutes.c__Clostridia.o__Clostridiales.f__Clostridiaceae.g__Clostridium.s__Clostridium_sp_AM22_11AC	Age	Age	-0.623579	0.589356	114	35	0.294588	0.569764
k__Bacteria.p__Firmicutes.c__Clostridia.o__Clostridiales.f__Clostridiaceae.g__Clostridium.s__Clostridium_sp_AM22_11AC.t__SGB4749	Age	Age	-0.623579	0.589356	114	35	0.294588	0.569764
k__Bacteria.p__Firmicutes.c__Clostridia.o__Clostridiales.f__Peptostreptococcaceae	RecentAbx_binary	Y	-0.883221	0.840567	114	87	0.295755	0.571512
k__Bacteria.p__Firmicutes.c__Clostridia.o__Clostridiales.f__Clostridiales_unclassified	RecentAbx_binary	Y	-1.22103	1.16561	114	87	0.297157	0.573536
k__Bacteria.p__Firmicutes.c__Clostridia.o__Clostridiales.f__Lachnospiraceae.g__Lachnospiraceae_unclassified.s__Lachnospiraceae_bacterium.t__SGB4781	RecentAbx_binary	Y	-0.353721	0.337726	114	22	0.29733	0.573536
k__Bacteria.p__Firmicutes.c__Clostridia.o__Clostridiales.f__Lachnospiraceae.g__Blautia.s__Blautia_obeum.t__SGB4809	Age	Age	-0.170565	0.162349	114	14	0.297984	0.574287
k__Bacteria.p__Proteobacteria.c__Betaproteobacteria.o__Burkholderiales.f__Sutterellaceae.g__Parasutterella.s__Parasutterella_excrementihominis	Age	Age	-0.560345	0.535683	114	47	0.299888	0.576932
k__Bacteria.p__Proteobacteria.c__Betaproteobacteria.o__Burkholderiales.f__Sutterellaceae.g__Parasutterella.s__Parasutterella_excrementihominis.t__SGB9262	Age	Age	-0.560345	0.535683	114	47	0.299888	0.576932
k__Bacteria.p__Bacteroidetes.c__Bacteroidia.o__Bacteroidales.f__Odoribacteraceae.g__Odoribacter	Age	Age	-0.332597	0.319524	114	13	0.302124	0.579693
k__Bacteria.p__Bacteroidetes.c__Bacteroidia.o__Bacteroidales.f__Odoribacteraceae.g__Odoribacter.s__Odoribacter_splanchnicus	Age	Age	-0.332597	0.319524	114	13	0.302124	0.579693
k__Bacteria.p__Bacteroidetes.c__Bacteroidia.o__Bacteroidales.f__Odoribacteraceae.g__Odoribacter.s__Odoribacter_splanchnicus.t__SGB1790	Age	Age	-0.332597	0.319524	114	13	0.302124	0.579693
k__Bacteria.p__Actinobacteria.c__Actinobacteria.o__Micrococcales.f__Micrococcaceae.g__Rothia.s__Rothia_mucilaginosa	RecentAbx_binary	Y	0.753358	0.727008	114	43	0.3024	0.57971
k__Bacteria.p__Firmicutes.c__Clostridia.o__Clostridia_unclassified.f__Clostridia_unclassified.g__Clostridia_unclassified.s__Clostridia_unclassified_SGB4447	Age	Age	-0.22558	0.217795	114	16	0.305119	0.582866
k__Bacteria.p__Firmicutes.c__Clostridia.o__Clostridia_unclassified.f__Clostridia_unclassified.g__Clostridia_unclassified.s__Clostridia_unclassified_SGB4447.t__SGB4447	Age	Age	-0.22558	0.217795	114	16	0.305119	0.582866
k__Bacteria.p__Firmicutes.c__Clostridia.o__Clostridiales.f__Lachnospiraceae.g__Blautia.s__Blautia_SGB4815	Age	Age	-0.367087	0.354398	114	44	0.304753	0.582866
k__Bacteria.p__Firmicutes.c__Clostridia.o__Clostridiales.f__Lachnospiraceae.g__Blautia.s__Blautia_SGB4815.t__SGB4815_group	Age	Age	-0.367087	0.354398	114	44	0.304753	0.582866
k__Bacteria.p__Firmicutes.c__Erysipelotrichia.o__Erysipelotrichales.f__Erysipelotrichaceae.g__Erysipelatoclostridium.s__Clostridium_innocuum	Age	Age	-0.630035	0.610596	114	81	0.306378	0.58384
k__Bacteria.p__Firmicutes.c__Erysipelotrichia.o__Erysipelotrichales.f__Erysipelotrichaceae.g__Erysipelatoclostridium.s__Clostridium_innocuum.t__SGB4037_group	Age	Age	-0.630035	0.610596	114	81	0.306378	0.58384
k__Bacteria.p__Actinobacteria.c__Actinobacteria.o__Actinomycetales.f__Actinomycetaceae.g__Actinomyces.s__Actinomyces_johnsonii	Trikafta	Y	0.588876	0.573218	114	20	0.306704	0.58384
k__Bacteria.p__Actinobacteria.c__Actinobacteria.o__Actinomycetales.f__Actinomycetaceae.g__Actinomyces.s__Actinomyces_johnsonii.t__SGB15887	Trikafta	Y	0.588876	0.573218	114	20	0.306704	0.58384
k__Bacteria.p__Actinobacteria.c__Coriobacteriia.o__Coriobacteriales.f__Coriobacteriaceae.g__Collinsella.s__Collinsella_stercoris	RecentAbx_binary	Y	-0.547128	0.534642	114	23	0.308532	0.586292
k__Bacteria.p__Actinobacteria.c__Coriobacteriia.o__Coriobacteriales.f__Coriobacteriaceae.g__Collinsella.s__Collinsella_stercoris.t__SGB14740	RecentAbx_binary	Y	-0.547128	0.534642	114	23	0.308532	0.586292
k__Bacteria.p__Firmicutes.c__Clostridia.o__Clostridiales.f__Ruminococcaceae	Trikafta	Y	0.586668	0.575251	114	111	0.310256	0.589053
k__Bacteria.p__Firmicutes.c__Clostridia.o__Clostridiales.f__Ruminococcaceae.g__Bittarella	Trikafta	Y	0.452308	0.445514	114	20	0.312379	0.591532
k__Bacteria.p__Firmicutes.c__Clostridia.o__Clostridiales.f__Ruminococcaceae.g__Bittarella.s__Bittarella_massiliensis	Trikafta	Y	0.452308	0.445514	114	20	0.312379	0.591532
k__Bacteria.p__Firmicutes.c__Clostridia.o__Clostridiales.f__Ruminococcaceae.g__Bittarella.s__Bittarella_massiliensis.t__SGB7263	Trikafta	Y	0.452308	0.445514	114	20	0.312379	0.591532
k__Bacteria.p__Bacteroidetes.c__Bacteroidia.o__Bacteroidales.f__Tannerellaceae	RecentAbx_binary	Y	-0.695674	0.689219	114	86	0.315449	0.593079
k__Bacteria.p__Bacteroidetes.c__Bacteroidia.o__Bacteroidales.f__Tannerellaceae.g__Parabacteroides	RecentAbx_binary	Y	-0.695674	0.689219	114	86	0.315449	0.593079
k__Bacteria.p__Firmicutes.c__Bacilli.o__Lactobacillales.f__Streptococcaceae.g__Streptococcus	Trikafta	Y	0.629009	0.62443	114	109	0.316199	0.593079
k__Bacteria.p__Proteobacteria.c__Betaproteobacteria.o__Burkholderiales.f__Sutterellaceae	RecentAbx_binary	Y	-0.900704	0.893649	114	74	0.315737	0.593079
k__Bacteria.p__Firmicutes.c__Clostridia.o__Clostridiales.f__Clostridiaceae.g__Clostridium.s__Clostridium_sp_C5_48	Age	Age	-0.283079	0.278491	114	26	0.314431	0.593079
k__Bacteria.p__Firmicutes.c__Clostridia.o__Clostridiales.f__Clostridiaceae.g__Clostridium.s__Clostridium_sp_C5_48.t__SGB4752	Age	Age	-0.283079	0.278491	114	26	0.314431	0.593079
k__Bacteria.p__Firmicutes.c__Clostridia.o__Clostridiales.f__Ruminococcaceae.g__Anaerotruncus	RecentAbx_binary	Y	-0.714443	0.709405	114	35	0.316103	0.593079
k__Bacteria.p__Firmicutes.c__Clostridia.o__Clostridiales.f__Ruminococcaceae.g__Anaerotruncus.s__Anaerotruncus_colihominis	RecentAbx_binary	Y	-0.714443	0.709405	114	35	0.316103	0.593079
k__Bacteria.p__Firmicutes.c__Clostridia.o__Clostridiales.f__Ruminococcaceae.g__Anaerotruncus.s__Anaerotruncus_colihominis.t__SGB14963	RecentAbx_binary	Y	-0.714443	0.709405	114	35	0.316103	0.593079
k__Bacteria.p__Firmicutes.c__Erysipelotrichia.o__Erysipelotrichales.f__Erysipelotrichaceae.g__Holdemania.s__Holdemania_filiformis	Age	Age	-0.284753	0.280938	114	22	0.315168	0.593079
k__Bacteria.p__Firmicutes.c__Erysipelotrichia.o__Erysipelotrichales.f__Erysipelotrichaceae.g__Holdemania.s__Holdemania_filiformis.t__SGB4046	Age	Age	-0.284753	0.280938	114	22	0.315168	0.593079
k__Bacteria.p__Firmicutes.c__Clostridia.o__Clostridiales.f__Ruminococcaceae.g__Faecalibacterium	RecentAbx_binary	Y	-0.859434	0.855862	114	80	0.317499	0.595002
k__Bacteria.p__Firmicutes.c__Negativicutes.o__Veillonellales.f__Veillonellaceae.g__Veillonella.s__Veillonella_dispar	RecentAbx_binary	Y	-1.11194	1.11415	114	70	0.320463	0.599523
k__Bacteria.p__Firmicutes.c__Negativicutes.o__Veillonellales.f__Veillonellaceae.g__Veillonella.s__Veillonella_dispar.t__SGB6952	RecentAbx_binary	Y	-1.11194	1.11415	114	70	0.320463	0.599523
k__Bacteria.p__Firmicutes.c__Negativicutes.o__Veillonellales.f__Veillonellaceae.g__Veillonella.s__Veillonella_parvula	RecentAbx_binary	Y	-0.844414	0.848834	114	80	0.322022	0.601402
k__Bacteria.p__Firmicutes.c__Negativicutes.o__Veillonellales.f__Veillonellaceae.g__Veillonella.s__Veillonella_parvula.t__SGB6939	RecentAbx_binary	Y	-0.844414	0.848834	114	80	0.322022	0.601402
k__Bacteria.p__Actinobacteria.c__Actinobacteria.o__Micrococcales.f__Micrococcaceae	RecentAbx_binary	Y	0.739939	0.744727	114	46	0.322629	0.602018
k__Bacteria.p__Firmicutes.c__Bacilli.o__Bacillales	Age	Age	0.21461	0.21505	114	19	0.323062	0.602309
k__Bacteria.p__Firmicutes.c__Clostridia.o__Clostridiales.f__Lachnospiraceae.g__Faecalicatena.s__Faecalicatena_contorta	RecentAbx_binary	Y	-0.80135	0.809492	114	44	0.324471	0.603382
k__Bacteria.p__Firmicutes.c__Clostridia.o__Clostridiales.f__Lachnospiraceae.g__Faecalicatena.s__Faecalicatena_contorta.t__SGB4613	RecentAbx_binary	Y	-0.80135	0.809492	114	44	0.324471	0.603382
k__Bacteria.p__Firmicutes.c__Clostridia.o__Clostridiales.f__Clostridiales_Family_XIII_Incertae_Sedis	Trikafta	Y	0.566289	0.571702	114	20	0.324232	0.603382
k__Bacteria.p__Firmicutes.c__Negativicutes.o__Veillonellales.f__Veillonellaceae.g__Veillonella.s__Veillonella_dispar	Trikafta	Y	-1.11732	1.13481	114	70	0.327186	0.607154
k__Bacteria.p__Firmicutes.c__Negativicutes.o__Veillonellales.f__Veillonellaceae.g__Veillonella.s__Veillonella_dispar.t__SGB6952	Trikafta	Y	-1.11732	1.13481	114	70	0.327186	0.607154
k__Bacteria.p__Actinobacteria.c__Actinobacteria.o__Actinomycetales.f__Actinomycetaceae.g__Actinomyces.s__Actinomyces_massiliensis	RecentAbx_binary	Y	-0.522387	0.531246	114	31	0.327617	0.607154
k__Bacteria.p__Actinobacteria.c__Actinobacteria.o__Actinomycetales.f__Actinomycetaceae.g__Actinomyces.s__Actinomyces_massiliensis.t__SGB15873	RecentAbx_binary	Y	-0.522387	0.531246	114	31	0.327617	0.607154
k__Bacteria.p__Actinobacteria.c__Actinobacteria.o__Bifidobacteriales.f__Bifidobacteriaceae.g__Bifidobacterium.s__Bifidobacterium_adolescentis	RecentAbx_binary	Y	-0.973919	0.992697	114	51	0.328814	0.6073
k__Bacteria.p__Actinobacteria.c__Actinobacteria.o__Bifidobacteriales.f__Bifidobacteriaceae.g__Bifidobacterium.s__Bifidobacterium_adolescentis.t__SGB17244	RecentAbx_binary	Y	-0.973919	0.992697	114	51	0.328814	0.6073
k__Bacteria.p__Firmicutes.c__Clostridia.o__Clostridiales.f__Clostridiaceae.g__Clostridium.s__Clostridium_sp_NSJ_42	RecentAbx_binary	Y	-0.6561	0.668561	114	16	0.328568	0.6073
k__Bacteria.p__Firmicutes.c__Clostridia.o__Clostridiales.f__Clostridiaceae.g__Clostridium.s__Clostridium_sp_NSJ_42.t__SGB6174_group	RecentAbx_binary	Y	-0.6561	0.668561	114	16	0.328568	0.6073
k__Bacteria.p__Firmicutes.c__Clostridia.o__Clostridiales.f__Lachnospiraceae.g__Blautia.s__Blautia_obeum.t__SGB4809	RecentAbx_binary	Y	-0.250779	0.256039	114	14	0.329543	0.60809
k__Bacteria.p__Firmicutes.c__Clostridia.o__Clostridiales.f__Ruminococcaceae.g__Gemmiger.s__Gemmiger_SGB15299	Age	Age	-0.22093	0.224973	114	12	0.330082	0.60809
k__Bacteria.p__Firmicutes.c__Clostridia.o__Clostridiales.f__Ruminococcaceae.g__Gemmiger.s__Gemmiger_SGB15299.t__SGB15299	Age	Age	-0.22093	0.224973	114	12	0.330082	0.60809
k__Bacteria.p__Actinobacteria	Trikafta	Y	0.56203	0.575325	114	112	0.330767	0.608835
k__Bacteria.p__Firmicutes.c__Clostridia.o__Clostridiales.f__Lachnospiraceae.g__Eisenbergiella	RecentAbx_binary	Y	-0.458986	0.470398	114	30	0.331441	0.609035
k__Bacteria.p__Firmicutes.c__Clostridia.o__Clostridiales.f__Lachnospiraceae.g__Mediterraneibacter.s__Ruminococcus_lactaris	Trikafta	Y	0.543815	0.557589	114	19	0.331717	0.609035
k__Bacteria.p__Firmicutes.c__Clostridia.o__Clostridiales.f__Lachnospiraceae.g__Mediterraneibacter.s__Ruminococcus_lactaris.t__SGB4557	Trikafta	Y	0.543815	0.557589	114	19	0.331717	0.609035
k__Bacteria.p__Firmicutes.c__Clostridia.o__Clostridiales.f__Ruminococcaceae.g__Ruminococcus.s__Ruminococcus_bromii	RecentAbx_binary	Y	-0.859683	0.887064	114	47	0.334617	0.612396
k__Bacteria.p__Firmicutes.c__Clostridia.o__Clostridiales.f__Ruminococcaceae.g__Ruminococcus.s__Ruminococcus_bromii.t__SGB4285_group	RecentAbx_binary	Y	-0.859683	0.887064	114	47	0.334617	0.612396
k__Bacteria.p__Firmicutes.c__Clostridia.o__Clostridiales.f__Clostridiaceae.g__Butyricicoccus.s__Butyricicoccus_SGB14985	Age	Age	0.317864	0.326549	114	27	0.335338	0.612396
k__Bacteria.p__Firmicutes.c__Clostridia.o__Clostridiales.f__Clostridiaceae.g__Butyricicoccus.s__Butyricicoccus_SGB14985.t__SGB14985_group	Age	Age	0.317864	0.326549	114	27	0.335338	0.612396
k__Bacteria.p__Actinobacteria.c__Actinobacteria.o__Actinomycetales.f__Actinomycetaceae.g__Trueperella	Age	Age	-0.447868	0.461561	114	35	0.336085	0.612396
k__Bacteria.p__Actinobacteria.c__Actinobacteria.o__Actinomycetales.f__Actinomycetaceae.g__Trueperella.s__Trueperella_pyogenes	Age	Age	-0.447868	0.461561	114	35	0.336085	0.612396
k__Bacteria.p__Actinobacteria.c__Actinobacteria.o__Actinomycetales.f__Actinomycetaceae.g__Trueperella.s__Trueperella_pyogenes.t__SGB17137	Age	Age	-0.447868	0.461561	114	35	0.336085	0.612396
k__Bacteria.p__Firmicutes.c__Clostridia.o__Clostridiales.f__Oscillospiraceae.g__Dysosmobacter.s__Dysosmobacter_sp_NSJ_60	RecentAbx_binary	Y	-0.209197	0.21611	114	12	0.335162	0.612396
k__Bacteria.p__Firmicutes.c__Clostridia.o__Clostridiales.f__Oscillospiraceae.g__Dysosmobacter.s__Dysosmobacter_sp_NSJ_60.t__SGB15124	RecentAbx_binary	Y	-0.209197	0.21611	114	12	0.335162	0.612396
k__Bacteria.p__Proteobacteria.c__Betaproteobacteria.o__Burkholderiales.f__Sutterellaceae.g__Parasutterella.s__Parasutterella_SGB9260	Age	Age	-0.517032	0.533778	114	34	0.336665	0.612425
k__Bacteria.p__Proteobacteria.c__Betaproteobacteria.o__Burkholderiales.f__Sutterellaceae.g__Parasutterella.s__Parasutterella_SGB9260.t__SGB9260	Age	Age	-0.517032	0.533778	114	34	0.336665	0.612425
k__Bacteria.p__Proteobacteria.c__Betaproteobacteria.o__Burkholderiales	RecentAbx_binary	Y	-0.849309	0.885256	114	76	0.339483	0.61652
k__Bacteria.p__Proteobacteria.c__Betaproteobacteria.o__Burkholderiales.f__Sutterellaceae.g__Sutterella.s__Sutterella_wadsworthensis.t__SGB9283	Trikafta	Y	0.436934	0.455223	114	13	0.339356	0.61652
k__Bacteria.p__Bacteroidetes.c__Bacteroidia.o__Bacteroidales.f__Prevotellaceae.g__Prevotella	Trikafta	Y	-1.00867	1.05196	114	50	0.339817	0.61661
k__Bacteria.p__Firmicutes.c__Clostridia.o__Clostridiales.f__Ruminococcaceae.g__Ruminococcaceae_unclassified.s__Clostridium_leptum	Trikafta	Y	1.08799	1.13632	114	50	0.340623	0.616803
k__Bacteria.p__Firmicutes.c__Clostridia.o__Clostridiales.f__Ruminococcaceae.g__Ruminococcaceae_unclassified.s__Clostridium_leptum.t__SGB14853	Trikafta	Y	1.08799	1.13632	114	50	0.340623	0.616803
k__Bacteria.p__Firmicutes.c__Clostridia.o__Clostridiales.f__Clostridiales_unclassified.g__Clostridiales_unclassified.s__Clostridiales_bacterium_KLE1615	RecentAbx_binary	Y	-1.13085	1.18263	114	60	0.341059	0.616803
k__Bacteria.p__Firmicutes.c__Clostridia.o__Clostridiales.f__Clostridiales_unclassified.g__Clostridiales_unclassified.s__Clostridiales_bacterium_KLE1615.t__SGB5090_group	RecentAbx_binary	Y	-1.13085	1.18263	114	60	0.341059	0.616803
k__Bacteria.p__Firmicutes.c__Tissierellia.o__Tissierellales	Trikafta	Y	-0.488905	0.512031	114	20	0.341755	0.6169
k__Bacteria.p__Firmicutes.c__Clostridia.o__Clostridiales.f__Clostridiaceae.g__Clostridium.s__Clostridium_fessum	Age	Age	-0.454249	0.474323	114	48	0.342155	0.6169
k__Bacteria.p__Firmicutes.c__Clostridia.o__Clostridiales.f__Clostridiaceae.g__Clostridium.s__Clostridium_fessum.t__SGB4705	Age	Age	-0.454249	0.474323	114	48	0.342155	0.6169
k__Bacteria.p__Firmicutes.c__Clostridia.o__Clostridiales.f__Lachnospiraceae.g__Enterocloster.s__Enterocloster_lavalensis	Age	Age	-0.421414	0.440383	114	40	0.342533	0.6169
k__Bacteria.p__Firmicutes.c__Clostridia.o__Clostridiales.f__Lachnospiraceae.g__Enterocloster.s__Enterocloster_lavalensis.t__SGB4725	Age	Age	-0.421414	0.440383	114	40	0.342533	0.6169
k__Bacteria.p__Firmicutes.c__Clostridia.o__Clostridiales.f__Peptostreptococcaceae.g__GGB4456	RecentAbx_binary	Y	-0.433907	0.456636	114	14	0.34428	0.618508
k__Bacteria.p__Firmicutes.c__Clostridia.o__Clostridiales.f__Peptostreptococcaceae.g__GGB4456.s__GGB4456_SGB6141	RecentAbx_binary	Y	-0.433907	0.456636	114	14	0.34428	0.618508
k__Bacteria.p__Firmicutes.c__Clostridia.o__Clostridiales.f__Peptostreptococcaceae.g__GGB4456.s__GGB4456_SGB6141.t__SGB6141	RecentAbx_binary	Y	-0.433907	0.456636	114	14	0.34428	0.618508
k__Bacteria.p__Firmicutes.c__Clostridia.o__Clostridiales.f__Lachnospiraceae.g__Dorea.s__Dorea_phocaeensis	Trikafta	Y	0.355107	0.375277	114	12	0.34625	0.621021
k__Bacteria.p__Firmicutes.c__Clostridia.o__Clostridiales.f__Lachnospiraceae.g__Dorea.s__Dorea_phocaeensis.t__SGB4572	Trikafta	Y	0.355107	0.375277	114	12	0.34625	0.621021
k__Bacteria.p__Actinobacteria.c__Coriobacteriia.o__Eggerthellales	RecentAbx_binary	Y	-0.606207	0.649225	114	100	0.352569	0.621833
k__Bacteria.p__Actinobacteria.c__Coriobacteriia.o__Eggerthellales.f__Eggerthellaceae	RecentAbx_binary	Y	-0.606207	0.649225	114	100	0.352569	0.621833
k__Bacteria.p__Bacteroidetes.c__Bacteroidia.o__Bacteroidales.f__Tannerellaceae.g__Parabacteroides.s__Parabacteroides_distasonis	RecentAbx_binary	Y	-0.768601	0.823009	114	76	0.352716	0.621833
k__Bacteria.p__Bacteroidetes.c__Bacteroidia.o__Bacteroidales.f__Tannerellaceae.g__Parabacteroides.s__Parabacteroides_distasonis.t__SGB1934	RecentAbx_binary	Y	-0.768601	0.823009	114	76	0.352716	0.621833
k__Bacteria.p__Firmicutes.c__Clostridia.o__Clostridiales.f__Lachnospiraceae.g__Roseburia.s__Roseburia_sp_AF02_12	Trikafta	Y	-0.566465	0.605805	114	24	0.351977	0.621833
k__Bacteria.p__Actinobacteria.c__Actinobacteria.o__Bifidobacteriales.f__Bifidobacteriaceae.g__Bifidobacterium.s__Bifidobacterium_longum	RecentAbx_binary	Y	-0.780004	0.832348	114	100	0.350896	0.621833
k__Bacteria.p__Firmicutes.c__Clostridia.o__Clostridiales.f__Lachnospiraceae.g__Roseburia.s__Roseburia_sp_AF02_12.t__SGB4938	Trikafta	Y	-0.566465	0.605805	114	24	0.351977	0.621833
k__Bacteria.p__Actinobacteria.c__Actinobacteria.o__Bifidobacteriales.f__Bifidobacteriaceae.g__Bifidobacterium.s__Bifidobacterium_longum.t__SGB17248	RecentAbx_binary	Y	-0.780004	0.832348	114	100	0.350896	0.621833
k__Bacteria.p__Actinobacteria.c__Actinobacteria.o__Micrococcales	Age	Age	-0.429428	0.457673	114	58	0.352421	0.621833
k__Bacteria.p__Proteobacteria.c__Betaproteobacteria.o__Burkholderiales.f__Sutterellaceae.g__Parasutterella	Trikafta	Y	0.92766	0.983651	114	65	0.347865	0.621833
k__Bacteria.p__Bacteroidetes.c__Bacteroidia.o__Bacteroidales.f__Rikenellaceae.g__Alistipes.s__Alistipes_finegoldii	Age	Age	-0.47294	0.501902	114	20	0.350004	0.621833
k__Bacteria.p__Bacteroidetes.c__Bacteroidia.o__Bacteroidales.f__Rikenellaceae.g__Alistipes.s__Alistipes_finegoldii.t__SGB2301	Age	Age	-0.47294	0.501902	114	20	0.350004	0.621833
k__Bacteria.p__Firmicutes.c__Bacilli.o__Lactobacillales.f__Streptococcaceae.g__Streptococcus.s__Streptococcus_gordonii	Age	Age	0.218277	0.230142	114	15	0.347289	0.621833
k__Bacteria.p__Firmicutes.c__Clostridia.o__Clostridiales.f__Lachnospiraceae.g__Blautia.s__Blautia_sp_OF03_15BH	Age	Age	0.238435	0.252514	114	14	0.348865	0.621833
k__Bacteria.p__Firmicutes.c__Bacilli.o__Lactobacillales.f__Streptococcaceae.g__Streptococcus.s__Streptococcus_gordonii.t__SGB8053	Age	Age	0.218277	0.230142	114	15	0.347289	0.621833
k__Bacteria.p__Firmicutes.c__Clostridia.o__Clostridiales.f__Lachnospiraceae.g__Blautia.s__Blautia_sp_OF03_15BH.t__SGB4779	Age	Age	0.238435	0.252514	114	14	0.348865	0.621833
k__Bacteria.p__Firmicutes.c__Clostridia.o__Clostridiales.f__Clostridiales_unclassified.g__Intestinimonas.s__Intestinimonas_butyriciproducens	RecentAbx_binary	Y	-0.3417	0.365276	114	18	0.351694	0.621833
k__Bacteria.p__Firmicutes.c__Clostridia.o__Clostridiales.f__Clostridiales_unclassified.g__Intestinimonas.s__Intestinimonas_butyriciproducens.t__SGB15126	RecentAbx_binary	Y	-0.3417	0.365276	114	18	0.351694	0.621833
k__Bacteria.p__Verrucomicrobia.c__Verrucomicrobiae.o__Verrucomicrobiales.f__Akkermansiaceae.g__Akkermansia.s__Akkermansia_muciniphila.t__SGB9228	RecentAbx_binary	Y	-0.446219	0.473211	114	14	0.347842	0.621833
k__Bacteria.p__Firmicutes.c__Erysipelotrichia.o__Erysipelotrichales.f__Erysipelotrichaceae.g__Holdemania.s__Holdemania_filiformis	Trikafta	Y	0.445322	0.475173	114	22	0.350868	0.621833
k__Bacteria.p__Firmicutes.c__Erysipelotrichia.o__Erysipelotrichales.f__Erysipelotrichaceae.g__Holdemania.s__Holdemania_filiformis.t__SGB4046	Trikafta	Y	0.445322	0.475173	114	22	0.350868	0.621833
k__Bacteria.p__Firmicutes.c__Clostridia.o__Clostridiales.f__Ruminococcaceae.g__Faecalibacterium.s__Faecalibacterium_prausnitzii.t__SGB15318_group	RecentAbx_binary	Y	-0.744638	0.798981	114	50	0.353391	0.622519
k__Bacteria.p__Bacteroidetes.c__Bacteroidia.o__Bacteroidales.f__Rikenellaceae.g__Alistipes.s__Alistipes_shahii	Age	Age	-0.37669	0.403942	114	22	0.354169	0.622598
k__Bacteria.p__Bacteroidetes.c__Bacteroidia.o__Bacteroidales.f__Rikenellaceae.g__Alistipes.s__Alistipes_shahii.t__SGB2295	Age	Age	-0.37669	0.403942	114	22	0.354169	0.622598
k__Bacteria.p__Firmicutes.c__Clostridia.o__Clostridiales.f__Lachnospiraceae.g__Lacrimispora	Age	Age	-0.461765	0.494467	114	79	0.354296	0.622598
k__Bacteria.p__Firmicutes.c__Clostridia.o__Clostridiales.f__Lachnospiraceae.g__Lachnospiraceae_unclassified.s__Lachnospiraceae_bacterium.t__SGB4688	Trikafta	Y	0.598318	0.64415	114	31	0.355134	0.623565
k__Bacteria.p__Firmicutes.c__Clostridia.o__Clostridiales.f__Lachnospiraceae.g__Lachnoclostridium.s__Clostridium_symbiosum	RecentAbx_binary	Y	-0.834005	0.899748	114	75	0.356041	0.623648
k__Bacteria.p__Firmicutes.c__Clostridia.o__Clostridiales.f__Lachnospiraceae.g__Lachnoclostridium.s__Clostridium_symbiosum.t__SGB4699	RecentAbx_binary	Y	-0.834005	0.899748	114	75	0.356041	0.623648
k__Bacteria.p__Firmicutes.c__Clostridia.o__Clostridiales.f__Lachnospiraceae.g__Dorea.s__Dorea_longicatena	RecentAbx_binary	Y	-0.669122	0.721732	114	82	0.356042	0.623648
k__Bacteria.p__Firmicutes.c__Clostridia.o__Clostridiales.f__Lachnospiraceae.g__Faecalicatena.s__Faecalicatena_contorta	Age	Age	-0.499559	0.537728	114	44	0.356924	0.624186
k__Bacteria.p__Firmicutes.c__Clostridia.o__Clostridiales.f__Lachnospiraceae.g__Faecalicatena.s__Faecalicatena_contorta.t__SGB4613	Age	Age	-0.499559	0.537728	114	44	0.356924	0.624186
k__Bacteria.p__Firmicutes.c__Clostridia.o__Clostridia_unclassified.f__Clostridia_unclassified.g__Clostridia_unclassified.s__Clostridia_unclassified_SGB4121	RecentAbx_binary	Y	-0.526121	0.571871	114	59	0.359607	0.627866
k__Bacteria.p__Firmicutes.c__Clostridia.o__Clostridia_unclassified.f__Clostridia_unclassified.g__Clostridia_unclassified.s__Clostridia_unclassified_SGB4121.t__SGB4121	RecentAbx_binary	Y	-0.526121	0.571871	114	59	0.359607	0.627866
k__Bacteria.p__Firmicutes.c__Clostridia.o__Clostridiales.f__Lachnospiraceae.g__Anaerobutyricum	Trikafta	Y	0.643169	0.702694	114	93	0.362181	0.629829
k__Bacteria.p__Firmicutes.c__Clostridia.o__Clostridiales.f__Lachnospiraceae.g__Anaerobutyricum.s__Anaerobutyricum_hallii	Trikafta	Y	0.643169	0.702694	114	93	0.362181	0.629829
k__Bacteria.p__Firmicutes.c__Negativicutes.o__Acidaminococcales.f__Acidaminococcaceae.g__Phascolarctobacterium	RecentAbx_binary	Y	0.543996	0.593622	114	17	0.361663	0.629829
k__Bacteria.p__Firmicutes.c__Negativicutes.o__Acidaminococcales.f__Acidaminococcaceae.g__Phascolarctobacterium.s__Phascolarctobacterium_faecium	RecentAbx_binary	Y	0.543996	0.593622	114	17	0.361663	0.629829
k__Bacteria.p__Firmicutes.c__Negativicutes.o__Acidaminococcales.f__Acidaminococcaceae.g__Phascolarctobacterium.s__Phascolarctobacterium_faecium.t__SGB5792	RecentAbx_binary	Y	0.543996	0.593622	114	17	0.361663	0.629829
k__Bacteria.p__Actinobacteria.c__Actinobacteria.o__Actinomycetales.f__Actinomycetaceae.g__Actinomyces.s__Actinomyces_johnsonii	Age	Age	-0.305142	0.33247	114	20	0.362822	0.629936
k__Bacteria.p__Actinobacteria.c__Actinobacteria.o__Actinomycetales.f__Actinomycetaceae.g__Actinomyces.s__Actinomyces_johnsonii.t__SGB15887	Age	Age	-0.305142	0.33247	114	20	0.362822	0.629936
k__Bacteria.p__Firmicutes.c__Clostridia.o__Clostridiales.f__Lachnospiraceae.g__Blautia.s__Blautia_SGB4805	RecentAbx_binary	Y	-0.546104	0.598744	114	34	0.36372	0.630488
k__Bacteria.p__Firmicutes.c__Clostridia.o__Clostridiales.f__Lachnospiraceae.g__Blautia.s__Blautia_SGB4805.t__SGB4805	RecentAbx_binary	Y	-0.546104	0.598744	114	34	0.36372	0.630488
k__Bacteria.p__Bacteroidetes.c__Bacteroidia.o__Bacteroidales.f__Bacteroidaceae.g__Bacteroides.s__Bacteroides_thetaiotaomicron	Age	Age	-0.61389	0.671561	114	45	0.364412	0.630679
k__Bacteria.p__Bacteroidetes.c__Bacteroidia.o__Bacteroidales.f__Bacteroidaceae.g__Bacteroides.s__Bacteroides_thetaiotaomicron.t__SGB1861	Age	Age	-0.61389	0.671561	114	45	0.364412	0.630679
k__Bacteria.p__Bacteroidetes.c__Bacteroidia.o__Bacteroidales.f__Bacteroidaceae.g__Bacteroides.s__Bacteroides_faecis	RecentAbx_binary	Y	0.458231	0.50569	114	20	0.36721	0.63451
k__Bacteria.p__Bacteroidetes.c__Bacteroidia.o__Bacteroidales.f__Bacteroidaceae.g__Bacteroides.s__Bacteroides_faecis.t__SGB1860	RecentAbx_binary	Y	0.458231	0.50569	114	20	0.36721	0.63451
k__Bacteria.p__Actinobacteria.c__Actinobacteria.o__Actinomycetales.f__Actinomycetaceae.g__Actinomyces.s__Actinomyces_sp_S6_Spd3	RecentAbx_binary	Y	0.244873	0.272686	114	12	0.371437	0.640796
k__Bacteria.p__Actinobacteria.c__Actinobacteria.o__Actinomycetales.f__Actinomycetaceae.g__Actinomyces.s__Actinomyces_sp_S6_Spd3.t__SGB17132_group	RecentAbx_binary	Y	0.244873	0.272686	114	12	0.371437	0.640796
k__Bacteria.p__Firmicutes.c__Clostridia.o__Clostridiales.f__Clostridiales_unclassified.g__Intestinimonas	RecentAbx_binary	Y	-0.324678	0.362042	114	18	0.3719	0.641085
k__Bacteria.p__Firmicutes.c__Bacilli.o__Lactobacillales.f__Streptococcaceae.g__Streptococcus.s__Streptococcus_thermophilus	Trikafta	Y	-0.716346	0.80078	114	77	0.373157	0.642232
k__Bacteria.p__Firmicutes.c__Bacilli.o__Lactobacillales.f__Streptococcaceae.g__Streptococcus.s__Streptococcus_thermophilus.t__SGB8002	Trikafta	Y	-0.716346	0.80078	114	77	0.373157	0.642232
k__Bacteria.p__Fusobacteria	RecentAbx_binary	Y	-0.388364	0.437929	114	17	0.377132	0.643464
k__Bacteria.p__Fusobacteria.c__Fusobacteriia	RecentAbx_binary	Y	-0.388364	0.437929	114	17	0.377132	0.643464
k__Bacteria.p__Fusobacteria.c__Fusobacteriia.o__Fusobacteriales	RecentAbx_binary	Y	-0.388364	0.437929	114	17	0.377132	0.643464
k__Bacteria.p__Firmicutes.c__Clostridia.o__Clostridiales.f__Lachnospiraceae.g__Blautia.s__Blautia_wexlerae	RecentAbx_binary	Y	-0.432253	0.486836	114	108	0.376542	0.643464
k__Bacteria.p__Firmicutes.c__Clostridia.o__Clostridiales.f__Lachnospiraceae.g__Blautia.s__Blautia_caecimuris	Age	Age	-0.580526	0.651411	114	75	0.376286	0.643464
k__Bacteria.p__Firmicutes.c__Clostridia.o__Clostridiales.f__Lachnospiraceae.g__Blautia.s__Blautia_wexlerae.t__SGB4837_group	RecentAbx_binary	Y	-0.432253	0.486836	114	108	0.376542	0.643464
k__Bacteria.p__Firmicutes.c__Clostridia.o__Clostridiales.f__Lachnospiraceae.g__Blautia.s__Blautia_caecimuris.t__SGB4862	Age	Age	-0.580526	0.651411	114	75	0.376286	0.643464
k__Bacteria.p__Firmicutes.c__Bacilli.o__Lactobacillales.f__Streptococcaceae.g__Lactococcus	Age	Age	0.312329	0.34851	114	37	0.374328	0.643464
k__Bacteria.p__Firmicutes.c__Bacilli.o__Lactobacillales.f__Streptococcaceae.g__Lactococcus.s__Lactococcus_lactis	Age	Age	0.311481	0.347986	114	37	0.374904	0.643464
k__Bacteria.p__Firmicutes.c__Erysipelotrichia.o__Erysipelotrichales.f__Erysipelotrichaceae.g__Erysipelatoclostridium.s__Clostridium_spiroforme	Trikafta	Y	0.276891	0.31102	114	13	0.375412	0.643464
k__Bacteria.p__Firmicutes.c__Erysipelotrichia.o__Erysipelotrichales.f__Erysipelotrichaceae.g__Erysipelatoclostridium.s__Clostridium_spiroforme.t__SGB6747	Trikafta	Y	0.276891	0.31102	114	13	0.375412	0.643464
k__Bacteria.p__Actinobacteria.c__Coriobacteriia.o__Eggerthellales	Trikafta	Y	0.572843	0.64842	114	100	0.379058	0.645231
k__Bacteria.p__Actinobacteria.c__Coriobacteriia.o__Eggerthellales.f__Eggerthellaceae	Trikafta	Y	0.572843	0.64842	114	100	0.379058	0.645231
k__Bacteria.p__Firmicutes.c__Bacilli.o__Lactobacillales.f__Streptococcaceae	Trikafta	Y	0.529481	0.598865	114	109	0.378739	0.645231
k__Bacteria.p__Firmicutes.c__Clostridia.o__Clostridiales.f__Ruminococcaceae.g__GGB9512	Age	Age	-0.343997	0.390063	114	17	0.381405	0.647703
k__Bacteria.p__Firmicutes.c__Clostridia.o__Clostridiales.f__Ruminococcaceae.g__GGB9512.s__GGB9512_SGB14909	Age	Age	-0.343997	0.390063	114	17	0.381405	0.647703
k__Bacteria.p__Firmicutes.c__Clostridia.o__Clostridiales.f__Ruminococcaceae.g__GGB9512.s__GGB9512_SGB14909.t__SGB14909	Age	Age	-0.343997	0.390063	114	17	0.381405	0.647703
k__Bacteria.p__Firmicutes.c__Clostridia.o__Clostridiales.f__Clostridiales_unclassified.g__Clostridiales_unclassified.s__Clostridiales_unclassified_SGB15145	RecentAbx_binary	Y	-0.51843	0.590876	114	14	0.382187	0.648017
k__Bacteria.p__Firmicutes.c__Clostridia.o__Clostridiales.f__Clostridiales_unclassified.g__Clostridiales_unclassified.s__Clostridiales_unclassified_SGB15145.t__SGB15145	RecentAbx_binary	Y	-0.51843	0.590876	114	14	0.382187	0.648017
k__Bacteria.p__Firmicutes.c__Clostridia.o__Clostridiales.f__Lachnospiraceae.g__Lachnoclostridium	RecentAbx_binary	Y	-0.87677	1.01061	114	84	0.387598	0.656223
k__Bacteria.p__Actinobacteria.c__Actinobacteria.o__Micrococcales.f__Micrococcaceae.g__Rothia	RecentAbx_binary	Y	0.646135	0.744928	114	45	0.387631	0.656223
k__Bacteria.p__Firmicutes.c__Clostridia.o__Clostridiales.f__Lachnospiraceae.g__Blautia.s__Blautia_obeum.t__SGB4809	Trikafta	Y	-0.222263	0.256445	114	14	0.388112	0.656526
k__Bacteria.p__Proteobacteria.c__Deltaproteobacteria	RecentAbx_binary	Y	-0.470222	0.549834	114	58	0.394359	0.659467
k__Bacteria.p__Proteobacteria.c__Epsilonproteobacteria	RecentAbx_binary	Y	-0.396609	0.461211	114	16	0.391817	0.659467
k__Bacteria.p__Proteobacteria.c__Deltaproteobacteria.o__Desulfovibrionales	RecentAbx_binary	Y	-0.470222	0.549834	114	58	0.394359	0.659467
k__Bacteria.p__Proteobacteria.c__Epsilonproteobacteria.o__Campylobacterales	RecentAbx_binary	Y	-0.396609	0.461211	114	16	0.391817	0.659467
k__Bacteria.p__Proteobacteria.c__Deltaproteobacteria.o__Desulfovibrionales.f__Desulfovibrionaceae	RecentAbx_binary	Y	-0.470222	0.549834	114	58	0.394359	0.659467
k__Bacteria.p__Proteobacteria.c__Epsilonproteobacteria.o__Campylobacterales.f__Campylobacteraceae	RecentAbx_binary	Y	-0.396609	0.461211	114	16	0.391817	0.659467
k__Bacteria.p__Firmicutes.c__Clostridia.o__Clostridiales.f__Ruminococcaceae.g__Pseudoflavonifractor	RecentAbx_binary	Y	0.334475	0.389607	114	12	0.392487	0.659467
k__Bacteria.p__Proteobacteria.c__Epsilonproteobacteria.o__Campylobacterales.f__Campylobacteraceae.g__Campylobacter	RecentAbx_binary	Y	-0.396609	0.461211	114	16	0.391817	0.659467
k__Bacteria.p__Firmicutes.c__Clostridia.o__Clostridiales.f__Lachnospiraceae.g__Lachnoclostridium.s__Clostridium_symbiosum	Trikafta	Y	0.776177	0.900257	114	75	0.390599	0.659467
k__Bacteria.p__Firmicutes.c__Clostridia.o__Clostridiales.f__Lachnospiraceae.g__Lachnoclostridium.s__Clostridium_symbiosum.t__SGB4699	Trikafta	Y	0.776177	0.900257	114	75	0.390599	0.659467
k__Bacteria.p__Firmicutes.c__Clostridia.o__Clostridiales.f__Ruminococcaceae.g__Faecalibacterium.s__Faecalibacterium_prausnitzii.t__SGB15332_group	RecentAbx_binary	Y	-0.761094	0.88824	114	39	0.393435	0.659467
k__Bacteria.p__Firmicutes.c__Clostridia.o__Clostridiales.f__Lachnospiraceae.g__Lachnospiraceae_unclassified.s__Lachnospiraceae_bacterium.t__SGB4767	Trikafta	Y	0.82522	0.963614	114	43	0.393819	0.659467
k__Bacteria.p__Firmicutes.c__Clostridia.o__Clostridiales.f__Lachnospiraceae.g__Lachnospiraceae_unclassified.s__Lachnospiraceae_bacterium.t__SGB4688	Age	Age	-0.344287	0.401185	114	31	0.394405	0.659467
k__Bacteria.p__Firmicutes.c__Clostridia.o__Clostridiales.f__Ruminococcaceae.g__Faecalibacterium.s__Faecalibacterium_prausnitzii.t__SGB15317	Trikafta	Y	0.413856	0.481678	114	22	0.392294	0.659467
k__Bacteria.p__Firmicutes.c__Clostridia.o__Clostridiales.f__Christensenellaceae.g__Christensenellaceae_unclassified.s__Christensenellaceae_bacterium	RecentAbx_binary	Y	-0.346692	0.404215	114	13	0.392933	0.659467
k__Bacteria.p__Firmicutes.c__Clostridia.o__Clostridiales.f__Ruminococcaceae.g__Ruminococcus.s__Ruminococcus_bicirculans	Age	Age	-0.376984	0.440032	114	17	0.39557	0.660398
k__Bacteria.p__Firmicutes.c__Clostridia.o__Clostridiales.f__Ruminococcaceae.g__Ruminococcus.s__Ruminococcus_bicirculans.t__SGB4262	Age	Age	-0.376984	0.440032	114	17	0.39557	0.660398
k__Bacteria.p__Firmicutes.c__Clostridia.o__Clostridia_unclassified.f__Clostridia_unclassified.g__Clostridia_unclassified.s__Clostridia_bacterium.t__SGB14861	RecentAbx_binary	Y	-0.597628	0.703067	114	34	0.397207	0.661604
k__Bacteria.p__Proteobacteria.c__Gammaproteobacteria.o__Pasteurellales.f__Pasteurellaceae.g__Haemophilus.s__Haemophilus_parainfluenzae	Age	Age	-0.31577	0.37188	114	41	0.39766	0.661604
k__Bacteria.p__Firmicutes.c__Bacilli.o__Lactobacillales.f__Streptococcaceae.g__Streptococcus.s__Streptococcus_anginosus	Age	Age	0.214455	0.251826	114	15	0.398413	0.661604
k__Bacteria.p__Proteobacteria.c__Gammaproteobacteria.o__Pasteurellales.f__Pasteurellaceae.g__Haemophilus.s__Haemophilus_parainfluenzae.t__SGB9712_group	Age	Age	-0.31577	0.37188	114	41	0.39766	0.661604
k__Bacteria.p__Firmicutes.c__Bacilli.o__Lactobacillales.f__Streptococcaceae.g__Streptococcus.s__Streptococcus_anginosus.t__SGB8028_group	Age	Age	0.214455	0.251826	114	15	0.398413	0.661604
k__Bacteria.p__Firmicutes.c__Clostridia.o__Clostridiales.f__Lachnospiraceae.g__Lachnospira.s__Lachnospira_pectinoschiza	RecentAbx_binary	Y	-0.402398	0.474541	114	28	0.398425	0.661604
k__Bacteria.p__Firmicutes.c__Clostridia.o__Clostridiales.f__Lachnospiraceae.g__Lachnospira.s__Lachnospira_pectinoschiza.t__SGB5075_group	RecentAbx_binary	Y	-0.402398	0.474541	114	28	0.398425	0.661604
k__Bacteria.p__Proteobacteria.c__Epsilonproteobacteria	Age	Age	-0.201392	0.238124	114	16	0.401095	0.661943
k__Bacteria.p__Actinobacteria.c__Actinobacteria.o__Actinomycetales	RecentAbx_binary	Y	-0.568963	0.672844	114	87	0.399625	0.661943
k__Bacteria.p__Proteobacteria.c__Epsilonproteobacteria.o__Campylobacterales	Age	Age	-0.201392	0.238124	114	16	0.401095	0.661943
k__Bacteria.p__Actinobacteria.c__Actinobacteria.o__Actinomycetales.f__Actinomycetaceae	RecentAbx_binary	Y	-0.568963	0.672844	114	87	0.399625	0.661943
k__Bacteria.p__Proteobacteria.c__Epsilonproteobacteria.o__Campylobacterales.f__Campylobacteraceae	Age	Age	-0.201392	0.238124	114	16	0.401095	0.661943
k__Bacteria.p__Proteobacteria.c__Epsilonproteobacteria.o__Campylobacterales.f__Campylobacteraceae.g__Campylobacter	Age	Age	-0.201392	0.238124	114	16	0.401095	0.661943
k__Bacteria.p__Firmicutes.c__Tissierellia.o__Tissierellales.f__Peptoniphilaceae	Trikafta	Y	-0.473368	0.561903	114	20	0.401372	0.661943
k__Bacteria.p__Firmicutes.c__Clostridia.o__Clostridiales.f__Clostridiales_Family_XIII_Incertae_Sedis	RecentAbx_binary	Y	-0.480931	0.569731	114	20	0.400448	0.661943
k__Bacteria.p__Firmicutes.c__Clostridia.o__Clostridiales.f__Clostridiales_unclassified.g__Intestinimonas	Age	Age	-0.21053	0.248335	114	18	0.399992	0.661943
k__Bacteria.p__Bacteroidetes.c__Bacteroidia.o__Bacteroidales.f__Bacteroidaceae	RecentAbx_binary	Y	-0.577284	0.688366	114	106	0.403577	0.665075
k__Bacteria.p__Firmicutes.c__Bacilli.o__Lactobacillales.f__Streptococcaceae.g__Streptococcus.s__Streptococcus_sp_A12	Age	Age	-0.344522	0.410633	114	28	0.405028	0.666455
k__Bacteria.p__Firmicutes.c__Bacilli.o__Lactobacillales.f__Streptococcaceae.g__Streptococcus.s__Streptococcus_sp_A12.t__SGB8059_group	Age	Age	-0.344522	0.410633	114	28	0.405028	0.666455
k__Bacteria.p__Proteobacteria.c__Gammaproteobacteria.o__Pasteurellales	Age	Age	-0.311392	0.375214	114	41	0.408391	0.669959
k__Bacteria.p__Proteobacteria.c__Gammaproteobacteria.o__Pasteurellales.f__Pasteurellaceae	Age	Age	-0.311392	0.375214	114	41	0.408391	0.669959
k__Bacteria.p__Proteobacteria.c__Gammaproteobacteria.o__Pasteurellales.f__Pasteurellaceae.g__Haemophilus	Age	Age	-0.311095	0.374738	114	41	0.408242	0.669959
k__Bacteria.p__Firmicutes.c__Clostridia.o__Clostridiales.f__Eubacteriaceae.g__Eubacteriaceae_unclassified.s__Eubacteriaceae_bacterium	Trikafta	Y	0.37065	0.445732	114	19	0.407592	0.669959
k__Bacteria.p__Firmicutes.c__Clostridia.o__Clostridiales.f__Ruminococcaceae.g__Ruminococcaceae_unclassified.s__Clostridium_methylpentosum	Age	Age	-0.249025	0.298958	114	13	0.409343	0.670507
k__Bacteria.p__Firmicutes.c__Clostridia.o__Clostridiales.f__Ruminococcaceae.g__Ruminococcaceae_unclassified.s__Clostridium_methylpentosum.t__SGB14962	Age	Age	-0.249025	0.298958	114	13	0.409343	0.670507
k__Bacteria.p__Firmicutes.c__Negativicutes.o__Selenomonadales	Age	Age	0.25311	0.304323	114	16	0.409895	0.670905
k__Bacteria.p__Bacteroidetes	RecentAbx_binary	Y	-0.45843	0.558122	114	108	0.413207	0.671923
k__Bacteria.p__Bacteroidetes.c__Bacteroidia	RecentAbx_binary	Y	-0.458511	0.558101	114	108	0.413107	0.671923
k__Bacteria.p__Bacteroidetes.c__Bacteroidia.o__Bacteroidales	RecentAbx_binary	Y	-0.458655	0.558106	114	108	0.412967	0.671923
k__Bacteria.p__Firmicutes.c__Bacilli.o__Lactobacillales.f__Lactobacillaceae.g__Lactiplantibacillus	Trikafta	Y	0.335625	0.408966	114	15	0.41361	0.671923
k__Bacteria.p__Firmicutes.c__Bacilli.o__Lactobacillales.f__Lactobacillaceae.g__Lactiplantibacillus.s__Lactiplantibacillus_plantarum	Trikafta	Y	0.335625	0.408966	114	15	0.41361	0.671923
k__Bacteria.p__Firmicutes.c__Bacilli.o__Lactobacillales.f__Lactobacillaceae.g__Lactiplantibacillus.s__Lactiplantibacillus_plantarum.t__SGB7202	Trikafta	Y	0.335625	0.408966	114	15	0.41361	0.671923
k__Bacteria.p__Firmicutes.c__Clostridia.o__Clostridiales.f__Clostridiaceae.g__Clostridium.s__Clostridium_sp_AM22_11AC	Trikafta	Y	0.761888	0.926026	114	35	0.412546	0.671923
k__Bacteria.p__Firmicutes.c__Clostridia.o__Clostridiales.f__Clostridiaceae.g__Clostridium.s__Clostridium_sp_AM22_11AC.t__SGB4749	Trikafta	Y	0.761888	0.926026	114	35	0.412546	0.671923
k__Bacteria.p__Firmicutes.c__Clostridia.o__Clostridiales.f__Clostridiales_unclassified.g__Clostridiales_unclassified.s__Clostridiales_bacterium_KLE1615	Age	Age	-0.574042	0.694892	114	60	0.412351	0.671923
k__Bacteria.p__Firmicutes.c__Clostridia.o__Clostridiales.f__Clostridiales_unclassified.g__Clostridiales_unclassified.s__Clostridiales_bacterium_KLE1615.t__SGB5090_group	Age	Age	-0.574042	0.694892	114	60	0.412351	0.671923
k__Bacteria.p__Firmicutes.c__Negativicutes.o__Veillonellales.f__Veillonellaceae.g__Dialister	Age	Age	-0.519893	0.637433	114	59	0.418149	0.675336
k__Bacteria.p__Firmicutes.c__Clostridia.o__Clostridiales.f__Peptostreptococcaceae.g__Clostridioides	Age	Age	0.205144	0.250976	114	19	0.417552	0.675336
k__Bacteria.p__Firmicutes.c__Negativicutes.o__Veillonellales.f__Veillonellaceae.g__Dialister.s__Dialister_invisus	Trikafta	Y	0.828931	1.02305	114	56	0.419655	0.675336
k__Bacteria.p__Firmicutes.c__Clostridia.o__Clostridiales.f__Peptostreptococcaceae.g__Clostridioides.s__Clostridioides_difficile	Age	Age	0.205144	0.250976	114	19	0.417552	0.675336
k__Bacteria.p__Firmicutes.c__Negativicutes.o__Veillonellales.f__Veillonellaceae.g__Dialister.s__Dialister_invisus.t__SGB5825_group	Trikafta	Y	0.828931	1.02305	114	56	0.419655	0.675336
k__Bacteria.p__Firmicutes.c__Clostridia.o__Clostridiales.f__Peptostreptococcaceae.g__Clostridioides.s__Clostridioides_difficile.t__SGB6136	Age	Age	0.205144	0.250976	114	19	0.417552	0.675336
k__Bacteria.p__Firmicutes.c__Clostridia.o__Clostridiales.f__Lachnospiraceae.g__Enterocloster.s__Enterocloster_lavalensis	RecentAbx_binary	Y	0.528601	0.654323	114	40	0.420997	0.675336
k__Bacteria.p__Firmicutes.c__Clostridia.o__Clostridiales.f__Clostridiaceae.g__Clostridium.s__Clostridium_disporicum	Age	Age	0.297444	0.365901	114	42	0.41985	0.675336
k__Bacteria.p__Firmicutes.c__Clostridia.o__Clostridiales.f__Lachnospiraceae.g__Enterocloster.s__Enterocloster_lavalensis.t__SGB4725	RecentAbx_binary	Y	0.528601	0.654323	114	40	0.420997	0.675336
k__Bacteria.p__Firmicutes.c__Clostridia.o__Clostridiales.f__Clostridiaceae.g__Clostridium.s__Clostridium_disporicum.t__SGB6178	Age	Age	0.297275	0.365847	114	42	0.420045	0.675336
k__Bacteria.p__Firmicutes.c__Clostridia.o__Clostridiales.f__Clostridiaceae.g__Clostridium.s__Clostridium_sp_C5_48	Trikafta	Y	0.38441	0.475613	114	26	0.420861	0.675336
k__Bacteria.p__Firmicutes.c__Clostridia.o__Clostridiales.f__Clostridiaceae.g__Clostridium.s__Clostridium_sp_C5_48.t__SGB4752	Trikafta	Y	0.38441	0.475613	114	26	0.420861	0.675336
k__Bacteria.p__Firmicutes.c__Clostridia.o__Clostridiales.f__Clostridiales_unclassified.g__Intestinimonas.s__Intestinimonas_butyriciproducens	Age	Age	-0.199915	0.244817	114	18	0.417514	0.675336
k__Bacteria.p__Firmicutes.c__Clostridia.o__Clostridiales.f__Clostridiales_unclassified.g__Intestinimonas.s__Intestinimonas_butyriciproducens.t__SGB15126	Age	Age	-0.199915	0.244817	114	18	0.417514	0.675336
k__Bacteria.p__Firmicutes.c__Clostridia.o__Clostridiales.f__Lachnospiraceae.g__Eisenbergiella.s__Eisenbergiella_tayi	Trikafta	Y	0.358403	0.44171	114	17	0.419009	0.675336
k__Bacteria.p__Firmicutes.c__Clostridia.o__Clostridiales.f__Lachnospiraceae.g__Eisenbergiella.s__Eisenbergiella_tayi.t__SGB4988	Trikafta	Y	0.358403	0.44171	114	17	0.419009	0.675336
k__Bacteria.p__Actinobacteria.c__Coriobacteriia.o__Coriobacteriales.f__Atopobiaceae	Age	Age	0.282504	0.346511	114	15	0.418199	0.675336
k__Bacteria.p__Bacteroidetes.c__Bacteroidia.o__Bacteroidales.f__Tannerellaceae.g__Parabacteroides.s__Parabacteroides_merdae	RecentAbx_binary	Y	-0.569119	0.708929	114	59	0.424199	0.675484
k__Bacteria.p__Bacteroidetes.c__Bacteroidia.o__Bacteroidales.f__Tannerellaceae.g__Parabacteroides.s__Parabacteroides_merdae.t__SGB1949	RecentAbx_binary	Y	-0.569119	0.708929	114	59	0.424199	0.675484
k__Bacteria.p__Proteobacteria.c__Epsilonproteobacteria	Trikafta	Y	0.399841	0.498113	114	16	0.423999	0.675484
k__Bacteria.p__Proteobacteria.c__Epsilonproteobacteria.o__Campylobacterales	Trikafta	Y	0.399841	0.498113	114	16	0.423999	0.675484
k__Bacteria.p__Proteobacteria.c__Epsilonproteobacteria.o__Campylobacterales.f__Campylobacteraceae	Trikafta	Y	0.399841	0.498113	114	16	0.423999	0.675484
k__Bacteria.p__Firmicutes.c__Clostridia.o__Clostridiales.f__Lachnospiraceae.g__Faecalimonas	RecentAbx_binary	Y	-0.630225	0.782327	114	62	0.422234	0.675484
k__Bacteria.p__Proteobacteria.c__Epsilonproteobacteria.o__Campylobacterales.f__Campylobacteraceae.g__Campylobacter	Trikafta	Y	0.399841	0.498113	114	16	0.423999	0.675484
k__Bacteria.p__Firmicutes.c__Clostridia.o__Clostridiales.f__Lachnospiraceae.g__Faecalimonas.s__Faecalimonas_umbilicata	RecentAbx_binary	Y	-0.630225	0.782327	114	62	0.422234	0.675484
k__Bacteria.p__Firmicutes.c__Clostridia.o__Clostridiales.f__Lachnospiraceae.g__Faecalimonas.s__Faecalimonas_umbilicata.t__SGB4583	RecentAbx_binary	Y	-0.630225	0.782327	114	62	0.422234	0.675484
k__Bacteria.p__Firmicutes.c__Clostridia.o__Clostridiales.f__Ruminococcaceae.g__Faecalibacterium.s__Faecalibacterium_prausnitzii.t__SGB15332_group	Age	Age	-0.461502	0.57238	114	39	0.423492	0.675484
k__Bacteria.p__Firmicutes.c__Clostridia.o__Clostridiales.f__Clostridiaceae.g__Hungatella	Age	Age	-0.452109	0.566006	114	66	0.428199	0.680855
k__Bacteria.p__Firmicutes.c__Clostridia.o__Clostridiales.f__Clostridiaceae.g__Hungatella.s__Hungatella_hathewayi	Age	Age	-0.452109	0.566006	114	66	0.428199	0.680855
k__Bacteria.p__Bacteroidetes.c__Bacteroidia.o__Bacteroidales.f__Bacteroidales_unclassified	Age	Age	-0.395513	0.502026	114	97	0.433968	0.682638
k__Bacteria.p__Bacteroidetes.c__Bacteroidia.o__Bacteroidales.f__Bacteroidales_unclassified.g__Phocaeicola	Age	Age	-0.395508	0.502026	114	97	0.433975	0.682638
k__Bacteria.p__Firmicutes.c__Clostridia.o__Clostridiales.f__Lachnospiraceae.g__Enterocloster.s__Enterocloster_bolteae	Trikafta	Y	0.522201	0.664778	114	97	0.433976	0.682638
k__Bacteria.p__Firmicutes.c__Clostridia.o__Clostridiales.f__Lachnospiraceae.g__Enterocloster.s__Enterocloster_bolteae.t__SGB4758_group	Trikafta	Y	0.522201	0.664778	114	97	0.433976	0.682638
k__Bacteria.p__Actinobacteria.c__Actinobacteria.o__Actinomycetales	Age	Age	-0.326632	0.415403	114	87	0.435292	0.682638
k__Bacteria.p__Actinobacteria.c__Actinobacteria.o__Actinomycetales.f__Actinomycetaceae	Age	Age	-0.326632	0.415403	114	87	0.435292	0.682638
k__Bacteria.p__Actinobacteria.c__Actinobacteria.o__Bifidobacteriales.f__Bifidobacteriaceae.g__Bifidobacterium.s__Bifidobacterium_longum	Trikafta	Y	0.695911	0.887824	114	100	0.435012	0.682638
k__Bacteria.p__Actinobacteria.c__Actinobacteria.o__Bifidobacteriales.f__Bifidobacteriaceae.g__Bifidobacterium.s__Bifidobacterium_longum.t__SGB17248	Trikafta	Y	0.695911	0.887824	114	100	0.435012	0.682638
k__Bacteria.p__Firmicutes.c__Bacilli.o__Lactobacillales.f__Streptococcaceae.g__Streptococcus.s__Streptococcus_sp_A12	RecentAbx_binary	Y	0.581579	0.738213	114	28	0.432511	0.682638
k__Bacteria.p__Firmicutes.c__Bacilli.o__Lactobacillales.f__Streptococcaceae.g__Streptococcus.s__Streptococcus_sp_A12.t__SGB8059_group	RecentAbx_binary	Y	0.581579	0.738213	114	28	0.432511	0.682638
k__Bacteria.p__Firmicutes.c__CFGB10719	Age	Age	-0.261218	0.33101	114	18	0.433404	0.682638
k__Bacteria.p__Firmicutes.c__CFGB10719.o__OFGB10719	Age	Age	-0.261218	0.33101	114	18	0.433404	0.682638
k__Bacteria.p__Firmicutes.c__CFGB10719.o__OFGB10719.f__FGB10719	Age	Age	-0.261218	0.33101	114	18	0.433404	0.682638
k__Bacteria.p__Firmicutes.c__Clostridia.o__Clostridiales.f__Lachnospiraceae.g__Coprococcus	Age	Age	-0.492348	0.622538	114	71	0.432207	0.682638
k__Bacteria.p__Firmicutes.c__CFGB10719.o__OFGB10719.f__FGB10719.g__GGB32463	Age	Age	-0.261218	0.33101	114	18	0.433404	0.682638
k__Bacteria.p__Firmicutes.c__Clostridia.o__Clostridiales.f__Lachnospiraceae.g__Coprococcus.s__Coprococcus_comes	Trikafta	Y	0.463014	0.589615	114	61	0.434058	0.682638
k__Bacteria.p__Firmicutes.c__CFGB10719.o__OFGB10719.f__FGB10719.g__GGB32463.s__GGB32463_SGB47515	Age	Age	-0.261218	0.33101	114	18	0.433404	0.682638
k__Bacteria.p__Firmicutes.c__Clostridia.o__Clostridiales.f__Lachnospiraceae.g__Coprococcus.s__Coprococcus_comes.t__SGB4577_group	Trikafta	Y	0.463014	0.589615	114	61	0.434058	0.682638
k__Bacteria.p__Firmicutes.c__CFGB10719.o__OFGB10719.f__FGB10719.g__GGB32463.s__GGB32463_SGB47515.t__SGB47515	Age	Age	-0.261218	0.33101	114	18	0.433404	0.682638
k__Bacteria.p__Proteobacteria.c__Betaproteobacteria.o__Burkholderiales.f__Sutterellaceae.g__Sutterella	Trikafta	Y	0.435584	0.557425	114	22	0.436298	0.683229
k__Bacteria.p__Proteobacteria.c__Betaproteobacteria.o__Burkholderiales.f__Sutterellaceae.g__Sutterella.s__Sutterella_wadsworthensis	Trikafta	Y	0.435584	0.557425	114	22	0.436298	0.683229
k__Bacteria.p__Bacteroidetes.c__Bacteroidia.o__Bacteroidales.f__Bacteroidales_unclassified.g__Phocaeicola.s__Phocaeicola_vulgatus	Trikafta	Y	-0.621546	0.798144	114	84	0.437888	0.684732
k__Bacteria.p__Bacteroidetes.c__Bacteroidia.o__Bacteroidales.f__Bacteroidales_unclassified.g__Phocaeicola.s__Phocaeicola_vulgatus.t__SGB1814	Trikafta	Y	-0.621546	0.798144	114	84	0.437888	0.684732
k__Bacteria.p__Firmicutes.c__Clostridia.o__Clostridiales.f__Lachnospiraceae.g__Dorea.s__Dorea_longicatena.t__SGB4582_group	Trikafta	Y	0.582473	0.752181	114	52	0.440452	0.687287
k__Bacteria.p__Firmicutes.c__Clostridia.o__Clostridiales.f__Clostridiaceae.g__Clostridium.s__Clostridium_sp_NSJ_42	Trikafta	Y	-0.559594	0.722799	114	16	0.440471	0.687287
k__Bacteria.p__Firmicutes.c__Clostridia.o__Clostridiales.f__Clostridiaceae.g__Clostridium.s__Clostridium_sp_NSJ_42.t__SGB6174_group	Trikafta	Y	-0.559594	0.722799	114	16	0.440471	0.687287
k__Bacteria.p__Firmicutes.c__Clostridia.o__Clostridiales.f__Lachnospiraceae.g__Blautia.s__Blautia_SGB4815	Trikafta	Y	0.440048	0.572059	114	44	0.443513	0.691041
k__Bacteria.p__Firmicutes.c__Clostridia.o__Clostridiales.f__Lachnospiraceae.g__Blautia.s__Blautia_SGB4815.t__SGB4815_group	Trikafta	Y	0.440048	0.572059	114	44	0.443513	0.691041
k__Bacteria.p__Firmicutes.c__Clostridia.o__Clostridiales.f__Clostridiaceae.g__Clostridium.s__Clostridium_perfringens	Trikafta	Y	-0.687116	0.895964	114	29	0.444966	0.691815
k__Bacteria.p__Firmicutes.c__Clostridia.o__Clostridiales.f__Clostridiaceae.g__Clostridium.s__Clostridium_perfringens.t__SGB6191	Trikafta	Y	-0.687116	0.895964	114	29	0.444966	0.691815
k__Bacteria.p__Firmicutes.c__Clostridia.o__Clostridia_unclassified.f__Clostridia_unclassified.g__Clostridia_unclassified.s__Clostridia_bacterium.t__SGB14862	Age	Age	-0.301173	0.391084	114	14	0.444776	0.691815
k__Bacteria.p__Firmicutes.c__Negativicutes.o__Acidaminococcales.f__Acidaminococcaceae.g__Acidaminococcus	Trikafta	Y	0.583167	0.767351	114	30	0.448948	0.696511
k__Bacteria.p__Firmicutes.c__Negativicutes.o__Acidaminococcales.f__Acidaminococcaceae.g__Acidaminococcus.s__Acidaminococcus_intestini	Trikafta	Y	0.583167	0.767351	114	30	0.448948	0.696511
k__Bacteria.p__Firmicutes.c__Negativicutes.o__Acidaminococcales.f__Acidaminococcaceae.g__Acidaminococcus.s__Acidaminococcus_intestini.t__SGB5736	Trikafta	Y	0.583167	0.767351	114	30	0.448948	0.696511
k__Bacteria.p__Actinobacteria.c__Actinobacteria.o__Corynebacteriales	Age	Age	0.365733	0.480811	114	52	0.450131	0.697848
k__Bacteria.p__Firmicutes.c__Clostridia.o__Clostridiales.f__Clostridiaceae.g__Clostridium.s__Clostridium_fessum	RecentAbx_binary	Y	-0.517624	0.685942	114	48	0.452195	0.700049
k__Bacteria.p__Firmicutes.c__Clostridia.o__Clostridiales.f__Clostridiaceae.g__Clostridium.s__Clostridium_fessum.t__SGB4705	RecentAbx_binary	Y	-0.517624	0.685942	114	48	0.452195	0.700049
k__Bacteria.p__Firmicutes.c__Clostridia.o__Clostridiales.f__Lachnospiraceae.g__Mediterraneibacter.s__Mediterraneibacter_glycyrrhizinilyticus	RecentAbx_binary	Y	-0.701814	0.932689	114	53	0.45338	0.700218
k__Bacteria.p__Firmicutes.c__Clostridia.o__Clostridiales.f__Lachnospiraceae.g__Mediterraneibacter.s__Mediterraneibacter_glycyrrhizinilyticus.t__SGB4606	RecentAbx_binary	Y	-0.701814	0.932689	114	53	0.45338	0.700218
k__Bacteria.p__Bacteroidetes.c__Bacteroidia.o__Bacteroidales.f__Bacteroidales_unclassified.g__Phocaeicola.s__Phocaeicola_massiliensis	Trikafta	Y	0.379074	0.503955	114	15	0.453594	0.700218
k__Bacteria.p__Bacteroidetes.c__Bacteroidia.o__Bacteroidales.f__Bacteroidales_unclassified.g__Phocaeicola.s__Phocaeicola_massiliensis.t__SGB1812	Trikafta	Y	0.379074	0.503955	114	15	0.453594	0.700218
k__Bacteria.p__Firmicutes.c__Clostridia.o__Clostridiales.f__Lachnospiraceae.g__Blautia.s__Blautia_producta.t__SGB4791	Age	Age	-0.22477	0.29849	114	22	0.45433	0.700855
k__Bacteria.p__Actinobacteria.c__Coriobacteriia.o__Eggerthellales.f__Eggerthellaceae.g__Eggerthella	RecentAbx_binary	Y	-0.54497	0.73325	114	97	0.458996	0.706548
k__Bacteria.p__Actinobacteria.c__Coriobacteriia.o__Eggerthellales.f__Eggerthellaceae.g__Eggerthella.s__Eggerthella_lenta	RecentAbx_binary	Y	-0.54497	0.73325	114	97	0.458996	0.706548
k__Bacteria.p__Actinobacteria.c__Coriobacteriia.o__Eggerthellales.f__Eggerthellaceae.g__Eggerthella.s__Eggerthella_lenta.t__SGB14809	RecentAbx_binary	Y	-0.54497	0.73325	114	97	0.458996	0.706548
k__Bacteria.p__Firmicutes.c__Clostridia.o__Clostridiales.f__Ruminococcaceae.g__Ruminococcaceae_unclassified.s__Ruminococcaceae_bacterium.t__SGB53821	Age	Age	-0.272189	0.365877	114	15	0.459773	0.707242
k__Bacteria.p__Firmicutes.c__Clostridia.o__Clostridiales.f__Clostridiales_unclassified.g__Clostridiales_unclassified.s__Clostridiales_bacterium	RecentAbx_binary	Y	-0.673999	0.918848	114	45	0.464809	0.710759
k__Bacteria.p__Firmicutes.c__Clostridia.o__Clostridiales.f__Lachnospiraceae.g__Lacrimispora.s__Lacrimispora_celerecrescens	Age	Age	-0.552786	0.749	114	69	0.463671	0.710759
k__Bacteria.p__Firmicutes.c__Clostridia.o__Clostridiales.f__Lachnospiraceae.g__Mediterraneibacter.s__Mediterraneibacter_butyricigenes	RecentAbx_binary	Y	-0.443445	0.605255	114	25	0.465331	0.710759
k__Bacteria.p__Firmicutes.c__Clostridia.o__Clostridiales.f__Lachnospiraceae.g__Lacrimispora.s__Lacrimispora_celerecrescens.t__SGB4868	Age	Age	-0.552786	0.749	114	69	0.463671	0.710759
k__Bacteria.p__Firmicutes.c__Clostridia.o__Clostridiales.f__Lachnospiraceae.g__Mediterraneibacter.s__Mediterraneibacter_butyricigenes.t__SGB25493	RecentAbx_binary	Y	-0.443445	0.605255	114	25	0.465331	0.710759
k__Bacteria.p__Firmicutes.c__Clostridia.o__Clostridiales.f__Clostridiales_Family_XIII_Incertae_Sedis.g__Mogibacterium	RecentAbx_binary	Y	-0.342919	0.467914	114	15	0.465216	0.710759
k__Bacteria.p__Firmicutes.c__Clostridia.o__Clostridiales.f__Lachnospiraceae.g__Dorea.s__Dorea_sp_AF24_7LB	Age	Age	-0.301457	0.407998	114	22	0.463093	0.710759
k__Bacteria.p__Firmicutes.c__Clostridia.o__Clostridiales.f__Clostridiales_Family_XIII_Incertae_Sedis.g__Mogibacterium.s__Mogibacterium_diversum	RecentAbx_binary	Y	-0.342919	0.467914	114	15	0.465216	0.710759
k__Bacteria.p__Firmicutes.c__Clostridia.o__Clostridiales.f__Lachnospiraceae.g__Dorea.s__Dorea_sp_AF24_7LB.t__SGB4571	Age	Age	-0.301457	0.407998	114	22	0.463093	0.710759
k__Bacteria.p__Firmicutes.c__Clostridia.o__Clostridiales.f__Clostridiales_Family_XIII_Incertae_Sedis.g__Mogibacterium.s__Mogibacterium_diversum.t__SGB3922	RecentAbx_binary	Y	-0.342919	0.467914	114	15	0.465216	0.710759
k__Bacteria.p__Proteobacteria.c__Gammaproteobacteria.o__Enterobacterales.f__Enterobacteriaceae.g__Klebsiella.s__Klebsiella_pneumoniae	RecentAbx_binary	Y	0.465446	0.636337	114	23	0.46617	0.71104
k__Bacteria.p__Proteobacteria.c__Gammaproteobacteria.o__Enterobacterales.f__Enterobacteriaceae.g__Klebsiella.s__Klebsiella_pneumoniae.t__SGB10115	RecentAbx_binary	Y	0.465446	0.636337	114	23	0.46617	0.71104
k__Bacteria.p__Firmicutes.c__Clostridia.o__Clostridiales.f__Lachnospiraceae.g__Lachnoclostridium.s__Lachnoclostridium_edouardi	Age	Age	-0.204501	0.281818	114	19	0.470841	0.717158
k__Bacteria.p__Firmicutes.c__Clostridia.o__Clostridiales.f__Lachnospiraceae.g__Lachnoclostridium.s__Lachnoclostridium_edouardi.t__SGB29433	Age	Age	-0.204501	0.281818	114	19	0.470841	0.717158
k__Bacteria.p__Firmicutes.c__Clostridia.o__Clostridiales.f__Clostridiales_unclassified.g__Clostridiales_unclassified.s__Clostridiales_bacterium.t__SGB15158	RecentAbx_binary	Y	-0.662847	0.916916	114	45	0.471281	0.717324
k__Bacteria.p__Firmicutes.c__Clostridia.o__Clostridiales.f__Clostridiaceae.g__Hungatella.s__Hungatella_hathewayi.t__SGB4741	Trikafta	Y	-0.527297	0.731079	114	28	0.47248	0.718647
k__Bacteria.p__Fusobacteria.c__Fusobacteriia.o__Fusobacteriales.f__Fusobacteriaceae	RecentAbx_binary	Y	-0.312229	0.436408	114	16	0.475858	0.722266
k__Bacteria.p__Firmicutes.c__Clostridia.o__Clostridiales.f__Lachnospiraceae.g__Eisenbergiella.s__Eisenbergiella_tayi	RecentAbx_binary	Y	-0.308506	0.431179	114	17	0.475822	0.722266
k__Bacteria.p__Firmicutes.c__Clostridia.o__Clostridiales.f__Lachnospiraceae.g__Eisenbergiella.s__Eisenbergiella_tayi.t__SGB4988	RecentAbx_binary	Y	-0.308506	0.431179	114	17	0.475822	0.722266
k__Bacteria.p__Firmicutes.c__Clostridia.o__Clostridiales.f__Lachnospiraceae.g__Dorea.s__Dorea_phocaeensis	RecentAbx_binary	Y	-0.26485	0.37148	114	12	0.477385	0.723573
k__Bacteria.p__Firmicutes.c__Clostridia.o__Clostridiales.f__Lachnospiraceae.g__Dorea.s__Dorea_phocaeensis.t__SGB4572	RecentAbx_binary	Y	-0.26485	0.37148	114	12	0.477385	0.723573
k__Bacteria.p__Bacteroidetes.c__Bacteroidia.o__Bacteroidales.f__Odoribacteraceae	Age	Age	-0.164154	0.230778	114	16	0.479481	0.726243
k__Bacteria.p__Firmicutes.c__Clostridia.o__Clostridia_unclassified.f__Clostridia_unclassified.g__Clostridia_unclassified.s__Clostridia_bacterium.t__SGB14861	Age	Age	-0.324681	0.457112	114	34	0.480374	0.727089
k__Bacteria.p__Firmicutes.c__Clostridia.o__Clostridiales.f__Christensenellaceae.g__Christensenellaceae_unclassified	RecentAbx_binary	Y	-0.288931	0.408915	114	14	0.481328	0.728026
k__Bacteria.p__Actinobacteria.c__Actinobacteria.o__Bifidobacteriales.f__Bifidobacteriaceae.g__Bifidobacterium.s__Bifidobacterium_breve	RecentAbx_binary	Y	-0.350402	0.496659	114	23	0.48201	0.728044
k__Bacteria.p__Actinobacteria.c__Actinobacteria.o__Bifidobacteriales.f__Bifidobacteriaceae.g__Bifidobacterium.s__Bifidobacterium_breve.t__SGB17247	RecentAbx_binary	Y	-0.350402	0.496659	114	23	0.48201	0.728044
k__Bacteria.p__Firmicutes.c__Clostridia.o__Clostridiales.f__Lachnospiraceae.g__Blautia.s__Blautia_hydrogenotrophica	RecentAbx_binary	Y	-0.454531	0.64834	114	17	0.484846	0.73131
k__Bacteria.p__Firmicutes.c__Clostridia.o__Clostridiales.f__Lachnospiraceae.g__Blautia.s__Blautia_hydrogenotrophica.t__SGB4677	RecentAbx_binary	Y	-0.454531	0.64834	114	17	0.484846	0.73131
k__Bacteria.p__Bacteroidetes.c__Bacteroidia.o__Bacteroidales.f__Bacteroidaceae.g__Bacteroides	RecentAbx_binary	Y	-0.541608	0.773286	114	106	0.485229	0.731379
k__Bacteria.p__Bacteroidetes.c__Bacteroidia.o__Bacteroidales.f__Bacteroidaceae.g__Bacteroides.s__Bacteroides_uniformis	Age	Age	-0.496951	0.709748	114	77	0.486462	0.732222
k__Bacteria.p__Bacteroidetes.c__Bacteroidia.o__Bacteroidales.f__Bacteroidaceae.g__Bacteroides.s__Bacteroides_uniformis.t__SGB1836_group	Age	Age	-0.496951	0.709748	114	77	0.486462	0.732222
k__Bacteria.p__Firmicutes.c__Clostridia.o__Clostridiales.f__Clostridiaceae.g__Clostridium.s__Clostridium_sp_AF20_17LB	RecentAbx_binary	Y	-0.276048	0.395901	114	20	0.487171	0.732273
k__Bacteria.p__Firmicutes.c__Clostridia.o__Clostridiales.f__Clostridiaceae.g__Clostridium.s__Clostridium_sp_AF20_17LB.t__SGB4714	RecentAbx_binary	Y	-0.276048	0.395901	114	20	0.487171	0.732273
k__Bacteria.p__Firmicutes.c__Clostridia.o__Clostridiales.f__Clostridiaceae.g__Butyricicoccus	Age	Age	0.291341	0.417435	114	37	0.488621	0.733945
k__Bacteria.p__Firmicutes.c__Clostridia.o__Clostridiales.f__Lachnospiraceae.g__Roseburia.s__Roseburia_hominis	Trikafta	Y	0.702987	1.01415	114	65	0.489766	0.734649
k__Bacteria.p__Firmicutes.c__Clostridia.o__Clostridiales.f__Lachnospiraceae.g__Roseburia.s__Roseburia_hominis.t__SGB4936	Trikafta	Y	0.702987	1.01415	114	65	0.489766	0.734649
k__Bacteria.p__Firmicutes.c__Negativicutes.o__Veillonellales.f__Veillonellaceae.g__Veillonella	Trikafta	Y	0.593276	0.860007	114	100	0.491862	0.736148
k__Bacteria.p__Firmicutes.c__Clostridia.o__Clostridiales.f__Eubacteriaceae.g__Eubacterium.s__Eubacterium_ventriosum	Age	Age	-0.203327	0.295023	114	19	0.493816	0.736148
k__Bacteria.p__Firmicutes.c__Clostridia.o__Clostridiales.f__Eubacteriaceae.g__Eubacterium.s__Eubacterium_ventriosum.t__SGB5045	Age	Age	-0.203327	0.295023	114	19	0.493816	0.736148
k__Bacteria.p__Firmicutes.c__Clostridia.o__Clostridiales.f__Clostridiaceae.g__Clostridium.s__Clostridium_perfringens	RecentAbx_binary	Y	-0.573437	0.833937	114	29	0.493258	0.736148
k__Bacteria.p__Firmicutes.c__Clostridia.o__Clostridiales.f__Clostridiaceae.g__Clostridium.s__Clostridium_perfringens.t__SGB6191	RecentAbx_binary	Y	-0.573437	0.833937	114	29	0.493258	0.736148
k__Bacteria.p__Actinobacteria.c__Actinobacteria.o__Actinomycetales.f__Actinomycetaceae.g__Actinomyces.s__Actinomyces_SGB17154	Age	Age	0.160977	0.233123	114	17	0.492617	0.736148
k__Bacteria.p__Actinobacteria.c__Actinobacteria.o__Actinomycetales.f__Actinomycetaceae.g__Actinomyces.s__Actinomyces_SGB17154.t__SGB17154	Age	Age	0.160977	0.233123	114	17	0.492617	0.736148
k__Bacteria.p__Firmicutes.c__Clostridia.o__Clostridiales.f__Lachnospiraceae.g__Mediterraneibacter.s__Ruminococcus_lactaris	Age	Age	-0.230415	0.333346	114	19	0.492409	0.736148
k__Bacteria.p__Firmicutes.c__Clostridia.o__Clostridiales.f__Lachnospiraceae.g__Mediterraneibacter.s__Ruminococcus_lactaris.t__SGB4557	Age	Age	-0.230415	0.333346	114	19	0.492409	0.736148
k__Bacteria.p__Firmicutes.c__Clostridia.o__Clostridiales.f__Lachnospiraceae.g__Mediterraneibacter.s__Ruminococcus_torques.t__SGB4608	Trikafta	Y	0.545588	0.796927	114	81	0.495141	0.737145
k__Bacteria.p__Firmicutes.c__Clostridia.o__Clostridiales.f__Ruminococcaceae.g__Ruminococcaceae_unclassified	Trikafta	Y	0.808742	1.1813	114	65	0.495163	0.737145
k__Bacteria.p__Firmicutes.c__Clostridia.o__Clostridia_unclassified.f__Clostridia_unclassified.g__Clostridia_unclassified.s__Clostridia_unclassified_SGB4121	Trikafta	Y	0.391818	0.574523	114	59	0.496782	0.737489
k__Bacteria.p__Firmicutes.c__Clostridia.o__Clostridia_unclassified.f__Clostridia_unclassified.g__Clostridia_unclassified.s__Clostridia_unclassified_SGB4121.t__SGB4121	Trikafta	Y	0.391818	0.574523	114	59	0.496782	0.737489
k__Bacteria.p__Firmicutes.c__Clostridia.o__Clostridiales.f__Ruminococcaceae.g__Flavonifractor	Trikafta	Y	0.535083	0.793939	114	91	0.501836	0.737489
k__Bacteria.p__Proteobacteria.c__Deltaproteobacteria.o__Desulfovibrionales.f__Desulfovibrionaceae.g__Bilophila	RecentAbx_binary	Y	-0.360061	0.532209	114	54	0.500193	0.737489
k__Bacteria.p__Firmicutes.c__Clostridia.o__Clostridiales.f__Ruminococcaceae.g__Flavonifractor.s__Flavonifractor_plautii	Trikafta	Y	0.535083	0.793939	114	91	0.501836	0.737489
k__Bacteria.p__Proteobacteria.c__Deltaproteobacteria.o__Desulfovibrionales.f__Desulfovibrionaceae.g__Bilophila.s__Bilophila_wadsworthia	RecentAbx_binary	Y	-0.360061	0.532209	114	54	0.500193	0.737489
k__Bacteria.p__Firmicutes.c__Clostridia.o__Clostridiales.f__Ruminococcaceae.g__Flavonifractor.s__Flavonifractor_plautii.t__SGB15132	Trikafta	Y	0.535083	0.793939	114	91	0.501836	0.737489
k__Bacteria.p__Proteobacteria.c__Deltaproteobacteria.o__Desulfovibrionales.f__Desulfovibrionaceae.g__Bilophila.s__Bilophila_wadsworthia.t__SGB15452	RecentAbx_binary	Y	-0.360061	0.532209	114	54	0.500193	0.737489
k__Bacteria.p__Firmicutes.c__Bacilli.o__Lactobacillales.f__Lactobacillaceae.g__Lacticaseibacillus.s__Lacticaseibacillus_paracasei	Trikafta	Y	-0.280293	0.418211	114	14	0.504223	0.737489
k__Bacteria.p__Firmicutes.c__Bacilli.o__Lactobacillales.f__Lactobacillaceae.g__Lacticaseibacillus.s__Lacticaseibacillus_paracasei.t__SGB7142	Trikafta	Y	-0.280293	0.418211	114	14	0.504223	0.737489
k__Bacteria.p__Actinobacteria.c__Coriobacteriia.o__Coriobacteriales.f__Coriobacteriaceae.g__Collinsella.s__Collinsella_sp_AF08_23	Trikafta	Y	-0.327908	0.480438	114	16	0.496388	0.737489
k__Bacteria.p__Actinobacteria.c__Coriobacteriia.o__Coriobacteriales.f__Coriobacteriaceae.g__Collinsella.s__Collinsella_sp_AF08_23	Age	Age	-0.270723	0.397674	114	16	0.49801	0.737489
k__Bacteria.p__Actinobacteria.c__Coriobacteriia.o__Coriobacteriales.f__Coriobacteriaceae.g__Collinsella.s__Collinsella_sp_AF08_23.t__SGB14739	Trikafta	Y	-0.327908	0.480438	114	16	0.496388	0.737489
k__Bacteria.p__Actinobacteria.c__Coriobacteriia.o__Coriobacteriales.f__Coriobacteriaceae.g__Collinsella.s__Collinsella_sp_AF08_23.t__SGB14739	Age	Age	-0.270723	0.397674	114	16	0.49801	0.737489
k__Bacteria.p__Firmicutes.c__Clostridia.o__Clostridiales.f__Ruminococcaceae.g__Faecalibacterium.s__Faecalibacterium_prausnitzii.t__SGB15342	RecentAbx_binary	Y	-0.745861	1.10285	114	47	0.500281	0.737489
k__Bacteria.p__Actinobacteria.c__Actinobacteria.o__Corynebacteriales.f__Corynebacteriaceae.g__Corynebacterium.s__Corynebacterium_durum	Trikafta	Y	0.467982	0.69751	114	37	0.503782	0.737489
k__Bacteria.p__Actinobacteria.c__Actinobacteria.o__Corynebacteriales.f__Corynebacteriaceae.g__Corynebacterium.s__Corynebacterium_durum.t__SGB17008	Trikafta	Y	0.467982	0.69751	114	37	0.503782	0.737489
k__Bacteria.p__Bacteroidetes.c__Bacteroidia.o__Marinilabiliales	Age	Age	-0.106016	0.157115	114	18	0.503026	0.737489
k__Bacteria.p__Bacteroidetes.c__Bacteroidia.o__Marinilabiliales.f__Marinilabiliaceae	Age	Age	-0.106016	0.157115	114	18	0.503026	0.737489
k__Bacteria.p__Bacteroidetes.c__Bacteroidia.o__Marinilabiliales.f__Marinilabiliaceae.g__GGB58233	Age	Age	-0.106016	0.157115	114	18	0.503026	0.737489
k__Bacteria.p__Bacteroidetes.c__Bacteroidia.o__Marinilabiliales.f__Marinilabiliaceae.g__GGB58233.s__GGB58233_SGB79883	Age	Age	-0.106016	0.157115	114	18	0.503026	0.737489
k__Bacteria.p__Bacteroidetes.c__Bacteroidia.o__Marinilabiliales.f__Marinilabiliaceae.g__GGB58233.s__GGB58233_SGB79883.t__SGB79883	Age	Age	-0.106016	0.157115	114	18	0.503026	0.737489
k__Bacteria.p__Firmicutes.c__Clostridia.o__Clostridiales.f__Lachnospiraceae.g__Lachnospiraceae_unclassified.s__Lachnospiraceae_bacterium.t__SGB4861	Trikafta	Y	-0.29394	0.432322	114	24	0.498094	0.737489
k__Bacteria.p__Firmicutes.c__Clostridia.o__Clostridiales.f__Eubacteriaceae.g__Eubacteriaceae_unclassified	RecentAbx_binary	Y	0.311286	0.460857	114	20	0.500829	0.737489
k__Bacteria.p__Firmicutes.c__Bacilli.o__Lactobacillales.f__Streptococcaceae.g__Streptococcus.s__Streptococcus_lutetiensis	RecentAbx_binary	Y	0.360811	0.53689	114	19	0.502968	0.737489
k__Bacteria.p__Firmicutes.c__Bacilli.o__Lactobacillales.f__Streptococcaceae.g__Streptococcus.s__Streptococcus_lutetiensis.t__SGB8021	RecentAbx_binary	Y	0.360811	0.53689	114	19	0.502968	0.737489
k__Bacteria.p__Firmicutes	Trikafta	Y	-0.0902214	0.134798	114	114	0.504836	0.737889
k__Bacteria.p__Actinobacteria.c__Coriobacteriia.o__Eggerthellales.f__Eggerthellaceae.g__Gordonibacter.s__Gordonibacter_pamelaeae	RecentAbx_binary	Y	-0.194547	0.291424	114	14	0.505807	0.738141
k__Bacteria.p__Actinobacteria.c__Coriobacteriia.o__Eggerthellales.f__Eggerthellaceae.g__Gordonibacter.s__Gordonibacter_pamelaeae.t__SGB14807	RecentAbx_binary	Y	-0.194547	0.291424	114	14	0.505807	0.738141
k__Bacteria.p__Firmicutes.c__Bacilli.o__Lactobacillales.f__Streptococcaceae.g__Streptococcus.s__Streptococcus_sanguinis	Age	Age	-0.291832	0.437349	114	37	0.507374	0.738141
k__Bacteria.p__Firmicutes.c__Bacilli.o__Lactobacillales.f__Streptococcaceae.g__Streptococcus.s__Streptococcus_sanguinis.t__SGB8047	Age	Age	-0.291832	0.437349	114	37	0.507374	0.738141
k__Bacteria.p__Firmicutes.c__Clostridia.o__Clostridiales.f__Lachnospiraceae.g__Blautia.s__Blautia_hydrogenotrophica	Age	Age	0.299316	0.44805	114	17	0.506854	0.738141
k__Bacteria.p__Firmicutes.c__Clostridia.o__Clostridiales.f__Lachnospiraceae.g__Blautia.s__Blautia_hydrogenotrophica.t__SGB4677	Age	Age	0.299316	0.44805	114	17	0.506854	0.738141
k__Bacteria.p__Firmicutes.c__Negativicutes.o__Veillonellales.f__Veillonellaceae.g__Megasphaera.s__Megasphaera_sp_MJR8396C	Trikafta	Y	0.352386	0.530192	114	19	0.507727	0.738141
k__Bacteria.p__Firmicutes.c__Negativicutes.o__Veillonellales.f__Veillonellaceae.g__Megasphaera.s__Megasphaera_sp_MJR8396C.t__SGB5855	Trikafta	Y	0.352386	0.530192	114	19	0.507727	0.738141
k__Bacteria.p__Bacteroidetes.c__Bacteroidia.o__Bacteroidales.f__Tannerellaceae.g__Parabacteroides.s__Parabacteroides_distasonis	Trikafta	Y	-0.551436	0.834009	114	76	0.50992	0.740339
k__Bacteria.p__Bacteroidetes.c__Bacteroidia.o__Bacteroidales.f__Tannerellaceae.g__Parabacteroides.s__Parabacteroides_distasonis.t__SGB1934	Trikafta	Y	-0.551436	0.834009	114	76	0.50992	0.740339
k__Bacteria.p__Proteobacteria.c__Betaproteobacteria.o__Burkholderiales.f__Sutterellaceae.g__Parasutterella.s__Parasutterella_excrementihominis	RecentAbx_binary	Y	-0.534089	0.811166	114	47	0.511693	0.741921
k__Bacteria.p__Proteobacteria.c__Betaproteobacteria.o__Burkholderiales.f__Sutterellaceae.g__Parasutterella.s__Parasutterella_excrementihominis.t__SGB9262	RecentAbx_binary	Y	-0.534089	0.811166	114	47	0.511693	0.741921
k__Bacteria.p__Firmicutes.c__Bacilli.o__Lactobacillales.f__Streptococcaceae.g__Lactococcus.s__Lactococcus_lactis	RecentAbx_binary	Y	0.391113	0.599121	114	37	0.51524	0.746565
k__Bacteria.p__Firmicutes.c__Negativicutes	Trikafta	Y	0.32297	0.497534	114	109	0.517712	0.749639
k__Bacteria.p__Firmicutes.c__Clostridia.o__Clostridiales.f__Ruminococcaceae.g__Phocea	Age	Age	-0.230817	0.355743	114	46	0.519087	0.749639
k__Bacteria.p__Firmicutes.c__Clostridia.o__Clostridiales.f__Ruminococcaceae.g__Phocea.s__Phocea_massiliensis	Age	Age	-0.230817	0.355743	114	46	0.519087	0.749639
k__Bacteria.p__Firmicutes.c__Clostridia.o__Clostridiales.f__Ruminococcaceae.g__Phocea.s__Phocea_massiliensis.t__SGB14837	Age	Age	-0.230817	0.355743	114	46	0.519087	0.749639
k__Bacteria.p__Firmicutes.c__Bacilli.o__Lactobacillales.f__Streptococcaceae.g__Lactococcus	RecentAbx_binary	Y	0.388454	0.599637	114	37	0.518455	0.749639
k__Bacteria.p__Firmicutes.c__Clostridia.o__Clostridiales.f__Ruminococcaceae.g__Ruthenibacterium	Trikafta	Y	0.647822	1.00727	114	67	0.52154	0.750188
k__Bacteria.p__Firmicutes.c__Clostridia.o__Clostridiales.f__Ruminococcaceae.g__Ruthenibacterium.s__Ruthenibacterium_lactatiformans	Trikafta	Y	0.647822	1.00727	114	67	0.52154	0.750188
k__Bacteria.p__Firmicutes.c__Clostridia.o__Clostridiales.f__Ruminococcaceae.g__Ruthenibacterium.s__Ruthenibacterium_lactatiformans.t__SGB15271	Trikafta	Y	0.647822	1.00727	114	67	0.52154	0.750188
k__Bacteria.p__Firmicutes.c__Clostridia.o__Clostridiales.f__Clostridiaceae.g__Clostridium.s__Clostridium_disporicum	Trikafta	Y	-0.435162	0.676299	114	42	0.521387	0.750188
k__Bacteria.p__Firmicutes.c__Bacilli.o__Lactobacillales.f__Streptococcaceae.g__Streptococcus.s__Streptococcus_anginosus	RecentAbx_binary	Y	-0.260364	0.404859	114	15	0.521517	0.750188
k__Bacteria.p__Firmicutes.c__Bacilli.o__Lactobacillales.f__Streptococcaceae.g__Streptococcus.s__Streptococcus_anginosus.t__SGB8028_group	RecentAbx_binary	Y	-0.260364	0.404859	114	15	0.521517	0.750188
k__Bacteria.p__Firmicutes.c__Bacilli.o__Lactobacillales.f__Streptococcaceae.g__Streptococcus	Age	Age	-0.241968	0.375081	114	109	0.521978	0.750264
k__Bacteria.p__Firmicutes.c__Clostridia.o__Clostridiales.f__Clostridiaceae.g__Clostridium.s__Clostridium_disporicum.t__SGB6178	Trikafta	Y	-0.434118	0.676133	114	42	0.522283	0.750264
k__Bacteria.p__Bacteroidetes.c__Bacteroidia.o__Bacteroidales.f__Bacteroidales_unclassified.g__Phocaeicola.s__Phocaeicola_massiliensis	Age	Age	-0.251866	0.392332	114	15	0.523025	0.750337
k__Bacteria.p__Bacteroidetes.c__Bacteroidia.o__Bacteroidales.f__Bacteroidales_unclassified.g__Phocaeicola.s__Phocaeicola_massiliensis.t__SGB1812	Age	Age	-0.251866	0.392332	114	15	0.523025	0.750337
k__Bacteria.p__Firmicutes.c__Bacilli.o__Lactobacillales.f__Streptococcaceae.g__Streptococcus.s__Streptococcus_anginosus	Trikafta	Y	-0.259797	0.406474	114	15	0.524163	0.750607
k__Bacteria.p__Actinobacteria.c__Actinobacteria.o__Actinomycetales.f__Actinomycetaceae.g__Actinomyces.s__Actinomyces_graevenitzii	Age	Age	-0.170467	0.266252	114	21	0.524596	0.750607
k__Bacteria.p__Firmicutes.c__Bacilli.o__Lactobacillales.f__Streptococcaceae.g__Streptococcus.s__Streptococcus_anginosus.t__SGB8028_group	Trikafta	Y	-0.259797	0.406474	114	15	0.524163	0.750607
k__Bacteria.p__Actinobacteria.c__Actinobacteria.o__Actinomycetales.f__Actinomycetaceae.g__Actinomyces.s__Actinomyces_graevenitzii.t__SGB17130	Age	Age	-0.170467	0.266252	114	21	0.524596	0.750607
k__Bacteria.p__Firmicutes.c__Erysipelotrichia.o__Erysipelotrichales.f__Erysipelotrichaceae.g__Longicatena	Trikafta	Y	0.36092	0.569174	114	29	0.52741	0.753145
k__Bacteria.p__Firmicutes.c__Erysipelotrichia.o__Erysipelotrichales.f__Erysipelotrichaceae.g__Longicatena.s__Longicatena_caecimuris	Trikafta	Y	0.36092	0.569174	114	29	0.52741	0.753145
k__Bacteria.p__Firmicutes.c__Erysipelotrichia.o__Erysipelotrichales.f__Erysipelotrichaceae.g__Longicatena.s__Longicatena_caecimuris.t__SGB4041	Trikafta	Y	0.36092	0.569174	114	29	0.52741	0.753145
k__Bacteria.p__Firmicutes.c__Clostridia.o__Clostridia_unclassified.f__Clostridia_unclassified.g__Clostridia_unclassified.s__Clostridia_bacterium.t__SGB5184	Trikafta	Y	0.388814	0.614473	114	20	0.528284	0.753898
k__Bacteria.p__Firmicutes.c__Clostridia.o__Clostridiales.f__Ruminococcaceae.g__Flavonifractor	RecentAbx_binary	Y	-0.494665	0.795193	114	91	0.535237	0.761319
k__Bacteria.p__Firmicutes.c__Clostridia.o__Clostridiales.f__Ruminococcaceae.g__Flavonifractor.s__Flavonifractor_plautii	RecentAbx_binary	Y	-0.494665	0.795193	114	91	0.535237	0.761319
k__Bacteria.p__Firmicutes.c__Clostridia.o__Clostridiales.f__Ruminococcaceae.g__Flavonifractor.s__Flavonifractor_plautii.t__SGB15132	RecentAbx_binary	Y	-0.494665	0.795193	114	91	0.535237	0.761319
k__Bacteria.p__Actinobacteria.c__Actinobacteria.o__Actinomycetales.f__Actinomycetaceae.g__Actinomyces.s__Actinomyces_massiliensis	Age	Age	-0.201932	0.323519	114	31	0.535126	0.761319
k__Bacteria.p__Actinobacteria.c__Actinobacteria.o__Actinomycetales.f__Actinomycetaceae.g__Actinomyces.s__Actinomyces_massiliensis.t__SGB15873	Age	Age	-0.201932	0.323519	114	31	0.535126	0.761319
k__Bacteria.p__Firmicutes.c__Bacilli.o__Lactobacillales.f__Streptococcaceae.g__Streptococcus.s__Streptococcus_lutetiensis	Age	Age	0.17146	0.276833	114	19	0.536959	0.76277
k__Bacteria.p__Firmicutes.c__Bacilli.o__Lactobacillales.f__Streptococcaceae.g__Streptococcus.s__Streptococcus_lutetiensis.t__SGB8021	Age	Age	0.17146	0.276833	114	19	0.536959	0.76277
k__Bacteria.p__Firmicutes.c__Clostridia.o__Clostridiales.f__Ruminococcaceae.g__Bittarella	RecentAbx_binary	Y	0.271943	0.44137	114	20	0.539082	0.764287
k__Bacteria.p__Firmicutes.c__Clostridia.o__Clostridiales.f__Ruminococcaceae.g__Bittarella.s__Bittarella_massiliensis	RecentAbx_binary	Y	0.271943	0.44137	114	20	0.539082	0.764287
k__Bacteria.p__Firmicutes.c__Clostridia.o__Clostridiales.f__Ruminococcaceae.g__Bittarella.s__Bittarella_massiliensis.t__SGB7263	RecentAbx_binary	Y	0.271943	0.44137	114	20	0.539082	0.764287
k__Bacteria.p__Actinobacteria.c__Coriobacteriia.o__Coriobacteriales.f__Coriobacteriaceae.g__Collinsella.s__Collinsella_tanakaei	Trikafta	Y	-0.299059	0.486956	114	18	0.540482	0.765272
k__Bacteria.p__Actinobacteria.c__Coriobacteriia.o__Coriobacteriales.f__Coriobacteriaceae.g__Collinsella.s__Collinsella_tanakaei.t__SGB14737	Trikafta	Y	-0.299059	0.486956	114	18	0.540482	0.765272
k__Bacteria.p__Firmicutes.c__Clostridia.o__Clostridiales.f__Christensenellaceae	Age	Age	-0.152541	0.248086	114	16	0.540863	0.765312
k__Bacteria.p__Bacteroidetes.c__Bacteroidia.o__Bacteroidales.f__Bacteroidales_unclassified	Trikafta	Y	-0.436538	0.72104	114	97	0.546206	0.769901
k__Bacteria.p__Bacteroidetes.c__Bacteroidia.o__Bacteroidales.f__Rikenellaceae	Age	Age	-0.487673	0.801951	114	49	0.545289	0.769901
k__Bacteria.p__Bacteroidetes.c__Bacteroidia.o__Bacteroidales.f__Bacteroidales_unclassified.g__Phocaeicola	Trikafta	Y	-0.436551	0.721039	114	97	0.546194	0.769901
k__Bacteria.p__Bacteroidetes.c__Bacteroidia.o__Bacteroidales.f__Rikenellaceae.g__Alistipes	Age	Age	-0.487673	0.801951	114	49	0.545289	0.769901
k__Bacteria.p__Actinobacteria.c__Coriobacteriia.o__Coriobacteriales.f__Coriobacteriaceae.g__Collinsella.s__Collinsella_intestinalis	Trikafta	Y	0.351947	0.582155	114	30	0.546807	0.769901
k__Bacteria.p__Actinobacteria.c__Coriobacteriia.o__Coriobacteriales.f__Coriobacteriaceae.g__Collinsella.s__Collinsella_intestinalis.t__SGB14741	Trikafta	Y	0.351947	0.582155	114	30	0.546807	0.769901
k__Bacteria.p__Firmicutes.c__CFGB10719	Trikafta	Y	-0.353698	0.587317	114	18	0.54836	0.769901
k__Bacteria.p__Firmicutes.c__CFGB10719.o__OFGB10719	Trikafta	Y	-0.353698	0.587317	114	18	0.54836	0.769901
k__Bacteria.p__Firmicutes.c__CFGB10719.o__OFGB10719.f__FGB10719	Trikafta	Y	-0.353698	0.587317	114	18	0.54836	0.769901
k__Bacteria.p__Firmicutes.c__CFGB10719.o__OFGB10719.f__FGB10719.g__GGB32463	Trikafta	Y	-0.353698	0.587317	114	18	0.54836	0.769901
k__Bacteria.p__Firmicutes.c__CFGB10719.o__OFGB10719.f__FGB10719.g__GGB32463.s__GGB32463_SGB47515	Trikafta	Y	-0.353698	0.587317	114	18	0.54836	0.769901
k__Bacteria.p__Firmicutes.c__CFGB10719.o__OFGB10719.f__FGB10719.g__GGB32463.s__GGB32463_SGB47515.t__SGB47515	Trikafta	Y	-0.353698	0.587317	114	18	0.54836	0.769901
k__Bacteria.p__Firmicutes.c__Clostridia.o__Clostridiales.f__Lachnospiraceae.g__Anaerobutyricum.s__Anaerobutyricum_hallii.t__SGB4532	Age	Age	-0.321787	0.533913	114	69	0.549173	0.770545
k__Bacteria.p__Firmicutes.c__Clostridia.o__Clostridiales.f__Ruminococcaceae.g__Faecalibacterium.s__Faecalibacterium_prausnitzii.t__SGB15317	RecentAbx_binary	Y	-0.278892	0.465578	114	22	0.550403	0.771772
k__Bacteria.p__Firmicutes.c__Clostridia.o__Clostridia_unclassified.f__Clostridia_unclassified.g__Clostridia_unclassified.s__Clostridia_bacterium_UC5_1_1D1	RecentAbx_binary	Y	0.493678	0.830271	114	64	0.553334	0.77423
k__Bacteria.p__Firmicutes.c__Clostridia.o__Clostridia_unclassified.f__Clostridia_unclassified.g__Clostridia_unclassified.s__Clostridia_bacterium_UC5_1_1D1.t__SGB14995	RecentAbx_binary	Y	0.493678	0.830271	114	64	0.553334	0.77423
k__Bacteria.p__Firmicutes.c__Negativicutes.o__Acidaminococcales	RecentAbx_binary	Y	-0.485881	0.817112	114	41	0.553581	0.77423
k__Bacteria.p__Firmicutes.c__Negativicutes.o__Acidaminococcales.f__Acidaminococcaceae	RecentAbx_binary	Y	-0.485881	0.817112	114	41	0.553581	0.77423
k__Bacteria.p__Firmicutes.c__Clostridia.o__Clostridiales.f__Clostridiaceae.g__Clostridium.s__Clostridium_sp_AT4	RecentAbx_binary	Y	-0.456613	0.771843	114	72	0.555342	0.774696
k__Bacteria.p__Firmicutes.c__Clostridia.o__Clostridiales.f__Clostridiaceae.g__Clostridium.s__Clostridium_sp_AT4.t__SGB4753	RecentAbx_binary	Y	-0.456613	0.771843	114	72	0.555342	0.774696
k__Bacteria.p__Firmicutes.c__Clostridia.o__Clostridiales.f__Lachnospiraceae.g__Dorea.s__Dorea_sp_AF24_7LB	Trikafta	Y	0.409129	0.691255	114	22	0.555244	0.774696
k__Bacteria.p__Firmicutes.c__Clostridia.o__Clostridiales.f__Lachnospiraceae.g__Dorea.s__Dorea_sp_AF24_7LB.t__SGB4571	Trikafta	Y	0.409129	0.691255	114	22	0.555244	0.774696
k__Bacteria.p__Firmicutes.c__Clostridia.o__Clostridiales.f__Clostridiaceae.g__Hungatella.s__Hungatella_hathewayi.t__SGB4742	RecentAbx_binary	Y	0.448538	0.760536	114	54	0.556558	0.775895
k__Bacteria.p__Firmicutes.c__Clostridia.o__Clostridiales.f__Lachnospiraceae.g__Tyzzerella	Age	Age	-0.253522	0.433839	114	38	0.561449	0.781209
k__Bacteria.p__Firmicutes.c__Clostridia.o__Clostridiales.f__Lachnospiraceae.g__Tyzzerella.s__Tyzzerella_nexilis	Age	Age	-0.253522	0.433839	114	38	0.561449	0.781209
k__Bacteria.p__Firmicutes.c__Clostridia.o__Clostridiales.f__Lachnospiraceae.g__Tyzzerella.s__Tyzzerella_nexilis.t__SGB4588_group	Age	Age	-0.253522	0.433839	114	38	0.561449	0.781209
k__Bacteria.p__Firmicutes.c__Bacilli.o__Lactobacillales.f__Streptococcaceae	Age	Age	-0.206287	0.356431	114	109	0.565524	0.781373
k__Bacteria.p__Actinobacteria.c__Actinobacteria.o__Actinomycetales.f__Actinomycetaceae.g__Actinomyces.s__Actinomyces_SGB17168	RecentAbx_binary	Y	-0.21023	0.362055	114	20	0.5627	0.781373
k__Bacteria.p__Actinobacteria.c__Actinobacteria.o__Actinomycetales.f__Actinomycetaceae.g__Actinomyces.s__Actinomyces_SGB17168.t__SGB17168	RecentAbx_binary	Y	-0.21023	0.362055	114	20	0.5627	0.781373
k__Bacteria.p__Firmicutes.c__Bacilli.o__Lactobacillales.f__Streptococcaceae.g__Streptococcus.s__Streptococcus_sp_A12	Trikafta	Y	0.441635	0.763616	114	28	0.564305	0.781373
k__Bacteria.p__Firmicutes.c__Bacilli.o__Lactobacillales.f__Streptococcaceae.g__Streptococcus.s__Streptococcus_sp_A12.t__SGB8059_group	Trikafta	Y	0.441635	0.763616	114	28	0.564305	0.781373
k__Bacteria.p__Firmicutes.c__Clostridia.o__Clostridia_unclassified.f__Clostridia_unclassified.g__GGB3293	Trikafta	Y	-0.275532	0.477132	114	18	0.564911	0.781373
k__Bacteria.p__Firmicutes.c__Clostridia.o__Clostridia_unclassified.f__Clostridia_unclassified.g__GGB3293.s__GGB3293_SGB4348	Trikafta	Y	-0.275532	0.477132	114	18	0.564911	0.781373
k__Bacteria.p__Firmicutes.c__Clostridia.o__Clostridia_unclassified.f__Clostridia_unclassified.g__GGB3293.s__GGB3293_SGB4348.t__SGB4348	Trikafta	Y	-0.275532	0.477132	114	18	0.564911	0.781373
k__Bacteria.p__Firmicutes.c__Clostridia.o__Clostridiales.f__Clostridiaceae.g__Lactonifactor	RecentAbx_binary	Y	-0.224781	0.38971	114	15	0.56527	0.781373
k__Bacteria.p__Firmicutes.c__Clostridia.o__Clostridiales.f__Clostridiaceae.g__Lactonifactor.s__Lactonifactor_sp_BIOML_A6	RecentAbx_binary	Y	-0.224781	0.38971	114	15	0.56527	0.781373
k__Bacteria.p__Firmicutes.c__Clostridia.o__Clostridiales.f__Clostridiaceae.g__Lactonifactor.s__Lactonifactor_sp_BIOML_A6.t__SGB48013	RecentAbx_binary	Y	-0.224781	0.38971	114	15	0.56527	0.781373
k__Bacteria.p__Firmicutes.c__Clostridia.o__Clostridiales.f__Clostridiaceae.g__Clostridium.s__Clostridium_SGB6179	RecentAbx_binary	Y	0.456812	0.793929	114	34	0.56627	0.781409
k__Bacteria.p__Firmicutes.c__Clostridia.o__Clostridiales.f__Clostridiaceae.g__Clostridium.s__Clostridium_SGB6179.t__SGB6179	RecentAbx_binary	Y	0.456812	0.793929	114	34	0.56627	0.781409
k__Bacteria.p__Firmicutes.c__Clostridia.o__Clostridiales.f__Clostridiaceae.g__Clostridium.s__Clostridium_sp_AT4	Age	Age	-0.263355	0.457482	114	72	0.567467	0.782068
k__Bacteria.p__Firmicutes.c__Clostridia.o__Clostridiales.f__Clostridiaceae.g__Clostridium.s__Clostridium_sp_AT4.t__SGB4753	Age	Age	-0.263355	0.457482	114	72	0.567467	0.782068
k__Bacteria.p__Firmicutes.c__Erysipelotrichia.o__Erysipelotrichales.f__Erysipelotrichaceae.g__Coprobacillus	Trikafta	Y	-0.33131	0.580989	114	15	0.56967	0.783612
k__Bacteria.p__Firmicutes.c__Erysipelotrichia.o__Erysipelotrichales.f__Erysipelotrichaceae.g__Coprobacillus.s__Coprobacillus_cateniformis	Trikafta	Y	-0.33131	0.580989	114	15	0.56967	0.783612
k__Bacteria.p__Firmicutes.c__Erysipelotrichia.o__Erysipelotrichales.f__Erysipelotrichaceae.g__Coprobacillus.s__Coprobacillus_cateniformis.t__SGB6771	Trikafta	Y	-0.33131	0.580989	114	15	0.56967	0.783612
k__Bacteria.p__Actinobacteria.c__Actinobacteria.o__Micrococcales.f__Micrococcaceae.g__Rothia.s__Rothia_mucilaginosa.t__SGB16986	RecentAbx_binary	Y	0.225595	0.396126	114	19	0.570247	0.783909
k__Bacteria.p__Proteobacteria.c__Gammaproteobacteria	Trikafta	Y	0.50467	0.901025	114	95	0.576641	0.784754
k__Bacteria.p__Firmicutes.c__Bacilli.o__Lactobacillales.f__Streptococcaceae.g__Streptococcus.s__Streptococcus_thermophilus	Age	Age	0.270587	0.475626	114	77	0.572037	0.784754
k__Bacteria.p__Firmicutes.c__Negativicutes.o__Veillonellales.f__Veillonellaceae.g__Megasphaera.s__Megasphaera_micronuciformis	Age	Age	-0.284421	0.502188	114	38	0.573562	0.784754
k__Bacteria.p__Firmicutes.c__Bacilli.o__Lactobacillales.f__Streptococcaceae.g__Streptococcus.s__Streptococcus_thermophilus.t__SGB8002	Age	Age	0.270587	0.475626	114	77	0.572037	0.784754
k__Bacteria.p__Firmicutes.c__Negativicutes.o__Veillonellales.f__Veillonellaceae.g__Megasphaera.s__Megasphaera_micronuciformis.t__SGB5868	Age	Age	-0.284421	0.502188	114	38	0.573562	0.784754
k__Bacteria.p__Firmicutes.c__Clostridia.o__Clostridiales.f__Lachnospiraceae.g__Blautia.s__Blautia_hansenii.t__SGB4794_group	Trikafta	Y	0.577752	1.03229	114	50	0.576911	0.784754
k__Bacteria.p__Firmicutes.c__Clostridia.o__Clostridiales.f__Clostridiales_unclassified.g__Evtepia	RecentAbx_binary	Y	-0.540891	0.966696	114	39	0.577004	0.784754
k__Bacteria.p__Firmicutes.c__Clostridia.o__Clostridiales.f__Clostridiales_unclassified.g__Evtepia.s__Evtepia_gabavorous	RecentAbx_binary	Y	-0.540891	0.966696	114	39	0.577004	0.784754
k__Bacteria.p__Firmicutes.c__Clostridia.o__Clostridiales.f__Clostridiales_unclassified.g__Evtepia.s__Evtepia_gabavorous.t__SGB15120	RecentAbx_binary	Y	-0.540891	0.966696	114	39	0.577004	0.784754
k__Bacteria.p__Firmicutes.c__Clostridia.o__Clostridiales.f__Lachnospiraceae.g__Sellimonas	RecentAbx_binary	Y	-0.436617	0.775958	114	49	0.574876	0.784754
k__Bacteria.p__Firmicutes.c__Clostridia.o__Clostridiales.f__Lachnospiraceae.g__Sellimonas.s__Sellimonas_intestinalis	RecentAbx_binary	Y	-0.436617	0.775958	114	49	0.574876	0.784754
k__Bacteria.p__Firmicutes.c__Clostridia.o__Clostridiales.f__Lachnospiraceae.g__Sellimonas.s__Sellimonas_intestinalis.t__SGB4617	RecentAbx_binary	Y	-0.436617	0.775958	114	49	0.574876	0.784754
k__Bacteria.p__Firmicutes.c__Clostridia.o__Clostridia_unclassified.f__Clostridia_unclassified.g__Clostridia_unclassified.s__Clostridia_bacterium.t__SGB14854	Trikafta	Y	0.250685	0.446501	114	13	0.575703	0.784754
k__Bacteria.p__Actinobacteria.c__Coriobacteriia.o__Eggerthellales.f__Eggerthellaceae.g__Gordonibacter.s__Gordonibacter_urolithinfaciens	Trikafta	Y	0.18161	0.322718	114	22	0.574807	0.784754
k__Bacteria.p__Actinobacteria.c__Coriobacteriia.o__Eggerthellales.f__Eggerthellaceae.g__Gordonibacter.s__Gordonibacter_urolithinfaciens.t__SGB14808	Trikafta	Y	0.18161	0.322718	114	22	0.574807	0.784754
k__Bacteria.p__Firmicutes.c__Clostridia.o__Clostridiales.f__Eubacteriaceae.g__Eubacterium.s__Eubacterium_sp_AM28_29	Trikafta	Y	-0.111797	0.198059	114	12	0.573623	0.784754
k__Bacteria.p__Firmicutes.c__Clostridia.o__Clostridiales.f__Eubacteriaceae.g__Eubacterium.s__Eubacterium_sp_AM28_29.t__SGB6796_group	Trikafta	Y	-0.111797	0.198059	114	12	0.573623	0.784754
k__Bacteria.p__Bacteroidetes.c__Bacteroidia.o__Bacteroidales.f__Rikenellaceae	Trikafta	Y	0.604465	1.08458	114	49	0.578486	0.785785
k__Bacteria.p__Bacteroidetes.c__Bacteroidia.o__Bacteroidales.f__Rikenellaceae.g__Alistipes	Trikafta	Y	0.604465	1.08458	114	49	0.578486	0.785785
k__Bacteria.p__Firmicutes.c__Clostridia.o__Clostridiales.f__Lachnospiraceae.g__GGB3433	RecentAbx_binary	Y	-0.283119	0.510762	114	31	0.580513	0.787063
k__Bacteria.p__Firmicutes.c__Clostridia.o__Clostridiales.f__Lachnospiraceae.g__GGB3433.s__GGB3433_SGB4573	RecentAbx_binary	Y	-0.283119	0.510762	114	31	0.580513	0.787063
k__Bacteria.p__Firmicutes.c__Clostridia.o__Clostridiales.f__Lachnospiraceae.g__GGB3433.s__GGB3433_SGB4573.t__SGB4573_group	RecentAbx_binary	Y	-0.283119	0.510762	114	31	0.580513	0.787063
k__Bacteria.p__Firmicutes.c__Clostridia.o__Clostridiales.f__Lachnospiraceae.g__Lachnoclostridium.s__Clostridium_scindens	RecentAbx_binary	Y	-0.567051	1.03569	114	61	0.585173	0.79042
k__Bacteria.p__Firmicutes.c__Clostridia.o__Clostridiales.f__Lachnospiraceae.g__Lachnoclostridium.s__Clostridium_scindens.t__SGB4630_group	RecentAbx_binary	Y	-0.567051	1.03569	114	61	0.585173	0.79042
k__Bacteria.p__Bacteroidetes.c__Bacteroidia.o__Bacteroidales.f__Bacteroidaceae.g__Bacteroides.s__Bacteroides_faecis	Trikafta	Y	-0.284142	0.518242	114	20	0.584645	0.79042
k__Bacteria.p__Bacteroidetes.c__Bacteroidia.o__Bacteroidales.f__Bacteroidaceae.g__Bacteroides.s__Bacteroides_faecis.t__SGB1860	Trikafta	Y	-0.284142	0.518242	114	20	0.584645	0.79042
k__Bacteria.p__Firmicutes.c__Clostridia.o__Clostridiales.f__Clostridiales_unclassified.g__Clostridiales_unclassified.s__Clostridiales_bacterium_Choco116	Age	Age	0.23371	0.42561	114	22	0.584962	0.79042
k__Bacteria.p__Firmicutes.c__Clostridia.o__Clostridiales.f__Clostridiales_unclassified.g__Clostridiales_unclassified.s__Clostridiales_bacterium_Choco116.t__SGB15149	Age	Age	0.23371	0.42561	114	22	0.584962	0.79042
k__Bacteria.p__Firmicutes.c__Clostridia.o__Clostridiales.f__Clostridiaceae.g__Butyricicoccus.s__Butyricicoccus_sp_AM29_23AC	Trikafta	Y	0.210292	0.384799	114	12	0.585924	0.790451
k__Bacteria.p__Firmicutes.c__Clostridia.o__Clostridiales.f__Clostridiaceae.g__Butyricicoccus.s__Butyricicoccus_sp_AM29_23AC.t__SGB14991	Trikafta	Y	0.210292	0.384799	114	12	0.585924	0.790451
k__Bacteria.p__Bacteroidetes.c__Bacteroidia.o__Bacteroidales.f__Prevotellaceae.g__Prevotella.s__Prevotella_copri_clade_A	RecentAbx_binary	Y	-0.453008	0.83228	114	32	0.587509	0.791405
k__Bacteria.p__Bacteroidetes.c__Bacteroidia.o__Bacteroidales.f__Prevotellaceae.g__Prevotella.s__Prevotella_copri_clade_A.t__SGB1626	RecentAbx_binary	Y	-0.453008	0.83228	114	32	0.587509	0.791405
k__Bacteria.p__Actinobacteria.c__Coriobacteriia.o__Eggerthellales.f__Eggerthellaceae.g__Slackia	Age	Age	-0.0728457	0.133799	114	12	0.587724	0.791405
k__Bacteria.p__Firmicutes.c__Clostridia.o__Clostridiales.f__Clostridiaceae.g__Clostridium.s__Clostridium_sp_AF36_4	RecentAbx_binary	Y	-0.146807	0.271523	114	13	0.589839	0.79327
k__Bacteria.p__Firmicutes.c__Clostridia.o__Clostridiales.f__Clostridiaceae.g__Clostridium.s__Clostridium_sp_AF36_4.t__SGB4644	RecentAbx_binary	Y	-0.146807	0.271523	114	13	0.589839	0.79327
k__Bacteria.p__Firmicutes.c__Erysipelotrichia.o__Erysipelotrichales.f__Erysipelotrichaceae.g__Erysipelatoclostridium	Age	Age	-0.28573	0.533823	114	87	0.594679	0.79582
k__Bacteria.p__Actinobacteria.c__Coriobacteriia.o__Eggerthellales.f__Eggerthellaceae.g__Eggerthella	Trikafta	Y	0.390755	0.732216	114	97	0.594723	0.79582
k__Bacteria.p__Actinobacteria.c__Coriobacteriia.o__Eggerthellales.f__Eggerthellaceae.g__Eggerthella.s__Eggerthella_lenta	Trikafta	Y	0.390755	0.732216	114	97	0.594723	0.79582
k__Bacteria.p__Bacteroidetes.c__Bacteroidia.o__Bacteroidales.f__Rikenellaceae.g__Alistipes.s__Alistipes_shahii	RecentAbx_binary	Y	0.265718	0.49898	114	22	0.59561	0.79582
k__Bacteria.p__Firmicutes.c__Erysipelotrichia.o__Erysipelotrichales.f__Erysipelotrichaceae.g__Erysipelatoclostridium.s__Erysipelatoclostridium_ramosum	Trikafta	Y	0.448056	0.841953	114	56	0.595756	0.79582
k__Bacteria.p__Actinobacteria.c__Coriobacteriia.o__Eggerthellales.f__Eggerthellaceae.g__Eggerthella.s__Eggerthella_lenta.t__SGB14809	Trikafta	Y	0.390755	0.732216	114	97	0.594723	0.79582
k__Bacteria.p__Bacteroidetes.c__Bacteroidia.o__Bacteroidales.f__Rikenellaceae.g__Alistipes.s__Alistipes_shahii.t__SGB2295	RecentAbx_binary	Y	0.265718	0.49898	114	22	0.59561	0.79582
k__Bacteria.p__Firmicutes.c__Erysipelotrichia.o__Erysipelotrichales.f__Erysipelotrichaceae.g__Erysipelatoclostridium.s__Erysipelatoclostridium_ramosum.t__SGB6744	Trikafta	Y	0.448056	0.841953	114	56	0.595756	0.79582
k__Bacteria.p__Firmicutes.c__Clostridia.o__Clostridiales.f__Ruminococcaceae.g__GGB9615.s__GGB9615_SGB15053	Trikafta	Y	-0.297052	0.556302	114	15	0.594514	0.79582
k__Bacteria.p__Firmicutes.c__Clostridia.o__Clostridiales.f__Ruminococcaceae.g__GGB9615.s__GGB9615_SGB15053.t__SGB15053_group	Trikafta	Y	-0.297052	0.556302	114	15	0.594514	0.79582
k__Bacteria.p__Firmicutes.c__Clostridia.o__Clostridiales.f__Ruminococcaceae.g__Ruminococcaceae_unclassified.s__Ruminococcaceae_bacterium.t__SGB53821	Trikafta	Y	0.277819	0.522098	114	15	0.595766	0.79582
k__Bacteria.p__Firmicutes.c__Clostridia.o__Clostridiales.f__Clostridiaceae.g__Clostridium.s__Clostridium_sp_AF27_2AA	Age	Age	-0.143717	0.270915	114	12	0.597994	0.797815
k__Bacteria.p__Firmicutes.c__Clostridia.o__Clostridiales.f__Clostridiaceae.g__Clostridium.s__Clostridium_sp_AF27_2AA.t__SGB4712	Age	Age	-0.143717	0.270915	114	12	0.597994	0.797815
k__Bacteria.p__Firmicutes.c__Negativicutes.o__Veillonellales	Age	Age	-0.21509	0.408661	114	106	0.6008	0.79868
k__Bacteria.p__Firmicutes.c__Negativicutes.o__Veillonellales.f__Veillonellaceae	Age	Age	-0.21509	0.408661	114	106	0.6008	0.79868
k__Bacteria.p__Firmicutes.c__Negativicutes.o__Veillonellales.f__Veillonellaceae.g__Dialister	Trikafta	Y	0.536222	1.02211	114	59	0.60097	0.79868
k__Bacteria.p__Firmicutes.c__Negativicutes.o__Acidaminococcales	Trikafta	Y	0.443935	0.847713	114	41	0.601584	0.79868
k__Bacteria.p__Firmicutes.c__Negativicutes.o__Acidaminococcales.f__Acidaminococcaceae	Trikafta	Y	0.443935	0.847713	114	41	0.601584	0.79868
k__Bacteria.p__Actinobacteria.c__Actinobacteria.o__Micrococcales.f__Micrococcaceae.g__Rothia.s__Rothia_mucilaginosa.t__SGB16971	Age	Age	-0.186526	0.353658	114	31	0.600206	0.79868
k__Bacteria.p__Firmicutes.c__Clostridia.o__Clostridiales.f__Clostridiaceae.g__Clostridium.s__Clostridium_sp_AF36_4	Trikafta	Y	0.142942	0.271871	114	13	0.600168	0.79868
k__Bacteria.p__Firmicutes.c__Clostridia.o__Clostridiales.f__Clostridiaceae.g__Clostridium.s__Clostridium_sp_AF36_4.t__SGB4644	Trikafta	Y	0.142942	0.271871	114	13	0.600168	0.79868
k__Bacteria.p__Firmicutes.c__Negativicutes.o__Veillonellales.f__Veillonellaceae.g__Dialister.s__Dialister_invisus	Age	Age	-0.335622	0.643363	114	56	0.603935	0.799846
k__Bacteria.p__Firmicutes.c__Negativicutes.o__Veillonellales.f__Veillonellaceae.g__Dialister.s__Dialister_invisus.t__SGB5825_group	Age	Age	-0.335622	0.643363	114	56	0.603935	0.799846
k__Bacteria.p__Actinobacteria.c__Coriobacteriia.o__Coriobacteriales.f__Coriobacteriaceae.g__Collinsella.s__Collinsella_sp_AF08_23	RecentAbx_binary	Y	0.243406	0.467619	114	16	0.603934	0.799846
k__Bacteria.p__Actinobacteria.c__Coriobacteriia.o__Coriobacteriales.f__Coriobacteriaceae.g__Collinsella.s__Collinsella_sp_AF08_23.t__SGB14739	RecentAbx_binary	Y	0.243406	0.467619	114	16	0.603934	0.799846
k__Bacteria.p__Firmicutes.c__Bacilli.o__Lactobacillales.f__Streptococcaceae.g__Lactococcus.s__Lactococcus_lactis.t__SGB7985	Age	Age	0.165938	0.320974	114	33	0.607459	0.804022
k__Bacteria.p__Bacteroidetes.c__Bacteroidia.o__Bacteroidales.f__Rikenellaceae.g__Alistipes.s__Alistipes_onderdonkii	Age	Age	-0.250543	0.487045	114	35	0.608891	0.804937
k__Bacteria.p__Bacteroidetes.c__Bacteroidia.o__Bacteroidales.f__Rikenellaceae.g__Alistipes.s__Alistipes_onderdonkii.t__SGB2303	Age	Age	-0.250543	0.487045	114	35	0.608891	0.804937
k__Bacteria.p__Firmicutes.c__Clostridia.o__Clostridiales.f__Lachnospiraceae.g__Dorea.s__Dorea_phocaeensis	Age	Age	0.114184	0.223102	114	12	0.610867	0.806567
k__Bacteria.p__Firmicutes.c__Clostridia.o__Clostridiales.f__Lachnospiraceae.g__Dorea.s__Dorea_phocaeensis.t__SGB4572	Age	Age	0.114184	0.223102	114	12	0.610867	0.806567
k__Bacteria.p__Fusobacteria.c__Fusobacteriia.o__Fusobacteriales.f__Fusobacteriaceae.g__Fusobacterium	Trikafta	Y	0.184286	0.368488	114	13	0.618069	0.81558
k__Bacteria.p__Firmicutes.c__Clostridia.o__Clostridiales.f__Lachnospiraceae.g__Dorea.s__Dorea_longicatena.t__SGB4581	RecentAbx_binary	Y	-0.446454	0.894694	114	67	0.618796	0.816044
k__Bacteria.p__Firmicutes.c__Clostridia.o__Clostridiales.f__Clostridiaceae.g__Clostridium.s__Clostridium_sp_AF20_17LB	Age	Age	0.131815	0.265944	114	20	0.621939	0.819194
k__Bacteria.p__Firmicutes.c__Clostridia.o__Clostridiales.f__Clostridiaceae.g__Clostridium.s__Clostridium_sp_AF20_17LB.t__SGB4714	Age	Age	0.131815	0.265944	114	20	0.621939	0.819194
k__Bacteria.p__Firmicutes.c__Clostridia.o__Clostridiales.f__Lachnospiraceae.g__Lachnoclostridium.s__Lachnoclostridium_edouardi	RecentAbx_binary	Y	0.204804	0.416376	114	19	0.623835	0.820697
k__Bacteria.p__Firmicutes.c__Clostridia.o__Clostridiales.f__Lachnospiraceae.g__Lachnoclostridium.s__Lachnoclostridium_edouardi.t__SGB29433	RecentAbx_binary	Y	0.204804	0.416376	114	19	0.623835	0.820697
k__Bacteria.p__Firmicutes.c__Clostridia.o__Clostridiales.f__Eubacteriaceae.g__Eubacteriaceae_unclassified	Trikafta	Y	0.226834	0.461803	114	20	0.624331	0.820851
k__Bacteria.p__Actinobacteria.c__Actinobacteria.o__Micrococcales.f__Micrococcaceae.g__Rothia.s__Rothia_mucilaginosa.t__SGB16971	Trikafta	Y	-0.320366	0.658464	114	31	0.627649	0.82322
k__Bacteria.p__Firmicutes.c__Clostridia.o__Clostridiales.f__Clostridiales_Family_XIII_Incertae_Sedis.g__Mogibacterium	Trikafta	Y	0.2287	0.469688	114	15	0.627348	0.82322
k__Bacteria.p__Firmicutes.c__Clostridia.o__Clostridiales.f__Clostridiales_Family_XIII_Incertae_Sedis.g__Mogibacterium.s__Mogibacterium_diversum	Trikafta	Y	0.2287	0.469688	114	15	0.627348	0.82322
k__Bacteria.p__Firmicutes.c__Clostridia.o__Clostridiales.f__Clostridiales_Family_XIII_Incertae_Sedis.g__Mogibacterium.s__Mogibacterium_diversum.t__SGB3922	Trikafta	Y	0.2287	0.469688	114	15	0.627348	0.82322
k__Bacteria.p__Firmicutes.c__Clostridia.o__Clostridiales.f__Clostridiaceae.g__Clostridium.s__Clostridium_paraputrificum	RecentAbx_binary	Y	0.117195	0.241746	114	13	0.628791	0.823724
k__Bacteria.p__Firmicutes.c__Clostridia.o__Clostridiales.f__Clostridiaceae.g__Clostridium.s__Clostridium_paraputrificum.t__SGB6187	RecentAbx_binary	Y	0.117195	0.241746	114	13	0.628791	0.823724
k__Bacteria.p__Firmicutes.c__Clostridia.o__Clostridiales.f__Lachnospiraceae.g__GGB3424	Age	Age	-0.113775	0.23618	114	17	0.631777	0.82614
k__Bacteria.p__Firmicutes.c__Clostridia.o__Clostridiales.f__Lachnospiraceae.g__GGB3424.s__GGB3424_SGB4551	Age	Age	-0.113775	0.23618	114	17	0.631777	0.82614
k__Bacteria.p__Firmicutes.c__Clostridia.o__Clostridiales.f__Lachnospiraceae.g__GGB3424.s__GGB3424_SGB4551.t__SGB4551	Age	Age	-0.113775	0.23618	114	17	0.631777	0.82614
k__Bacteria.p__Firmicutes.c__Clostridia.o__Clostridiales.f__Lachnospiraceae.g__Blautia.s__Blautia_caecimuris	RecentAbx_binary	Y	0.42208	0.893687	114	75	0.637748	0.830265
k__Bacteria.p__Firmicutes.c__Clostridia.o__Clostridiales.f__Lachnospiraceae.g__Blautia.s__Blautia_caecimuris.t__SGB4862	RecentAbx_binary	Y	0.42208	0.893687	114	75	0.637748	0.830265
k__Bacteria.p__Firmicutes.c__Bacilli.o__Lactobacillales.f__Streptococcaceae.g__Lactococcus.s__Lactococcus_lactis.t__SGB7985	RecentAbx_binary	Y	0.275531	0.584709	114	33	0.638428	0.830265
k__Bacteria.p__Firmicutes.c__Tissierellia.o__Tissierellales.f__Peptoniphilaceae.g__Peptoniphilus	Trikafta	Y	-0.181868	0.384685	114	13	0.637314	0.830265
k__Bacteria.p__Firmicutes.c__CFGB3053.o__OFGB3053.f__FGB3053.g__GGB9581.s__GGB9581_SGB79823	Trikafta	Y	-0.218293	0.460055	114	19	0.636129	0.830265
k__Bacteria.p__Firmicutes.c__CFGB3053.o__OFGB3053.f__FGB3053.g__GGB9581.s__GGB9581_SGB79823.t__SGB79823	Trikafta	Y	-0.218293	0.460055	114	19	0.636129	0.830265
k__Bacteria.p__Proteobacteria.c__Gammaproteobacteria.o__Pasteurellales.f__Pasteurellaceae.g__Haemophilus	Trikafta	Y	-0.371828	0.785726	114	41	0.636988	0.830265
k__Bacteria.p__Firmicutes.c__Negativicutes.o__Veillonellales.f__Veillonellaceae.g__Megasphaera.s__Megasphaera_massiliensis	RecentAbx_binary	Y	0.27807	0.589829	114	14	0.638394	0.830265
k__Bacteria.p__Firmicutes.c__Negativicutes.o__Veillonellales.f__Veillonellaceae.g__Megasphaera.s__Megasphaera_massiliensis.t__SGB5857_group	RecentAbx_binary	Y	0.27807	0.589829	114	14	0.638394	0.830265
k__Bacteria.p__Firmicutes.c__Erysipelotrichia.o__Erysipelotrichales.f__Erysipelotrichaceae.g__Amedibacillus	Age	Age	0.0912228	0.193581	114	12	0.639518	0.830265
k__Bacteria.p__Firmicutes.c__Erysipelotrichia.o__Erysipelotrichales.f__Erysipelotrichaceae.g__Amedibacillus.s__Amedibacillus_dolichus	Age	Age	0.0912228	0.193581	114	12	0.639518	0.830265
k__Bacteria.p__Firmicutes.c__Erysipelotrichia.o__Erysipelotrichales.f__Erysipelotrichaceae.g__Amedibacillus.s__Amedibacillus_dolichus.t__SGB4035	Age	Age	0.0912228	0.193581	114	12	0.639518	0.830265
k__Bacteria.p__Actinobacteria.c__Coriobacteriia.o__Coriobacteriales.f__Coriobacteriaceae.g__Collinsella.s__Collinsella_tanakaei	Age	Age	0.147635	0.314997	114	18	0.641239	0.831506
k__Bacteria.p__Actinobacteria.c__Coriobacteriia.o__Coriobacteriales.f__Coriobacteriaceae.g__Collinsella.s__Collinsella_tanakaei.t__SGB14737	Age	Age	0.147635	0.314997	114	18	0.641239	0.831506
k__Bacteria.p__Proteobacteria.c__Gammaproteobacteria.o__Pasteurellales	Trikafta	Y	-0.366664	0.786725	114	41	0.642091	0.831617
k__Bacteria.p__Proteobacteria.c__Gammaproteobacteria.o__Pasteurellales.f__Pasteurellaceae	Trikafta	Y	-0.366664	0.786725	114	41	0.642091	0.831617
k__Bacteria.p__Verrucomicrobia.c__Verrucomicrobiae.o__Verrucomicrobiales.f__Akkermansiaceae.g__Akkermansia.s__Akkermansia_muciniphila.t__SGB9226	Age	Age	-0.18204	0.390502	114	21	0.643	0.831802
k__Bacteria.p__Firmicutes.c__Clostridia.o__Clostridiales.f__Lachnospiraceae.g__Blautia.s__Blautia_producta.t__SGB4791	RecentAbx_binary	Y	0.204991	0.440513	114	22	0.642647	0.831802
k__Bacteria.p__Firmicutes.c__Clostridia.o__Clostridiales.f__Clostridiaceae.g__Hungatella.s__Hungatella_hathewayi.t__SGB4742	Trikafta	Y	0.356514	0.771301	114	54	0.644906	0.83278
k__Bacteria.p__Firmicutes.c__Clostridia.o__Clostridiales.f__Clostridiaceae.g__Clostridium.s__Clostridium_sp_AF36_4	Age	Age	-0.0800184	0.172664	114	13	0.644769	0.83278
k__Bacteria.p__Firmicutes.c__Clostridia.o__Clostridiales.f__Clostridiaceae.g__Clostridium.s__Clostridium_sp_AF36_4.t__SGB4644	Age	Age	-0.0800184	0.172664	114	13	0.644769	0.83278
k__Bacteria.p__Bacteroidetes.c__Bacteroidia.o__Bacteroidales.f__Bacteroidaceae.g__Bacteroides.s__Bacteroides_finegoldii	RecentAbx_binary	Y	-0.206024	0.452305	114	13	0.6498	0.836117
k__Bacteria.p__Bacteroidetes.c__Bacteroidia.o__Bacteroidales.f__Bacteroidaceae.g__Bacteroides.s__Bacteroides_finegoldii.t__SGB1862	RecentAbx_binary	Y	-0.206024	0.452305	114	13	0.6498	0.836117
k__Bacteria.p__Firmicutes.c__Clostridia.o__Clostridiales.f__Clostridiaceae.g__Clostridium.s__Clostridium_paraputrificum	Age	Age	-0.0568649	0.12465	114	13	0.649148	0.836117
k__Bacteria.p__Firmicutes.c__Clostridia.o__Clostridiales.f__Clostridiaceae.g__Clostridium.s__Clostridium_paraputrificum.t__SGB6187	Age	Age	-0.0568649	0.12465	114	13	0.649148	0.836117
k__Bacteria.p__Firmicutes.c__Clostridia.o__Clostridiales.f__Ruminococcaceae.g__Faecalibacterium.s__Faecalibacterium_SGB15346	RecentAbx_binary	Y	-0.175493	0.383797	114	18	0.648394	0.836117
k__Bacteria.p__Firmicutes.c__Clostridia.o__Clostridiales.f__Ruminococcaceae.g__Faecalibacterium.s__Faecalibacterium_SGB15346.t__SGB15346	RecentAbx_binary	Y	-0.175493	0.383797	114	18	0.648394	0.836117
k__Bacteria.p__Firmicutes.c__Erysipelotrichia.o__Erysipelotrichales.f__Erysipelotrichaceae.g__Erysipelatoclostridium.s__Clostridium_innocuum	Trikafta	Y	-0.381312	0.843592	114	81	0.652196	0.838207
k__Bacteria.p__Firmicutes.c__Erysipelotrichia.o__Erysipelotrichales.f__Erysipelotrichaceae.g__Erysipelatoclostridium.s__Clostridium_innocuum.t__SGB4037_group	Trikafta	Y	-0.381312	0.843592	114	81	0.652196	0.838207
k__Bacteria.p__Firmicutes.c__Clostridia.o__Clostridiales.f__Ruminococcaceae.g__Faecalibacterium.s__Faecalibacterium_prausnitzii	Trikafta	Y	-0.391591	0.867703	114	79	0.652737	0.838407
k__Bacteria.p__Firmicutes.c__Negativicutes	Age	Age	-0.140981	0.312309	114	109	0.653647	0.838576
k__Bacteria.p__Proteobacteria.c__Gammaproteobacteria.o__Pasteurellales.f__Pasteurellaceae.g__Haemophilus.s__Haemophilus_parainfluenzae	Trikafta	Y	-0.350413	0.779735	114	41	0.654028	0.838576
k__Bacteria.p__Proteobacteria.c__Gammaproteobacteria.o__Pasteurellales.f__Pasteurellaceae.g__Haemophilus.s__Haemophilus_parainfluenzae.t__SGB9712_group	Trikafta	Y	-0.350413	0.779735	114	41	0.654028	0.838576
k__Bacteria.p__Firmicutes.c__Bacilli.o__Lactobacillales.f__Streptococcaceae.g__Lactococcus	Trikafta	Y	-0.273272	0.610759	114	37	0.655522	0.839996
k__Bacteria.p__Bacteroidetes.c__Bacteroidia.o__Bacteroidales.f__Bacteroidaceae.g__Bacteroides.s__Bacteroides_ovatus	Trikafta	Y	0.359006	0.80906	114	55	0.658161	0.841051
k__Bacteria.p__Bacteroidetes.c__Bacteroidia.o__Bacteroidales.f__Bacteroidaceae.g__Bacteroides.s__Bacteroides_ovatus.t__SGB1871	Trikafta	Y	0.359006	0.80906	114	55	0.658161	0.841051
k__Bacteria.p__Firmicutes.c__Clostridia.o__Clostridiales.f__Lachnospiraceae.g__Enterocloster.s__Enterocloster_asparagiformis	RecentAbx_binary	Y	0.292103	0.658074	114	31	0.658014	0.841051
k__Bacteria.p__Firmicutes.c__Clostridia.o__Clostridiales.f__Lachnospiraceae.g__Enterocloster.s__Enterocloster_asparagiformis.t__SGB4724	RecentAbx_binary	Y	0.292103	0.658074	114	31	0.658014	0.841051
k__Bacteria.p__Firmicutes.c__Clostridia.o__Clostridiales.f__Lachnospiraceae.g__Eisenbergiella.s__Eisenbergiella_massiliensis	RecentAbx_binary	Y	0.204803	0.462737	114	18	0.659056	0.841051
k__Bacteria.p__Firmicutes.c__Clostridia.o__Clostridiales.f__Lachnospiraceae.g__Eisenbergiella.s__Eisenbergiella_massiliensis.t__SGB4987	RecentAbx_binary	Y	0.204803	0.462737	114	18	0.659056	0.841051
k__Bacteria.p__Firmicutes.c__Clostridia.o__Clostridiales.f__Ruminococcaceae.g__GGB9615	Trikafta	Y	-0.275019	0.621403	114	17	0.659005	0.841051
k__Bacteria.p__Firmicutes.c__Clostridia.o__Clostridiales.f__Lachnospiraceae.g__Enterocloster	RecentAbx_binary	Y	0.283257	0.642603	114	103	0.660228	0.841392
k__Bacteria.p__Firmicutes.c__Clostridia.o__Clostridiales.f__Lachnospiraceae.g__Faecalimonas	Age	Age	0.209102	0.475673	114	62	0.662011	0.841392
k__Bacteria.p__Firmicutes.c__Clostridia.o__Clostridiales.f__Lachnospiraceae.g__Faecalimonas.s__Faecalimonas_umbilicata	Age	Age	0.209102	0.475673	114	62	0.662011	0.841392
k__Bacteria.p__Firmicutes.c__Clostridia.o__Clostridiales.f__Lachnospiraceae.g__Faecalimonas.s__Faecalimonas_umbilicata.t__SGB4583	Age	Age	0.209102	0.475673	114	62	0.662011	0.841392
k__Bacteria.p__Firmicutes.c__Bacilli.o__Lactobacillales.f__Streptococcaceae.g__Lactococcus.s__Lactococcus_lactis	Trikafta	Y	-0.26828	0.610347	114	37	0.661199	0.841392
k__Bacteria.p__Firmicutes.c__Clostridia.o__Clostridiales.f__Lachnospiraceae.g__Blautia.s__Blautia_hansenii.t__SGB4798	Trikafta	Y	-0.402336	0.914229	114	47	0.660799	0.841392
k__Bacteria.p__Firmicutes.c__Bacilli.o__Lactobacillales.f__Streptococcaceae.g__Streptococcus.s__Streptococcus_mutans	Trikafta	Y	-0.176854	0.404917	114	12	0.663196	0.841392
k__Bacteria.p__Firmicutes.c__Bacilli.o__Lactobacillales.f__Streptococcaceae.g__Streptococcus.s__Streptococcus_mutans.t__SGB8000	Trikafta	Y	-0.176854	0.404917	114	12	0.663196	0.841392
k__Bacteria.p__Actinobacteria.c__Actinobacteria.o__Actinomycetales.f__Actinomycetaceae.g__Actinomyces.s__Actinomyces_sp_S6_Spd3	Trikafta	Y	0.120634	0.275567	114	12	0.662445	0.841392
k__Bacteria.p__Actinobacteria.c__Actinobacteria.o__Actinomycetales.f__Actinomycetaceae.g__Actinomyces.s__Actinomyces_sp_S6_Spd3.t__SGB17132_group	Trikafta	Y	0.120634	0.275567	114	12	0.662445	0.841392
k__Bacteria.p__Firmicutes.c__Clostridia.o__Clostridiales.f__Lachnospiraceae.g__Lachnospiraceae_unclassified.s__Lachnospiraceae_bacterium.t__SGB4964	Trikafta	Y	-0.36991	0.853635	114	43	0.665688	0.844059
k__Bacteria.p__Firmicutes.c__Bacilli.o__Lactobacillales.f__Streptococcaceae.g__Streptococcus.s__Streptococcus_thermophilus	RecentAbx_binary	Y	-0.341509	0.792551	114	77	0.667388	0.844243
k__Bacteria.p__Firmicutes.c__Bacilli.o__Lactobacillales.f__Streptococcaceae.g__Streptococcus.s__Streptococcus_thermophilus.t__SGB8002	RecentAbx_binary	Y	-0.341509	0.792551	114	77	0.667388	0.844243
k__Bacteria.p__Bacteroidetes.c__Bacteroidia.o__Bacteroidales.f__Rikenellaceae.g__Alistipes.s__Alistipes_onderdonkii	Trikafta	Y	0.30813	0.713285	114	35	0.666641	0.844243
k__Bacteria.p__Bacteroidetes.c__Bacteroidia.o__Bacteroidales.f__Rikenellaceae.g__Alistipes.s__Alistipes_onderdonkii.t__SGB2303	Trikafta	Y	0.30813	0.713285	114	35	0.666641	0.844243
k__Bacteria.p__Firmicutes.c__Clostridia.o__Clostridiales.f__Ruminococcaceae.g__Faecalibacterium.s__Faecalibacterium_prausnitzii.t__SGB15318_group	Trikafta	Y	0.346125	0.80679	114	50	0.668813	0.84537
k__Bacteria.p__Firmicutes.c__Clostridia.o__Clostridiales.f__Ruminococcaceae.g__Ruminococcaceae_unclassified.s__Clostridium_methylpentosum	Trikafta	Y	-0.22135	0.516943	114	13	0.669446	0.84537
k__Bacteria.p__Firmicutes.c__Clostridia.o__Clostridiales.f__Ruminococcaceae.g__Ruminococcaceae_unclassified.s__Clostridium_methylpentosum.t__SGB14962	Trikafta	Y	-0.22135	0.516943	114	13	0.669446	0.84537
k__Bacteria.p__Firmicutes.c__Clostridia.o__Clostridia_unclassified.f__Clostridia_unclassified.g__Clostridia_unclassified.s__Clostridia_bacterium.t__SGB14854	Age	Age	0.124668	0.29519	114	13	0.674358	0.851078
k__Bacteria.p__Firmicutes.c__Clostridia.o__Clostridiales.f__Ruminococcaceae.g__Ruminococcus.s__Ruminococcus_bicirculans	RecentAbx_binary	Y	-0.310405	0.739556	114	17	0.675511	0.851544
k__Bacteria.p__Firmicutes.c__Clostridia.o__Clostridiales.f__Ruminococcaceae.g__Ruminococcus.s__Ruminococcus_bicirculans.t__SGB4262	RecentAbx_binary	Y	-0.310405	0.739556	114	17	0.675511	0.851544
k__Bacteria.p__Firmicutes.c__Negativicutes.o__Veillonellales.f__Veillonellaceae.g__Veillonella.s__Veillonella_atypica	Age	Age	0.244728	0.584516	114	67	0.677134	0.8526
k__Bacteria.p__Firmicutes.c__Negativicutes.o__Veillonellales.f__Veillonellaceae.g__Veillonella.s__Veillonella_atypica.t__SGB6936	Age	Age	0.244728	0.584516	114	67	0.677134	0.8526
k__Bacteria.p__Proteobacteria.c__Gammaproteobacteria.o__Enterobacterales.f__Enterobacteriaceae.g__Escherichia	Trikafta	Y	-0.349088	0.840826	114	87	0.678885	0.853321
k__Bacteria.p__Proteobacteria.c__Gammaproteobacteria.o__Enterobacterales.f__Enterobacteriaceae.g__Escherichia.s__Escherichia_coli	Trikafta	Y	-0.349088	0.840826	114	87	0.678885	0.853321
k__Bacteria.p__Proteobacteria.c__Gammaproteobacteria.o__Enterobacterales.f__Enterobacteriaceae.g__Escherichia.s__Escherichia_coli.t__SGB10068	Trikafta	Y	-0.349088	0.840826	114	87	0.678885	0.853321
k__Bacteria.p__Actinobacteria.c__Actinobacteria.o__Actinomycetales.f__Actinomycetaceae.g__Actinomyces.s__Actinomyces_oris	Age	Age	0.151441	0.364986	114	44	0.679779	0.853456
k__Bacteria.p__Actinobacteria.c__Actinobacteria.o__Actinomycetales.f__Actinomycetaceae.g__Actinomyces.s__Actinomyces_oris.t__SGB15878	Age	Age	0.151441	0.364986	114	44	0.679779	0.853456
k__Bacteria.p__Firmicutes.c__Clostridia.o__Clostridiales.f__Lachnospiraceae.g__Enterocloster.s__Enterocloster_clostridioformis	RecentAbx_binary	Y	-0.35876	0.882511	114	62	0.68516	0.853735
k__Bacteria.p__Firmicutes.c__Clostridia.o__Clostridiales.f__Lachnospiraceae.g__Lachnoclostridium.s__Clostridium_scindens	Trikafta	Y	-0.425023	1.03496	114	61	0.68217	0.853735
k__Bacteria.p__Firmicutes.c__Clostridia.o__Clostridiales.f__Lachnospiraceae.g__Anaerostipes.s__Anaerostipes_caccae	Trikafta	Y	0.274035	0.680147	114	42	0.687862	0.853735
k__Bacteria.p__Firmicutes.c__Clostridia.o__Clostridiales.f__Lachnospiraceae.g__Enterocloster.s__Enterocloster_clostridioformis.t__SGB4760	RecentAbx_binary	Y	-0.35876	0.882511	114	62	0.68516	0.853735
k__Bacteria.p__Firmicutes.c__Clostridia.o__Clostridiales.f__Lachnospiraceae.g__Lachnoclostridium.s__Clostridium_scindens.t__SGB4630_group	Trikafta	Y	-0.425023	1.03496	114	61	0.68217	0.853735
k__Bacteria.p__Firmicutes.c__Clostridia.o__Clostridiales.f__Lachnospiraceae.g__Anaerostipes.s__Anaerostipes_caccae.t__SGB4529	Trikafta	Y	0.274035	0.680147	114	42	0.687862	0.853735
k__Bacteria.p__Firmicutes.c__Clostridia.o__Clostridiales.f__Ruminococcaceae.g__GGB9512	RecentAbx_binary	Y	0.260707	0.64603	114	17	0.687327	0.853735
k__Bacteria.p__Firmicutes.c__Clostridia.o__Clostridiales.f__Ruminococcaceae.g__GGB9512.s__GGB9512_SGB14909	RecentAbx_binary	Y	0.260707	0.64603	114	17	0.687327	0.853735
k__Bacteria.p__Firmicutes.c__Clostridia.o__Clostridiales.f__Ruminococcaceae.g__GGB9512.s__GGB9512_SGB14909.t__SGB14909	RecentAbx_binary	Y	0.260707	0.64603	114	17	0.687327	0.853735
k__Bacteria.p__Firmicutes.c__Clostridia.o__Clostridiales.f__Lachnospiraceae.g__Lachnospiraceae_unclassified.s__Lachnospiraceae_bacterium_NSJ_29	RecentAbx_binary	Y	0.175422	0.428298	114	23	0.682938	0.853735
k__Bacteria.p__Firmicutes.c__Clostridia.o__Clostridiales.f__Lachnospiraceae.g__Lachnospiraceae_unclassified.s__Lachnospiraceae_bacterium_NSJ_29.t__SGB25431	RecentAbx_binary	Y	0.175422	0.428298	114	23	0.682938	0.853735
k__Bacteria.p__Actinobacteria.c__Actinobacteria.o__Actinomycetales.f__Actinomycetaceae.g__Actinomyces.s__Actinomyces_SGB17154	RecentAbx_binary	Y	-0.134388	0.331706	114	17	0.686224	0.853735
k__Bacteria.p__Actinobacteria.c__Actinobacteria.o__Actinomycetales.f__Actinomycetaceae.g__Actinomyces.s__Actinomyces_SGB17154.t__SGB17154	RecentAbx_binary	Y	-0.134388	0.331706	114	17	0.686224	0.853735
k__Bacteria.p__Firmicutes.c__Clostridia.o__Clostridiales.f__Lachnospiraceae.g__Tyzzerella	RecentAbx_binary	Y	-0.32913	0.812131	114	38	0.686097	0.853735
k__Bacteria.p__Firmicutes.c__Clostridia.o__Clostridiales.f__Lachnospiraceae.g__Tyzzerella.s__Tyzzerella_nexilis	RecentAbx_binary	Y	-0.32913	0.812131	114	38	0.686097	0.853735
k__Bacteria.p__Firmicutes.c__Clostridia.o__Clostridiales.f__Lachnospiraceae.g__Tyzzerella.s__Tyzzerella_nexilis.t__SGB4588_group	RecentAbx_binary	Y	-0.32913	0.812131	114	38	0.686097	0.853735
k__Bacteria.p__Firmicutes.c__Clostridia.o__Clostridiales.f__Ruminococcaceae.g__Anaeromassilibacillus	Age	Age	-0.144303	0.355054	114	21	0.685869	0.853735
k__Bacteria.p__Firmicutes.c__Clostridia.o__Clostridiales.f__Ruminococcaceae.g__Anaeromassilibacillus.s__Anaeromassilibacillus_sp_An250	Age	Age	-0.144303	0.355054	114	21	0.685869	0.853735
k__Bacteria.p__Firmicutes.c__Clostridia.o__Clostridiales.f__Ruminococcaceae.g__Anaeromassilibacillus.s__Anaeromassilibacillus_sp_An250.t__SGB14894	Age	Age	-0.144303	0.355054	114	21	0.685869	0.853735
k__Bacteria.p__Firmicutes.c__Clostridia.o__Clostridiales.f__Christensenellaceae	RecentAbx_binary	Y	-0.140258	0.340313	114	16	0.681113	0.853735
k__Bacteria.p__Firmicutes.c__Clostridia.o__Clostridiales.f__Ruminococcaceae.g__GGB9512	Trikafta	Y	0.260828	0.651913	114	17	0.689911	0.854353
k__Bacteria.p__Firmicutes.c__Clostridia.o__Clostridiales.f__Ruminococcaceae.g__GGB9512.s__GGB9512_SGB14909	Trikafta	Y	0.260828	0.651913	114	17	0.689911	0.854353
k__Bacteria.p__Firmicutes.c__Clostridia.o__Clostridiales.f__Ruminococcaceae.g__GGB9512.s__GGB9512_SGB14909.t__SGB14909	Trikafta	Y	0.260828	0.651913	114	17	0.689911	0.854353
k__Bacteria.p__Actinobacteria.c__Actinobacteria.o__Corynebacteriales.f__Corynebacteriaceae	RecentAbx_binary	Y	-0.277856	0.69556	114	40	0.690326	0.854353
k__Bacteria.p__Actinobacteria.c__Actinobacteria.o__Corynebacteriales.f__Corynebacteriaceae.g__Corynebacterium	RecentAbx_binary	Y	-0.277856	0.69556	114	40	0.690326	0.854353
k__Bacteria.p__Actinobacteria.c__Actinobacteria.o__Micrococcales.f__Micrococcaceae.g__Rothia.s__Rothia_mucilaginosa.t__SGB16971	RecentAbx_binary	Y	0.252376	0.63633	114	31	0.692431	0.856469
k__Bacteria.p__Firmicutes	RecentAbx_binary	Y	-0.0513831	0.130754	114	114	0.695104	0.857439
k__Bacteria.p__Firmicutes.c__Clostridia.o__Clostridiales.f__Peptostreptococcaceae	Age	Age	-0.179109	0.454323	114	87	0.695189	0.857439
k__Bacteria.p__Firmicutes.c__Clostridia.o__Clostridiales.f__Lachnospiraceae.g__Blautia.s__Blautia_hansenii.t__SGB4794_group	RecentAbx_binary	Y	0.406518	1.03012	114	50	0.693892	0.857439
k__Bacteria.p__Firmicutes.c__Clostridia.o__Clostridiales.f__Clostridiaceae.g__Clostridiaceae_unclassified.s__Clostridiaceae_bacterium_OM08_6BH	Age	Age	-0.11796	0.298639	114	23	0.694425	0.857439
k__Bacteria.p__Firmicutes.c__Clostridia.o__Clostridiales.f__Clostridiaceae.g__Clostridiaceae_unclassified.s__Clostridiaceae_bacterium_OM08_6BH.t__SGB4768	Age	Age	-0.11796	0.298639	114	23	0.694425	0.857439
k__Bacteria.p__Bacteroidetes.c__Bacteroidia.o__Bacteroidales.f__Bacteroidaceae.g__Bacteroides.s__Bacteroides_fragilis	Trikafta	Y	-0.396426	1.0173	114	74	0.697573	0.859404
k__Bacteria.p__Bacteroidetes.c__Bacteroidia.o__Bacteroidales.f__Bacteroidaceae.g__Bacteroides.s__Bacteroides_fragilis.t__SGB1855_group	Trikafta	Y	-0.396426	1.0173	114	74	0.697573	0.859404
k__Bacteria.p__Firmicutes.c__Clostridia.o__Clostridiales.f__Ruminococcaceae.g__Ruminococcaceae_unclassified.s__Clostridium_methylpentosum	RecentAbx_binary	Y	0.197427	0.509008	114	13	0.698865	0.86002
k__Bacteria.p__Firmicutes.c__Clostridia.o__Clostridiales.f__Ruminococcaceae.g__Ruminococcaceae_unclassified.s__Clostridium_methylpentosum.t__SGB14962	RecentAbx_binary	Y	0.197427	0.509008	114	13	0.698865	0.86002
k__Bacteria.p__Firmicutes.c__Erysipelotrichia.o__Erysipelotrichales.f__Erysipelotrichaceae.g__Erysipelatoclostridium	Trikafta	Y	-0.308615	0.799098	114	87	0.70014	0.861101
k__Bacteria.p__Firmicutes.c__Clostridia.o__Clostridiales.f__Lachnospiraceae.g__Blautia.s__Blautia_producta.t__SGB4785	Age	Age	0.166904	0.435858	114	40	0.70341	0.864633
k__Bacteria.p__Firmicutes.c__Clostridia.o__Clostridiales.f__Lachnospiraceae.g__Lacrimispora	Trikafta	Y	0.27763	0.730766	114	79	0.704781	0.865828
k__Bacteria.p__Bacteroidetes.c__Bacteroidia.o__Bacteroidales.f__Bacteroidaceae.g__Bacteroides.s__Bacteroides_finegoldii	Trikafta	Y	-0.17373	0.458746	114	13	0.705661	0.86593
k__Bacteria.p__Bacteroidetes.c__Bacteroidia.o__Bacteroidales.f__Bacteroidaceae.g__Bacteroides.s__Bacteroides_finegoldii.t__SGB1862	Trikafta	Y	-0.17373	0.458746	114	13	0.705661	0.86593
k__Bacteria.p__Firmicutes.c__Negativicutes.o__Veillonellales.f__Veillonellaceae.g__Megasphaera	Age	Age	-0.294578	0.779575	114	61	0.706932	0.867
k__Bacteria.p__Firmicutes.c__Clostridia.o__Clostridiales.f__Lachnospiraceae.g__Blautia.s__Blautia_sp_AF19_10LB	Age	Age	0.133946	0.356212	114	12	0.708347	0.867755
k__Bacteria.p__Firmicutes.c__Clostridia.o__Clostridiales.f__Lachnospiraceae.g__Blautia.s__Blautia_sp_AF19_10LB.t__SGB4810	Age	Age	0.133946	0.356212	114	12	0.708347	0.867755
k__Bacteria.p__Firmicutes.c__Bacilli.o__Lactobacillales.f__Streptococcaceae.g__Streptococcus.s__Streptococcus_sp_263_SSPC	RecentAbx_binary	Y	-0.182218	0.490274	114	19	0.710857	0.869015
k__Bacteria.p__Firmicutes.c__Bacilli.o__Lactobacillales.f__Streptococcaceae.g__Streptococcus.s__Streptococcus_sp_263_SSPC.t__SGB8255_group	RecentAbx_binary	Y	-0.182218	0.490274	114	19	0.710857	0.869015
k__Bacteria.p__Actinobacteria.c__Actinobacteria.o__Corynebacteriales.f__Corynebacteriaceae.g__Corynebacterium.s__Corynebacterium_durum	RecentAbx_binary	Y	-0.247728	0.666786	114	37	0.710976	0.869015
k__Bacteria.p__Actinobacteria.c__Actinobacteria.o__Corynebacteriales.f__Corynebacteriaceae.g__Corynebacterium.s__Corynebacterium_durum.t__SGB17008	RecentAbx_binary	Y	-0.247728	0.666786	114	37	0.710976	0.869015
k__Bacteria.p__Bacteroidetes.c__Bacteroidia.o__Bacteroidales.f__Bacteroidaceae.g__Bacteroides.s__Bacteroides_stercoris	RecentAbx_binary	Y	0.385363	1.05492	114	53	0.715649	0.872787
k__Bacteria.p__Bacteroidetes.c__Bacteroidia.o__Bacteroidales.f__Bacteroidaceae.g__Bacteroides.s__Bacteroides_stercoris.t__SGB1830_group	RecentAbx_binary	Y	0.385363	1.05492	114	53	0.715649	0.872787
k__Bacteria.p__Firmicutes.c__Negativicutes.o__Veillonellales.f__Veillonellaceae.g__Veillonella.s__Veillonella_atypica	Trikafta	Y	0.375277	1.02892	114	67	0.716071	0.872787
k__Bacteria.p__Firmicutes.c__Negativicutes.o__Veillonellales.f__Veillonellaceae.g__Veillonella.s__Veillonella_atypica.t__SGB6936	Trikafta	Y	0.375277	1.02892	114	67	0.716071	0.872787
k__Bacteria.p__Verrucomicrobia.c__Verrucomicrobiae.o__Verrucomicrobiales.f__Akkermansiaceae.g__Akkermansia.s__Akkermansia_muciniphila.t__SGB9226	RecentAbx_binary	Y	-0.247361	0.675516	114	21	0.714934	0.872787
k__Bacteria.p__Firmicutes.c__Clostridia.o__Clostridiales.f__Lachnospiraceae.g__Lachnospira.s__Lachnospira_SGB5077	Trikafta	Y	-0.210395	0.591499	114	13	0.722747	0.874057
k__Bacteria.p__Firmicutes.c__Clostridia.o__Clostridiales.f__Lachnospiraceae.g__Lachnospira.s__Lachnospira_SGB5077.t__SGB5077	Trikafta	Y	-0.210395	0.591499	114	13	0.722747	0.874057
k__Bacteria.p__Proteobacteria.c__Gammaproteobacteria.o__Enterobacterales.f__Enterobacteriaceae.g__Klebsiella	Trikafta	Y	0.260915	0.723689	114	27	0.71921	0.874057
k__Bacteria.p__Proteobacteria.c__Betaproteobacteria.o__Burkholderiales.f__Sutterellaceae.g__Parasutterella.s__Parasutterella_excrementihominis	Trikafta	Y	-0.28955	0.810005	114	47	0.721466	0.874057
k__Bacteria.p__Firmicutes.c__Negativicutes.o__Veillonellales.f__Veillonellaceae.g__Veillonella.s__Veillonella_ratti	Trikafta	Y	-0.254059	0.707008	114	28	0.720054	0.874057
k__Bacteria.p__Proteobacteria.c__Betaproteobacteria.o__Burkholderiales.f__Sutterellaceae.g__Parasutterella.s__Parasutterella_excrementihominis.t__SGB9262	Trikafta	Y	-0.28955	0.810005	114	47	0.721466	0.874057
k__Bacteria.p__Firmicutes.c__Negativicutes.o__Veillonellales.f__Veillonellaceae.g__Veillonella.s__Veillonella_ratti.t__SGB6922	Trikafta	Y	-0.254059	0.707008	114	28	0.720054	0.874057
k__Bacteria.p__Actinobacteria.c__Actinobacteria.o__Micrococcales.f__Promicromonosporaceae	RecentAbx_binary	Y	-0.15721	0.440702	114	28	0.721983	0.874057
k__Bacteria.p__Actinobacteria.c__Actinobacteria.o__Micrococcales.f__Promicromonosporaceae.g__Isoptericola	RecentAbx_binary	Y	-0.15721	0.440702	114	28	0.721983	0.874057
k__Bacteria.p__Actinobacteria.c__Actinobacteria.o__Micrococcales.f__Promicromonosporaceae.g__Isoptericola.s__Isoptericola_variabilis	RecentAbx_binary	Y	-0.15721	0.440702	114	28	0.721983	0.874057
k__Bacteria.p__Actinobacteria.c__Actinobacteria.o__Micrococcales.f__Promicromonosporaceae.g__Isoptericola.s__Isoptericola_variabilis.t__SGB17153_group	RecentAbx_binary	Y	-0.15721	0.440702	114	28	0.721983	0.874057
k__Bacteria.p__Firmicutes.c__Clostridia.o__Clostridiales.f__Ruminococcaceae.g__Anaeromassilibacillus	RecentAbx_binary	Y	-0.191472	0.53193	114	21	0.719596	0.874057
k__Bacteria.p__Firmicutes.c__Clostridia.o__Clostridiales.f__Ruminococcaceae.g__Anaeromassilibacillus.s__Anaeromassilibacillus_sp_An250	RecentAbx_binary	Y	-0.191472	0.53193	114	21	0.719596	0.874057
k__Bacteria.p__Firmicutes.c__Clostridia.o__Clostridiales.f__Ruminococcaceae.g__Anaeromassilibacillus.s__Anaeromassilibacillus_sp_An250.t__SGB14894	RecentAbx_binary	Y	-0.191472	0.53193	114	21	0.719596	0.874057
k__Bacteria.p__Fusobacteria	Trikafta	Y	-0.159752	0.454098	114	17	0.725713	0.876181
k__Bacteria.p__Fusobacteria.c__Fusobacteriia	Trikafta	Y	-0.159752	0.454098	114	17	0.725713	0.876181
k__Bacteria.p__Fusobacteria.c__Fusobacteriia.o__Fusobacteriales	Trikafta	Y	-0.159752	0.454098	114	17	0.725713	0.876181
k__Bacteria.p__Actinobacteria.c__Actinobacteria.o__Corynebacteriales.f__Corynebacteriaceae	Trikafta	Y	0.24826	0.718511	114	40	0.730416	0.880571
k__Bacteria.p__Actinobacteria.c__Actinobacteria.o__Corynebacteriales.f__Corynebacteriaceae.g__Corynebacterium	Trikafta	Y	0.24826	0.718511	114	40	0.730416	0.880571
k__Bacteria.p__Firmicutes.c__Clostridia.o__Clostridiales.f__Lachnospiraceae.g__Blautia.s__Blautia_hansenii.t__SGB4798	RecentAbx_binary	Y	-0.315526	0.913847	114	47	0.730565	0.880571
k__Bacteria.p__Actinobacteria.c__Actinobacteria.o__Actinomycetales.f__Actinomycetaceae.g__Actinomyces.s__Actinomyces_SGB17154	Trikafta	Y	-0.114023	0.331265	114	17	0.731384	0.880579
k__Bacteria.p__Actinobacteria.c__Actinobacteria.o__Actinomycetales.f__Actinomycetaceae.g__Actinomyces.s__Actinomyces_SGB17154.t__SGB17154	Trikafta	Y	-0.114023	0.331265	114	17	0.731384	0.880579
k__Bacteria.p__Firmicutes.c__Erysipelotrichia	Trikafta	Y	-0.213019	0.641402	114	108	0.740499	0.880753
k__Bacteria.p__Firmicutes.c__Erysipelotrichia.o__Erysipelotrichales	Trikafta	Y	-0.213019	0.641402	114	108	0.740499	0.880753
k__Bacteria.p__Firmicutes.c__Erysipelotrichia.o__Erysipelotrichales.f__Erysipelotrichaceae	Trikafta	Y	-0.213019	0.641402	114	108	0.740499	0.880753
k__Bacteria.p__Bacteroidetes.c__Bacteroidia.o__Bacteroidales.f__Rikenellaceae.g__Alistipes.s__Alistipes_shahii	Trikafta	Y	0.170417	0.507116	114	22	0.737493	0.880753
k__Bacteria.p__Bacteroidetes.c__Bacteroidia.o__Bacteroidales.f__Rikenellaceae.g__Alistipes.s__Alistipes_shahii.t__SGB2295	Trikafta	Y	0.170417	0.507116	114	22	0.737493	0.880753
k__Bacteria.p__Firmicutes.c__Clostridia.o__Clostridiales.f__Oscillospiraceae.g__Dysosmobacter	RecentAbx_binary	Y	-0.252332	0.749409	114	58	0.737006	0.880753
k__Bacteria.p__Proteobacteria.c__Deltaproteobacteria.o__Desulfovibrionales.f__Desulfovibrionaceae.g__Bilophila	Age	Age	-0.120344	0.363682	114	54	0.74187	0.880753
k__Bacteria.p__Firmicutes.c__Clostridia.o__Clostridiales.f__Peptostreptococcaceae.g__Intestinibacter	Trikafta	Y	0.272911	0.829948	114	49	0.742978	0.880753
k__Bacteria.p__Proteobacteria.c__Deltaproteobacteria.o__Desulfovibrionales.f__Desulfovibrionaceae.g__Bilophila.s__Bilophila_wadsworthia	Age	Age	-0.120344	0.363682	114	54	0.74187	0.880753
k__Bacteria.p__Proteobacteria.c__Deltaproteobacteria.o__Desulfovibrionales.f__Desulfovibrionaceae.g__Bilophila.s__Bilophila_wadsworthia.t__SGB15452	Age	Age	-0.120344	0.363682	114	54	0.74187	0.880753
k__Bacteria.p__Firmicutes.c__Clostridia.o__Clostridiales.f__Clostridiaceae.g__Hungatella.s__Hungatella_hathewayi.t__SGB4741	Age	Age	-0.127957	0.382169	114	28	0.739399	0.880753
k__Bacteria.p__Firmicutes.c__Clostridia.o__Clostridiales.f__Lachnospiraceae.g__Enterocloster.s__Enterocloster_asparagiformis	Age	Age	-0.139578	0.40672	114	31	0.732812	0.880753
k__Bacteria.p__Firmicutes.c__Clostridia.o__Clostridiales.f__Lachnospiraceae.g__Enterocloster.s__Enterocloster_asparagiformis.t__SGB4724	Age	Age	-0.139578	0.40672	114	31	0.732812	0.880753
k__Bacteria.p__Firmicutes.c__Clostridia.o__Clostridiales.f__Ruminococcaceae.g__Faecalibacterium.s__Faecalibacterium_prausnitzii.t__SGB15332_group	Trikafta	Y	-0.299288	0.888299	114	39	0.736859	0.880753
k__Bacteria.p__Actinobacteria.c__Coriobacteriia.o__Coriobacteriales.f__Coriobacteriaceae.g__Collinsella.s__Collinsella_aerofaciens	Trikafta	Y	0.394522	1.19688	114	69	0.74234	0.880753
k__Bacteria.p__Actinobacteria.c__Coriobacteriia.o__Coriobacteriales.f__Coriobacteriaceae.g__Collinsella.s__Collinsella_aerofaciens.t__SGB14546_group	Trikafta	Y	0.394522	1.19688	114	69	0.74234	0.880753
k__Bacteria.p__Proteobacteria.c__Gammaproteobacteria.o__Enterobacterales.f__Enterobacteriaceae.g__Klebsiella.s__Klebsiella_pneumoniae	Trikafta	Y	0.228612	0.679364	114	23	0.737199	0.880753
k__Bacteria.p__Proteobacteria.c__Gammaproteobacteria.o__Enterobacterales.f__Enterobacteriaceae.g__Klebsiella.s__Klebsiella_pneumoniae.t__SGB10115	Trikafta	Y	0.228612	0.679364	114	23	0.737199	0.880753
k__Bacteria.p__Bacteroidetes.c__Bacteroidia.o__Bacteroidales.f__Prevotellaceae	Age	Age	0.272826	0.797272	114	53	0.733286	0.880753
k__Bacteria.p__Actinobacteria.c__Actinobacteria.o__Actinomycetales.f__Actinomycetaceae.g__Actinomyces.s__Actinomyces_johnsonii	RecentAbx_binary	Y	-0.187809	0.564759	114	20	0.74011	0.880753
k__Bacteria.p__Actinobacteria.c__Actinobacteria.o__Actinomycetales.f__Actinomycetaceae.g__Actinomyces.s__Actinomyces_johnsonii.t__SGB15887	RecentAbx_binary	Y	-0.187809	0.564759	114	20	0.74011	0.880753
k__Bacteria.p__Firmicutes.c__Clostridia.o__Clostridiales.f__Ruminococcaceae.g__GGB9615	Age	Age	-0.111885	0.339982	114	17	0.743287	0.880753
k__Bacteria.p__Firmicutes.c__Clostridia.o__Clostridiales.f__Ruminococcaceae.g__GGB9615.s__GGB9615_SGB15053	Age	Age	-0.101847	0.305673	114	15	0.740203	0.880753
k__Bacteria.p__Actinobacteria.c__Actinobacteria.o__Actinomycetales.f__Actinomycetaceae.g__Actinomyces.s__Actinomyces_sp_ICM58	Trikafta	Y	0.16823	0.498641	114	20	0.736516	0.880753
k__Bacteria.p__Firmicutes.c__Clostridia.o__Clostridiales.f__Ruminococcaceae.g__GGB9615.s__GGB9615_SGB15053.t__SGB15053_group	Age	Age	-0.101847	0.305673	114	15	0.740203	0.880753
k__Bacteria.p__Actinobacteria.c__Actinobacteria.o__Actinomycetales.f__Actinomycetaceae.g__Actinomyces.s__Actinomyces_sp_ICM58.t__SGB17169	Trikafta	Y	0.16823	0.498641	114	20	0.736516	0.880753
k__Bacteria.p__Firmicutes.c__Clostridia.o__Clostridiales.f__Ruminococcaceae.g__GGB9632	Age	Age	-0.154902	0.470052	114	23	0.742839	0.880753
k__Bacteria.p__Firmicutes.c__Clostridia.o__Clostridiales.f__Ruminococcaceae.g__GGB9632.s__GGB9632_SGB15089	Age	Age	-0.154902	0.470052	114	23	0.742839	0.880753
k__Bacteria.p__Firmicutes.c__Clostridia.o__Clostridiales.f__Ruminococcaceae.g__GGB9632.s__GGB9632_SGB15089.t__SGB15089	Age	Age	-0.154902	0.470052	114	23	0.742839	0.880753
k__Bacteria.p__Proteobacteria.c__Deltaproteobacteria.o__Desulfovibrionales.f__Desulfovibrionaceae.g__Bilophila	Trikafta	Y	-0.173349	0.531129	114	54	0.744789	0.88109
k__Bacteria.p__Proteobacteria.c__Deltaproteobacteria.o__Desulfovibrionales.f__Desulfovibrionaceae.g__Bilophila.s__Bilophila_wadsworthia	Trikafta	Y	-0.173349	0.531129	114	54	0.744789	0.88109
k__Bacteria.p__Proteobacteria.c__Deltaproteobacteria.o__Desulfovibrionales.f__Desulfovibrionaceae.g__Bilophila.s__Bilophila_wadsworthia.t__SGB15452	Trikafta	Y	-0.173349	0.531129	114	54	0.744789	0.88109
k__Bacteria.p__Firmicutes.c__Clostridia.o__Clostridiales.f__Lachnospiraceae.g__Enterocloster.s__Enterocloster_aldensis	RecentAbx_binary	Y	0.247993	0.762975	114	75	0.745774	0.881296
k__Bacteria.p__Firmicutes.c__Clostridia.o__Clostridiales.f__Lachnospiraceae.g__Enterocloster.s__Enterocloster_aldensis.t__SGB4762	RecentAbx_binary	Y	0.247993	0.762975	114	75	0.745774	0.881296
k__Bacteria.p__Firmicutes.c__Negativicutes.o__Veillonellales.f__Veillonellaceae.g__Dialister.s__Dialister_pneumosintes	Age	Age	-0.125387	0.387118	114	17	0.747305	0.882145
k__Bacteria.p__Firmicutes.c__Negativicutes.o__Veillonellales.f__Veillonellaceae.g__Dialister.s__Dialister_pneumosintes.t__SGB5842	Age	Age	-0.125387	0.387118	114	17	0.747305	0.882145
k__Bacteria.p__Firmicutes.c__Clostridia.o__Clostridiales.f__Lachnospiraceae.g__Blautia.s__Blautia_producta	Age	Age	0.154189	0.478882	114	65	0.748627	0.883225
k__Bacteria.p__Firmicutes.c__Clostridia.o__Clostridiales.f__Lachnospiraceae.g__Enterocloster.s__Enterocloster_bolteae	RecentAbx_binary	Y	-0.206294	0.656231	114	97	0.753842	0.887449
k__Bacteria.p__Firmicutes.c__Clostridia.o__Clostridiales.f__Lachnospiraceae.g__Enterocloster.s__Enterocloster_bolteae.t__SGB4758_group	RecentAbx_binary	Y	-0.206294	0.656231	114	97	0.753842	0.887449
k__Bacteria.p__Firmicutes.c__Clostridia.o__Clostridiales.f__Lachnospiraceae.g__Enterocloster.s__Enterocloster_aldensis	Age	Age	-0.145303	0.459574	114	75	0.753145	0.887449
k__Bacteria.p__Firmicutes.c__Clostridia.o__Clostridiales.f__Lachnospiraceae.g__Enterocloster.s__Enterocloster_aldensis.t__SGB4762	Age	Age	-0.145303	0.459574	114	75	0.753145	0.887449
k__Bacteria.p__Bacteroidetes.c__Bacteroidia.o__Bacteroidales.f__Tannerellaceae	Age	Age	-0.184063	0.588201	114	86	0.755176	0.888057
k__Bacteria.p__Bacteroidetes.c__Bacteroidia.o__Bacteroidales.f__Tannerellaceae.g__Parabacteroides	Age	Age	-0.184063	0.588201	114	86	0.755176	0.888057
k__Bacteria.p__Firmicutes.c__Clostridia.o__Clostridiales.f__Lachnospiraceae.g__Dorea.s__Dorea_sp_AF36_15AT	Trikafta	Y	0.10699	0.343452	114	24	0.756038	0.888109
k__Bacteria.p__Firmicutes.c__Clostridia.o__Clostridiales.f__Lachnospiraceae.g__Dorea.s__Dorea_sp_AF36_15AT.t__SGB4552_group	Trikafta	Y	0.10699	0.343452	114	24	0.756038	0.888109
k__Bacteria.p__Firmicutes.c__Erysipelotrichia.o__Erysipelotrichales.f__Erysipelotrichaceae.g__Turicibacter.s__Turicibacter_sanguinis.t__SGB6847	Age	Age	-0.134711	0.434627	114	46	0.757723	0.889608
k__Bacteria.p__Firmicutes.c__Clostridia.o__Clostridiales.f__Oscillospiraceae.g__Dysosmobacter.s__Dysosmobacter_welbionis	RecentAbx_binary	Y	-0.225662	0.745263	114	58	0.762643	0.89297
k__Bacteria.p__Firmicutes.c__Negativicutes.o__Veillonellales.f__Veillonellaceae.g__Megasphaera.s__Megasphaera_micronuciformis	RecentAbx_binary	Y	0.279441	0.921189	114	38	0.76221	0.89297
k__Bacteria.p__Firmicutes.c__Clostridia.o__Clostridiales.f__Lachnospiraceae.g__Blautia.s__Blautia_hansenii	Trikafta	Y	0.302581	0.993333	114	74	0.761268	0.89297
k__Bacteria.p__Firmicutes.c__Clostridia.o__Clostridiales.f__Oscillospiraceae.g__Dysosmobacter.s__Dysosmobacter_welbionis.t__SGB15078	RecentAbx_binary	Y	-0.225662	0.745263	114	58	0.762643	0.89297
k__Bacteria.p__Firmicutes.c__Negativicutes.o__Veillonellales.f__Veillonellaceae.g__Megasphaera.s__Megasphaera_micronuciformis.t__SGB5868	RecentAbx_binary	Y	0.279441	0.921189	114	38	0.76221	0.89297
k__Bacteria.p__Bacteroidetes.c__Bacteroidia.o__Bacteroidales.f__Bacteroidaceae.g__Bacteroides.s__Bacteroides_finegoldii	Age	Age	-0.109381	0.362305	114	13	0.763635	0.893169
k__Bacteria.p__Bacteroidetes.c__Bacteroidia.o__Bacteroidales.f__Bacteroidaceae.g__Bacteroides.s__Bacteroides_finegoldii.t__SGB1862	Age	Age	-0.109381	0.362305	114	13	0.763635	0.893169
k__Bacteria.p__Firmicutes.c__Clostridia.o__Clostridiales.f__Lachnospiraceae.g__Anaerostipes.s__Anaerostipes_caccae	Age	Age	-0.123889	0.412113	114	42	0.764903	0.893572
k__Bacteria.p__Firmicutes.c__Clostridia.o__Clostridiales.f__Lachnospiraceae.g__Anaerostipes.s__Anaerostipes_caccae.t__SGB4529	Age	Age	-0.123889	0.412113	114	42	0.764903	0.893572
k__Bacteria.p__Firmicutes.c__Clostridia.o__Clostridiales.f__Eubacteriaceae.g__Eubacteriaceae_unclassified.s__Eubacteriaceae_bacterium	RecentAbx_binary	Y	0.131714	0.439953	114	19	0.765214	0.893572
k__Bacteria.p__Firmicutes.c__Clostridia.o__Clostridiales.f__Lachnospiraceae.g__Roseburia.s__Roseburia_sp_AF02_12	Age	Age	0.0960683	0.325386	114	24	0.768938	0.895994
k__Bacteria.p__Firmicutes.c__Clostridia.o__Clostridiales.f__Lachnospiraceae.g__Roseburia.s__Roseburia_sp_AF02_12.t__SGB4938	Age	Age	0.0960683	0.325386	114	24	0.768938	0.895994
k__Bacteria.p__Firmicutes.c__Bacilli.o__Lactobacillales.f__Streptococcaceae.g__Streptococcus.s__Streptococcus_lutetiensis	Trikafta	Y	0.171282	0.580446	114	19	0.768484	0.895994
k__Bacteria.p__Firmicutes.c__Bacilli.o__Lactobacillales.f__Streptococcaceae.g__Streptococcus.s__Streptococcus_lutetiensis.t__SGB8021	Trikafta	Y	0.171282	0.580446	114	19	0.768484	0.895994
k__Bacteria.p__Firmicutes.c__Negativicutes.o__Veillonellales	Trikafta	Y	0.181593	0.638015	114	106	0.776506	0.896266
k__Bacteria.p__Firmicutes.c__Negativicutes.o__Veillonellales.f__Veillonellaceae	Trikafta	Y	0.181593	0.638015	114	106	0.776506	0.896266
k__Bacteria.p__Firmicutes.c__Clostridia.o__Clostridiales.f__Lachnospiraceae.g__Lachnoclostridium	Trikafta	Y	-0.285405	1.00912	114	84	0.777875	0.896266
k__Bacteria.p__Fusobacteria.c__Fusobacteriia.o__Fusobacteriales.f__Fusobacteriaceae.g__Fusobacterium	RecentAbx_binary	Y	0.102567	0.360097	114	13	0.77631	0.896266
k__Bacteria.p__Actinobacteria.c__Coriobacteriia.o__Eggerthellales.f__Eggerthellaceae.g__Gordonibacter	RecentAbx_binary	Y	-0.126582	0.441852	114	36	0.775051	0.896266
k__Bacteria.p__Bacteroidetes.c__Bacteroidia.o__Bacteroidales.f__Tannerellaceae.g__Parabacteroides.s__Parabacteroides_merdae	Age	Age	-0.177414	0.619931	114	59	0.775473	0.896266
k__Bacteria.p__Bacteroidetes.c__Bacteroidia.o__Bacteroidales.f__Tannerellaceae.g__Parabacteroides.s__Parabacteroides_merdae.t__SGB1949	Age	Age	-0.177414	0.619931	114	59	0.775473	0.896266
k__Bacteria.p__Firmicutes.c__Clostridia.o__Clostridiales.f__Lachnospiraceae.g__Enterocloster.s__Enterocloster_citroniae	Age	Age	-0.127664	0.447624	114	60	0.776659	0.896266
k__Bacteria.p__Firmicutes.c__Negativicutes.o__Veillonellales.f__Veillonellaceae.g__Veillonella.s__Veillonella_parvula	Age	Age	0.139128	0.491048	114	80	0.778182	0.896266
k__Bacteria.p__Firmicutes.c__Clostridia.o__Clostridiales.f__Lachnospiraceae.g__Enterocloster.s__Enterocloster_citroniae.t__SGB4761	Age	Age	-0.127664	0.447624	114	60	0.776659	0.896266
k__Bacteria.p__Firmicutes.c__Negativicutes.o__Veillonellales.f__Veillonellaceae.g__Veillonella.s__Veillonella_parvula.t__SGB6939	Age	Age	0.139128	0.491048	114	80	0.778182	0.896266
k__Bacteria.p__Firmicutes.c__Negativicutes.o__Acidaminococcales.f__Acidaminococcaceae.g__Phascolarctobacterium	Age	Age	0.124274	0.433439	114	17	0.775288	0.896266
k__Bacteria.p__Firmicutes.c__Negativicutes.o__Acidaminococcales.f__Acidaminococcaceae.g__Phascolarctobacterium.s__Phascolarctobacterium_faecium	Age	Age	0.124274	0.433439	114	17	0.775288	0.896266
k__Bacteria.p__Firmicutes.c__Negativicutes.o__Acidaminococcales.f__Acidaminococcaceae.g__Phascolarctobacterium.s__Phascolarctobacterium_faecium.t__SGB5792	Age	Age	0.124274	0.433439	114	17	0.775288	0.896266
k__Bacteria.p__Firmicutes.c__Clostridia.o__Clostridiales.f__Clostridiaceae.g__Clostridium.s__Clostridium_perfringens	Age	Age	-0.124596	0.433552	114	29	0.775064	0.896266
k__Bacteria.p__Firmicutes.c__Clostridia.o__Clostridiales.f__Clostridiaceae.g__Clostridium.s__Clostridium_perfringens.t__SGB6191	Age	Age	-0.124596	0.433552	114	29	0.775064	0.896266
k__Bacteria.p__Bacteroidetes.c__Bacteroidia.o__Bacteroidales.f__Bacteroidales_unclassified.g__Phocaeicola.s__Phocaeicola_dorei	Trikafta	Y	0.152297	0.534905	114	29	0.776415	0.896266
k__Bacteria.p__Bacteroidetes.c__Bacteroidia.o__Bacteroidales.f__Bacteroidales_unclassified.g__Phocaeicola.s__Phocaeicola_dorei.t__SGB1815	Trikafta	Y	0.152297	0.534905	114	29	0.776415	0.896266
k__Bacteria.p__Firmicutes.c__Negativicutes.o__Veillonellales.f__Veillonellaceae.g__Megasphaera.s__Megasphaera_sp_MJR8396C	RecentAbx_binary	Y	-0.148791	0.527938	114	19	0.778662	0.896266
k__Bacteria.p__Firmicutes.c__Negativicutes.o__Veillonellales.f__Veillonellaceae.g__Megasphaera.s__Megasphaera_sp_MJR8396C.t__SGB5855	RecentAbx_binary	Y	-0.148791	0.527938	114	19	0.778662	0.896266
k__Bacteria.p__Firmicutes.c__Clostridia.o__Clostridiales.f__Ruminococcaceae.g__GGB9632	Trikafta	Y	-0.182732	0.646904	114	23	0.778135	0.896266
k__Bacteria.p__Firmicutes.c__Clostridia.o__Clostridiales.f__Ruminococcaceae.g__GGB9632.s__GGB9632_SGB15089	Trikafta	Y	-0.182732	0.646904	114	23	0.778135	0.896266
k__Bacteria.p__Firmicutes.c__Clostridia.o__Clostridiales.f__Ruminococcaceae.g__GGB9632.s__GGB9632_SGB15089.t__SGB15089	Trikafta	Y	-0.182732	0.646904	114	23	0.778135	0.896266
k__Bacteria.p__Firmicutes.c__Clostridia.o__Clostridiales.f__Ruminococcaceae.g__Anaeromassilibacillus	Trikafta	Y	0.148735	0.530974	114	21	0.77994	0.896312
k__Bacteria.p__Firmicutes.c__Clostridia.o__Clostridiales.f__Ruminococcaceae.g__Anaeromassilibacillus.s__Anaeromassilibacillus_sp_An250	Trikafta	Y	0.148735	0.530974	114	21	0.77994	0.896312
k__Bacteria.p__Firmicutes.c__Clostridia.o__Clostridiales.f__Ruminococcaceae.g__Anaeromassilibacillus.s__Anaeromassilibacillus_sp_An250.t__SGB14894	Trikafta	Y	0.148735	0.530974	114	21	0.77994	0.896312
k__Bacteria.p__Firmicutes.c__Clostridia.o__Clostridiales.f__Peptostreptococcaceae.g__Intestinibacter.s__Intestinibacter_SGB6139	Age	Age	-0.0690771	0.248259	114	14	0.782103	0.897847
k__Bacteria.p__Firmicutes.c__Clostridia.o__Clostridiales.f__Peptostreptococcaceae.g__Intestinibacter.s__Intestinibacter_SGB6139.t__SGB6139	Age	Age	-0.0690771	0.248259	114	14	0.782103	0.897847
k__Bacteria.p__Firmicutes.c__Clostridia.o__Clostridiales.f__Lachnospiraceae.g__Lachnospiraceae_unclassified.s__Lachnospiraceae_bacterium.t__SGB4861	RecentAbx_binary	Y	-0.118807	0.431066	114	24	0.783372	0.898829
[truncated: 279 more rows]

## Sheet: TableS5
Supplemental Table S5. MaAsLin2 Results of Antibiotic Resistance Genes
[truncated: 419 more rows]

[truncated: 5 more sheets: TableS6, TableS7, TableS8, TableS9, TableS10]
